# Supplementary material for: Response to neoadjuvant chemotherapy in early breast cancers is associated with epithelial–mesenchymal transition and tumor‐infiltrating lymphocytes
Source: Mol Oncol. 2025 Feb 6;19(8):2330–47. doi: 10.1002/1878-0261.13813 (PMC12330941; doi:10.1002/1878-0261.13813)
Supplement: Supplementary file 12 — Table S1. Antibodies used in the multiplex. [file MOL2-19-2330-s020.xlsx]

## Sheet: Feuil1
Antigen	Primary antibody			Secondary antibody	TSA
	Dilution	Company	Catalog number	Polymer HRP	Company	Catalog number	Fluorochrome/
							Chromogen
Vimentin	1970-01-01	Agilent	M0725	anti-mouse	Thermo Fisher Scientific	B40957	AF594
Foxp3	1/100	Thermo Fisher Scientific	14-4777-80	anti-mouse	Thermo Fisher Scientific	Home-made	Atto425
E-cadherin	1950-01-01	Agilent	M3612	anti-mouse	Thermo Fisher Scientific	B40953	AF488
CD8	1/200	Agilent	M710301	anti-mouse	Thermo Fisher Scientific	B40958	AF647
CD3	1/500	Cell Signaling Technology	85061	anti-rabbit	Thermo Fisher Scientific	B40955	AF555
panCK	1950-01-01	Agilent	M3515	anti-mouse	Agilent	K346811	DAB
