# Supplementary material for: Response to neoadjuvant chemotherapy in early breast cancers is associated with epithelial–mesenchymal transition and tumor‐infiltrating lymphocytes
Source: Mol Oncol. 2025 Feb 6;19(8):2330–47. doi: 10.1002/1878-0261.13813 (PMC12330941; doi:10.1002/1878-0261.13813)
Supplement: Supplementary file 13 — Table S2. Differentially expressed genes in luminal breast cancer when comparing non‐responding patients to responding patients. [file MOL2-19-2330-s023.xls]

## Sheet: dge_result_34
ENSEMBL	SYMBOL	logFC	logCPM	F	PValue	FDR	mlog10PValue
ENSG00000157423	HYDIN	1.55	5.21	23.3	2.81e-05	0.366	4.55
ENSG00000162174	ASRGL1	-1.98	4.06	19.7	8.69e-05	0.536	4.06
ENSG00000159921	GNE	-1.04	4.95	18.4	0.000138	0.536	3.86
ENSG00000004961	HCCS	-1.45	3.19	17.7	0.000172	0.536	3.77
ENSG00000157542	KCNJ6	1.67	4.46	17.2	0.000206	0.536	3.69
ENSG00000168389	MFSD2A	-1.76	4.61	15.3	0.000404	0.802	3.39
ENSG00000167004	PDIA3	-0.632	6.97	15.2	0.00043	0.802	3.37
ENSG00000141258	SGSM2	0.612	7.69	14.4	0.000578	0.812	3.24
ENSG00000151746	BICD1	0.852	6.75	14	0.000665	0.812	3.18
ENSG00000139211	AMIGO2	1.77	5.64	13.9	0.000701	0.812	3.15
ENSG00000110693	SOX6	1.76	4.69	13.4	0.000842	0.812	3.07
ENSG00000151320	AKAP6	1.04	4.9	12.8	0.00105	0.812	2.98
ENSG00000143799	PARP1	-0.635	7.12	12.7	0.0011	0.812	2.96
ENSG00000111348	ARHGDIB	-0.733	6.37	12.7	0.0011	0.812	2.96
ENSG00000213689	TREX1	1.63	3.01	12.5	0.0012	0.812	2.92
ENSG00000006625	GGCT	-0.943	5.07	12.5	0.0012	0.812	2.92
ENSG00000123358	NR4A1	1.68	6.01	12.4	0.00125	0.812	2.9
ENSG00000143127	ITGA10	1.26	4.26	12.3	0.00128	0.812	2.89
ENSG00000260314	MRC1	-1.51	4.73	12.3	0.0013	0.812	2.89
ENSG00000168743	NPNT	-1.42	6.94	12.2	0.00131	0.812	2.88
ENSG00000186660	ZFP91	-0.582	7.15	12.1	0.00137	0.812	2.86
ENSG00000260807	CEROX1	1.64	3.57	12.1	0.00137	0.812	2.86
ENSG00000173653	RCE1	1.04	4.95	11.9	0.0015	0.85	2.82
ENSG00000168675	LDLRAD4	1	7.78	11.7	0.00159	0.865	2.8
ENSG00000136026	CKAP4	-0.658	6.14	11.3	0.00189	0.932	2.72
ENSG00000011295	TTC19	0.819	6.23	11.3	0.00189	0.932	2.72
ENSG00000131236	CAP1	-0.571	7.33	10.9	0.00227	0.932	2.64
ENSG00000164221	CCDC112	-1.01	3.64	10.8	0.00232	0.932	2.63
ENSG00000198237		1.73	5.19	10.7	0.00241	0.932	2.62
ENSG00000078804	TP53INP2	-0.948	5.94	10.6	0.00257	0.932	2.59
ENSG00000185900	POMK	-0.64	5.22	10.2	0.00301	0.932	2.52
ENSG00000097096	SYDE2	0.837	5.87	10	0.00325	0.932	2.49
ENSG00000165494	PCF11	-0.364	7.27	9.69	0.00371	0.932	2.43
ENSG00000197858	GPAA1	0.745	6.01	9.67	0.00374	0.932	2.43
ENSG00000175482	POLD4	0.942	4.96	9.65	0.00377	0.932	2.42
ENSG00000205978	NYNRIN	0.997	5.9	9.57	0.0039	0.932	2.41
ENSG00000158417	EIF5B	-0.647	6.56	9.51	0.00401	0.932	2.4
ENSG00000188522	FAM83G	1.05	5.85	9.5	0.00401	0.932	2.4
ENSG00000161405	IKZF3	-1.24	7.41	9.49	0.00403	0.932	2.39
ENSG00000276975		1.65	5.21	9.37	0.00424	0.932	2.37
ENSG00000213551	DNAJC9	-0.668	5.72	9.36	0.00427	0.932	2.37
ENSG00000283199	C13orf46	1.21	3.44	9.35	0.00429	0.932	2.37
ENSG00000125740	FOSB	2.06	5.04	9.35	0.00429	0.932	2.37
ENSG00000131143	COX4I1	-0.471	5.75	9.34	0.0043	0.932	2.37
ENSG00000169223	LMAN2	0.675	5.37	9.32	0.00434	0.932	2.36
ENSG00000169727	GPS1	0.641	6.01	9.3	0.00438	0.932	2.36
ENSG00000101337	TM9SF4	0.784	6.8	9.26	0.00445	0.932	2.35
ENSG00000129946	SHC2	1.29	4.86	9.19	0.00458	0.932	2.34
ENSG00000163041	H3-3A	-0.59	7.66	9.09	0.0048	0.932	2.32
ENSG00000175061	SNHG29	0.896	7.24	9.08	0.00481	0.932	2.32
ENSG00000034510	TMSB10	-0.635	7.88	9.06	0.00486	0.932	2.31
ENSG00000155660	PDIA4	-0.59	6.67	9.02	0.00493	0.932	2.31
ENSG00000088448	ANKRD10	0.453	7.23	9.02	0.00495	0.932	2.31
ENSG00000092531	SNAP23	-0.515	5.9	8.98	0.00502	0.932	2.3
ENSG00000158715	SLC45A3	0.729	3.84	8.96	0.00506	0.932	2.3
ENSG00000110237	ARHGEF17	0.694	7.84	8.95	0.00508	0.932	2.29
ENSG00000237298	TTN-AS1	0.65	5.99	8.79	0.00546	0.932	2.26
ENSG00000109445	ZNF330	-0.764	4.43	8.79	0.00547	0.932	2.26
ENSG00000066382	MPPED2	1.17	3.51	8.77	0.0055	0.932	2.26
ENSG00000251247	ZNF345	-0.629	4.36	8.77	0.0055	0.932	2.26
ENSG00000205664		-0.787	4.52	8.77	0.00551	0.932	2.26
ENSG00000179021	C3orf38	-0.65	4.65	8.73	0.00562	0.932	2.25
ENSG00000140105	WARS1	-0.708	6.56	8.7	0.00569	0.932	2.24
ENSG00000091073	DTX2	-0.624	5.42	8.69	0.00571	0.932	2.24
ENSG00000160445	ZER1	0.649	5.61	8.67	0.00575	0.932	2.24
ENSG00000205464		0.971	4.36	8.67	0.00576	0.932	2.24
ENSG00000170379	TCAF2	-0.809	4.65	8.6	0.00592	0.932	2.23
ENSG00000137821	LRRC49	1.25	3.66	8.49	0.00622	0.932	2.21
ENSG00000167123	CERCAM	0.579	6.34	8.47	0.00628	0.932	2.2
ENSG00000100997	ABHD12	0.542	5.34	8.43	0.00639	0.932	2.19
ENSG00000120093	HOXB3	-1.2	6.37	8.39	0.0065	0.932	2.19
ENSG00000171604	CXXC5	0.782	5.8	8.38	0.00653	0.932	2.19
ENSG00000067191	CACNB1	1.06	6.15	8.36	0.0066	0.932	2.18
ENSG00000183137	CEP57L1	-0.696	4.87	8.34	0.00666	0.932	2.18
ENSG00000165168	CYBB	-0.878	6.89	8.33	0.00669	0.932	2.17
ENSG00000174136	RGMB	-0.65	5.77	8.28	0.00684	0.932	2.16
ENSG00000069956	MAPK6	-0.515	6.15	8.27	0.00685	0.932	2.16
ENSG00000131899	LLGL1	0.68	5.67	8.27	0.00685	0.932	2.16
ENSG00000065978	YBX1	-0.666	7.6	8.26	0.00689	0.932	2.16
ENSG00000168405	CMAHP	-0.892	5.98	8.19	0.00709	0.932	2.15
ENSG00000105810	CDK6	1.01	7.14	8.19	0.00712	0.932	2.15
ENSG00000134508	CABLES1	0.675	5.2	8.14	0.00728	0.932	2.14
ENSG00000106211	HSPB1	0.836	6.22	8.1	0.00738	0.932	2.13
ENSG00000137767	SQOR	-0.809	4.9	8.08	0.00746	0.932	2.13
ENSG00000110756	HPS5	-0.626	5.76	8.07	0.00748	0.932	2.13
ENSG00000182985	CADM1	1.01	5.36	8.06	0.00752	0.932	2.12
ENSG00000197226	TBC1D9B	0.515	8.21	8.05	0.00758	0.932	2.12
ENSG00000204592	HLA-E	-0.652	8.31	7.96	0.00786	0.932	2.1
ENSG00000167671	UBXN6	0.571	5.4	7.97	0.00786	0.932	2.1
ENSG00000099904	ZDHHC8	0.663	5.56	7.96	0.00788	0.932	2.1
ENSG00000184588	PDE4B	-0.877	5.99	7.93	0.00796	0.932	2.1
ENSG00000099219	ERMP1	-0.704	6.8	7.94	0.00796	0.932	2.1
ENSG00000167967	E4F1	0.427	6.31	7.92	0.00802	0.932	2.1
ENSG00000108474	PIGL	0.693	5	7.91	0.00806	0.932	2.09
ENSG00000093217	XYLB	0.888	5.02	7.9	0.00809	0.932	2.09
ENSG00000128487	SPECC1	0.948	7.04	7.89	0.00811	0.932	2.09
ENSG00000174886	NDUFA11	0.597	5.37	7.84	0.0083	0.932	2.08
ENSG00000196208	GREB1	1.94	6.97	7.84	0.00832	0.932	2.08
ENSG00000138036	DYNC2LI1	0.772	4.2	7.83	0.00833	0.932	2.08
ENSG00000263072		0.813	4.01	7.83	0.00836	0.932	2.08
ENSG00000060656	PTPRU	0.809	5.52	7.81	0.0084	0.932	2.08
ENSG00000198783	ZNF830	-1.32	5.47	7.8	0.00844	0.932	2.07
ENSG00000125447	GGA3	0.7	6.99	7.79	0.0085	0.932	2.07
ENSG00000213983	AP1G2	0.493	6.71	7.78	0.00853	0.932	2.07
ENSG00000064012	CASP8	-0.566	5.6	7.78	0.00854	0.932	2.07
ENSG00000185585	OLFML2A	0.749	5.66	7.77	0.00857	0.932	2.07
ENSG00000188612	SUMO2	-0.581	6.21	7.75	0.00864	0.932	2.06
ENSG00000111186	WNT5B	1.51	3.51	7.74	0.00868	0.932	2.06
ENSG00000141027	NCOR1	0.635	8.49	7.69	0.00888	0.932	2.05
ENSG00000149179	CSTPP1	0.716	4.46	7.66	0.009	0.932	2.05
ENSG00000106565	TMEM176B	-0.937	5.19	7.64	0.00909	0.932	2.04
ENSG00000013619	MAMLD1	1.11	4.2	7.61	0.00923	0.932	2.03
ENSG00000248429	GASK1B-AS1	0.909	5.24	7.6	0.00925	0.932	2.03
ENSG00000040487	SLC66A1	0.751	3.8	7.6	0.00926	0.932	2.03
ENSG00000155115	GTF3C6	-0.82	3.82	7.56	0.00942	0.932	2.03
ENSG00000188483	IER5L	0.656	5.04	7.55	0.00945	0.932	2.02
ENSG00000114686	MRPL3	-0.625	5.27	7.54	0.00951	0.932	2.02
ENSG00000128917	DLL4	0.863	3.84	7.54	0.00953	0.932	2.02
ENSG00000131508	UBE2D2	0.463	5.73	7.53	0.00954	0.932	2.02
ENSG00000154358	OBSCN	0.88	8.02	7.53	0.00958	0.932	2.02
ENSG00000143256	PFDN2	-0.881	3.23	7.52	0.00959	0.932	2.02
ENSG00000172890	NADSYN1	0.59	7.34	7.51	0.00966	0.932	2.01
ENSG00000121068	TBX2	0.787	5.32	7.48	0.00979	0.932	2.01
ENSG00000101346	POFUT1	0.66	6.29	7.47	0.00982	0.932	2.01
ENSG00000050748	MAPK9	0.611	6.37	7.46	0.00987	0.932	2.01
ENSG00000118600	RXYLT1	0.899	4.1	7.46	0.00987	0.932	2.01
ENSG00000214087	ARL16	0.852	5.11	7.45	0.00992	0.932	2
ENSG00000112640	PPP2R5D	-0.492	5.42	7.44	0.00994	0.932	2
ENSG00000084090	STARD7	-0.467	6.81	7.42	0.0101	0.932	2
ENSG00000077097	TOP2B	-0.487	7.4	7.41	0.0101	0.932	2
ENSG00000049449	RCN1	-0.625	6.1	7.39	0.0102	0.932	1.99
ENSG00000162222	TTC9C	-0.848	3.92	7.39	0.0102	0.932	1.99
ENSG00000111647	BLTP3B	-0.558	5.86	7.38	0.0102	0.932	1.99
ENSG00000173546	CSPG4	0.86	5.88	7.38	0.0102	0.932	1.99
ENSG00000157766	ACAN	1.09	3.67	7.4	0.0102	0.932	1.99
ENSG00000187860	CCDC157	0.95	3.76	7.37	0.0103	0.932	1.99
ENSG00000215301	DDX3X	-0.396	8.71	7.32	0.0105	0.932	1.98
ENSG00000086589	RBM22	0.616	4.9	7.29	0.0106	0.932	1.97
ENSG00000179218	CALR	-0.469	7.98	7.26	0.0108	0.932	1.97
ENSG00000109680	TBC1D19	0.749	3.89	7.24	0.0109	0.932	1.96
ENSG00000101347	SAMHD1	-0.549	7.2	7.25	0.0109	0.932	1.96
ENSG00000174307	PHLDA3	0.762	5.01	7.22	0.011	0.932	1.96
ENSG00000006327	TNFRSF12A	0.886	5.36	7.22	0.011	0.932	1.96
ENSG00000142634	EFHD2	-0.647	5.63	7.2	0.0111	0.932	1.95
ENSG00000163491	NEK10	1.34	4.78	7.2	0.0111	0.932	1.95
ENSG00000197345	MRPL21	0.797	4.3	7.19	0.0112	0.932	1.95
ENSG00000127663	KDM4B	0.539	7.37	7.16	0.0113	0.932	1.95
ENSG00000006459	KDM7A	-0.508	7.21	7.13	0.0115	0.932	1.94
ENSG00000064270	ATP2C2	-1.05	5.5	7.12	0.0115	0.932	1.94
ENSG00000116106	EPHA4	0.768	4.99	7.1	0.0116	0.932	1.93
ENSG00000233937	CTC-338M12.4	1.08	2.93	7.11	0.0116	0.932	1.94
ENSG00000093100		1.78	3.94	7.1	0.0116	0.932	1.93
ENSG00000127666	TICAM1	0.608	4.28	7.08	0.0117	0.932	1.93
ENSG00000106683	LIMK1	0.42	6.19	7.07	0.0118	0.932	1.93
ENSG00000187607	ZNF286A	0.854	5.42	7.04	0.0119	0.932	1.92
ENSG00000183943	PRKX	-0.696	5.65	7.06	0.0119	0.932	1.93
ENSG00000196757	ZNF700	-0.473	6.14	7.03	0.012	0.932	1.92
ENSG00000141741	MIEN1	-1.17	6.29	7.01	0.0121	0.932	1.92
ENSG00000180543	TSPYL5	1.22	5.74	7	0.0122	0.932	1.91
ENSG00000111450	STX2	-0.593	4.89	6.94	0.0125	0.932	1.9
ENSG00000141564	RPTOR	0.508	7.06	6.95	0.0125	0.932	1.9
ENSG00000243477	NAA80	1.07	2.6	6.92	0.0126	0.932	1.9
ENSG00000167702	KIFC2	0.747	7.02	6.93	0.0126	0.932	1.9
ENSG00000133985	TTC9	-0.712	5.18	6.93	0.0126	0.932	1.9
ENSG00000138363	ATIC	-0.495	5.75	6.92	0.0127	0.932	1.9
ENSG00000106069	CHN2	-0.795	4.04	6.89	0.0128	0.932	1.89
ENSG00000166598	HSP90B1	-0.468	8	6.9	0.0128	0.932	1.89
ENSG00000088543	C3orf18	0.896	3.59	6.88	0.0129	0.932	1.89
ENSG00000155368	DBI	-0.836	5.35	6.85	0.013	0.932	1.88
ENSG00000204839	MROH6	1.13	4.22	6.86	0.013	0.932	1.89
ENSG00000124496	TRERF1	-0.811	6.04	6.85	0.0131	0.932	1.88
ENSG00000107341	UBE2R2	-0.447	6.04	6.84	0.0131	0.932	1.88
ENSG00000267002		0.719	5.43	6.85	0.0131	0.932	1.88
ENSG00000067704	IARS2	-0.514	6.68	6.83	0.0132	0.932	1.88
ENSG00000259660		0.876	5.75	6.79	0.0135	0.932	1.87
ENSG00000103353	UBFD1	0.407	6.62	6.76	0.0136	0.932	1.86
ENSG00000161010	MRNIP	0.409	6.09	6.74	0.0137	0.932	1.86
ENSG00000115539	PDCL3	-1.32	2.98	6.72	0.0138	0.932	1.86
ENSG00000186298	PPP1CC	-0.483	6.58	6.71	0.0139	0.932	1.86
ENSG00000140941	MAP1LC3B	-0.49	5.57	6.71	0.0139	0.932	1.86
ENSG00000057608	GDI2	-0.397	7.3	6.7	0.014	0.932	1.85
ENSG00000143126	CELSR2	1.01	7.67	6.69	0.0141	0.932	1.85
ENSG00000196154	S100A4	-1.08	3.85	6.69	0.0141	0.932	1.85
ENSG00000185808	PIGP	0.727	4.5	6.69	0.0141	0.932	1.85
ENSG00000116990	MYCL	-1.12	4.1	6.67	0.0142	0.932	1.85
ENSG00000187514	PTMA	-0.564	8.62	6.66	0.0142	0.932	1.85
ENSG00000105609	LILRB5	-0.774	4.6	6.67	0.0142	0.932	1.85
ENSG00000166387	PPFIBP2	-0.614	5.8	6.64	0.0144	0.932	1.84
ENSG00000167182	SP2	0.733	4.47	6.62	0.0145	0.932	1.84
ENSG00000178922	HYI	-0.793	4.73	6.61	0.0146	0.932	1.84
ENSG00000169682	SPNS1	0.506	4.73	6.59	0.0147	0.932	1.83
ENSG00000225614	ZNF469	0.757	7.11	6.6	0.0147	0.932	1.83
ENSG00000137815	RTF1	-0.506	5.7	6.58	0.0148	0.932	1.83
ENSG00000140564	FURIN	0.746	6.36	6.58	0.0148	0.932	1.83
ENSG00000184408	KCND2	0.884	4.65	6.57	0.0149	0.932	1.83
ENSG00000135622	SEMA4F	0.56	4.42	6.54	0.0151	0.932	1.82
ENSG00000070770	CSNK2A2	-0.413	6.31	6.53	0.0152	0.932	1.82
ENSG00000125037	EMC3	-0.594	4.66	6.51	0.0153	0.932	1.81
ENSG00000102241	HTATSF1	-0.527	5.3	6.5	0.0154	0.932	1.81
ENSG00000162704	ARPC5	-0.503	6.67	6.48	0.0155	0.932	1.81
ENSG00000101680	LAMA1	0.968	4.92	6.47	0.0156	0.932	1.81
ENSG00000136940	PDCL	-0.609	4.63	6.38	0.0162	0.932	1.79
ENSG00000140443	IGF1R	1.03	8.36	6.39	0.0162	0.932	1.79
ENSG00000188766	SPRED3	-0.645	3.75	6.39	0.0162	0.932	1.79
ENSG00000269113	TRABD2B	1.39	3.59	6.38	0.0163	0.932	1.79
ENSG00000132286	TIMM10B	-0.446	5.45	6.35	0.0165	0.932	1.78
ENSG00000126945	HNRNPH2	-0.514	5.97	6.35	0.0165	0.932	1.78
ENSG00000127081	ZNF484	0.598	5.02	6.35	0.0166	0.932	1.78
ENSG00000131669	NINJ1	0.647	5.02	6.34	0.0166	0.932	1.78
ENSG00000008083	JARID2	-0.466	6.23	6.33	0.0167	0.932	1.78
ENSG00000067064	IDI1	-0.532	5.75	6.33	0.0167	0.932	1.78
ENSG00000116171	SCP2	-0.384	6.17	6.3	0.0169	0.932	1.77
ENSG00000179344	HLA-DQB1	-0.741	6.46	6.31	0.0169	0.932	1.77
ENSG00000169515	CCDC8	1.06	4.54	6.28	0.017	0.932	1.77
ENSG00000131398	KCNC3	1.07	5.71	6.29	0.017	0.932	1.77
ENSG00000143753	DEGS1	-0.699	5.41	6.26	0.0172	0.932	1.76
ENSG00000122378	PRXL2A	-0.722	6.19	6.27	0.0172	0.932	1.77
ENSG00000157514	TSC22D3	-0.636	6.39	6.27	0.0172	0.932	1.76
ENSG00000198382	UVRAG	-0.423	6.3	6.23	0.0175	0.932	1.76
ENSG00000138617	PARP16	0.58	3.72	6.23	0.0175	0.932	1.76
ENSG00000117054	ACADM	-0.747	4.97	6.22	0.0176	0.932	1.76
ENSG00000118260	CREB1	-0.396	6.6	6.22	0.0176	0.932	1.75
ENSG00000197081	IGF2R	-0.375	8.22	6.22	0.0176	0.932	1.75
ENSG00000179832	MROH1	0.519	7.99	6.22	0.0176	0.932	1.76
ENSG00000186056	MATN1-AS1	0.944	3.18	6.2	0.0178	0.932	1.75
ENSG00000250251	PKD1P6	0.534	6.2	6.2	0.0178	0.932	1.75
ENSG00000182742	HOXB4	-0.961	4.46	6.19	0.0179	0.932	1.75
ENSG00000169021	UQCRFS1	-0.638	4.87	6.18	0.0179	0.932	1.75
ENSG00000197818	SLC9A8	0.591	6.01	6.19	0.0179	0.932	1.75
ENSG00000027847	B4GALT7	0.714	5.08	6.16	0.0181	0.932	1.74
ENSG00000110367	DDX6	-0.347	8.15	6.16	0.0181	0.932	1.74
ENSG00000066135	KDM4A	-0.422	6.65	6.14	0.0183	0.932	1.74
ENSG00000016391	CHDH	0.811	5.25	6.11	0.0185	0.932	1.73
ENSG00000164070	HSPA4L	0.777	4.24	6.11	0.0185	0.932	1.73
ENSG00000213801	ZNF321P	-0.733	3.93	6.11	0.0185	0.932	1.73
ENSG00000196155	PLEKHG4	0.838	5.48	6.1	0.0186	0.932	1.73
ENSG00000204287	HLA-DRA	-0.741	8.21	6.08	0.0187	0.932	1.73
ENSG00000162337	LRP5	0.628	6.67	6.09	0.0187	0.932	1.73
ENSG00000177731	FLII	0.598	7.15	6.09	0.0187	0.932	1.73
ENSG00000183091	NEB	0.562	5.8	6.08	0.0188	0.932	1.73
ENSG00000113163	CERT1	-0.412	5.82	6.07	0.0188	0.932	1.73
ENSG00000163485	ADORA1	0.988	3.78	6.07	0.0189	0.932	1.72
ENSG00000131373	HACL1	0.618	4.38	6.06	0.0189	0.932	1.72
ENSG00000118946	PCDH17	0.767	4.82	6.06	0.0189	0.932	1.72
ENSG00000182446	NPLOC4	0.469	8.12	6.05	0.019	0.932	1.72
ENSG00000174720	LARP7	-0.486	5	6.04	0.0191	0.932	1.72
ENSG00000173065	FAM222B	0.702	5.63	6.05	0.0191	0.932	1.72
ENSG00000213079	SCAF8	-0.439	7.14	6.03	0.0192	0.932	1.72
ENSG00000119927	GPAM	-0.56	5.45	6.04	0.0192	0.932	1.72
ENSG00000072042	RDH11	-0.487	5.57	6.02	0.0193	0.932	1.71
ENSG00000100003	SEC14L2	1.05	5.54	6.03	0.0193	0.932	1.71
ENSG00000096060	FKBP5	-0.734	6.36	6.02	0.0194	0.932	1.71
ENSG00000083750	RRAGB	-0.783	4.06	6.01	0.0194	0.932	1.71
ENSG00000144366	GULP1	0.816	4.99	6	0.0195	0.932	1.71
ENSG00000148572	NRBF2	-0.841	3.95	5.99	0.0196	0.932	1.71
ENSG00000101049	SGK2	1.24	2.79	5.96	0.0199	0.932	1.7
ENSG00000145675	PIK3R1	-0.507	7.67	5.95	0.02	0.932	1.7
ENSG00000176155	CCDC57	0.589	7.52	5.94	0.02	0.932	1.7
ENSG00000235568	NFAM1	-0.651	5.16	5.95	0.02	0.932	1.7
ENSG00000133789	SWAP70	-0.452	6.56	5.94	0.0201	0.932	1.7
ENSG00000163131	CTSS	-0.658	6.06	5.93	0.0202	0.932	1.69
ENSG00000147044	CASK	0.547	6.88	5.92	0.0203	0.932	1.69
ENSG00000144040	SFXN5	0.465	5.66	5.91	0.0204	0.932	1.69
ENSG00000115839	RAB3GAP1	-0.415	6.18	5.91	0.0204	0.932	1.69
ENSG00000128335	APOL2	-0.517	6.38	5.91	0.0204	0.932	1.69
ENSG00000164061	BSN	0.95	4.55	5.9	0.0205	0.932	1.69
ENSG00000133961	NUMB	-0.332	7.02	5.9	0.0205	0.932	1.69
ENSG00000169228	RAB24	0.69	5.03	5.89	0.0206	0.932	1.69
ENSG00000180938	ZNF572	0.801	3.66	5.89	0.0206	0.932	1.69
ENSG00000221923	ZNF880	-0.647	4.37	5.87	0.0207	0.932	1.68
ENSG00000126254	RBM42	-0.575	4.65	5.86	0.0209	0.932	1.68
ENSG00000139173	TMEM117	0.95	2.69	5.85	0.021	0.932	1.68
ENSG00000280734		-0.84	3.36	5.85	0.021	0.932	1.68
ENSG00000170265	ZNF282	0.344	5.78	5.84	0.0211	0.932	1.68
ENSG00000102606	ARHGEF7	0.305	7.1	5.84	0.0211	0.932	1.68
ENSG00000188895	MSL1	-1.18	8.93	5.83	0.0212	0.932	1.67
ENSG00000166477	LEO1	-0.638	4.77	5.82	0.0213	0.932	1.67
ENSG00000160959	LRRC14	0.556	6.42	5.81	0.0214	0.932	1.67
ENSG00000110436	SLC1A2	1.46	5.74	5.81	0.0214	0.932	1.67
ENSG00000169733	RFNG	0.576	5.07	5.81	0.0214	0.932	1.67
ENSG00000134262	AP4B1	0.466	5.05	5.79	0.0216	0.932	1.66
ENSG00000118620	ZNF430	-0.668	5.26	5.79	0.0216	0.932	1.67
ENSG00000112096	SOD2	-0.548	8.38	5.78	0.0217	0.932	1.66
ENSG00000196262	PPIA	-0.399	7.81	5.78	0.0217	0.932	1.66
ENSG00000153208	MERTK	0.609	4.92	5.77	0.0218	0.932	1.66
ENSG00000167113	COQ4	0.507	6.03	5.77	0.0218	0.932	1.66
ENSG00000136167	LCP1	-0.666	6.72	5.77	0.0218	0.932	1.66
ENSG00000088881	EBF4	0.879	4.77	5.77	0.0218	0.932	1.66
ENSG00000189266	PNRC2	-0.494	6.62	5.77	0.0219	0.932	1.66
ENSG00000146376	ARHGAP18	-0.446	5.53	5.76	0.0219	0.932	1.66
ENSG00000011638	LDAF1	-0.886	4.92	5.76	0.0219	0.932	1.66
ENSG00000094975	SUCO	-0.572	7.16	5.75	0.022	0.932	1.66
ENSG00000162949	CAPN13	1.24	6.31	5.75	0.022	0.932	1.66
ENSG00000155659	VSIG4	-1.23	3.58	5.75	0.022	0.932	1.66
ENSG00000150995	ITPR1	-0.445	7.07	5.75	0.0221	0.932	1.66
ENSG00000090382	LYZ	-1.25	7.33	5.74	0.0221	0.932	1.66
ENSG00000137393	RNF144B	-0.584	6.36	5.74	0.0222	0.932	1.65
ENSG00000127884	ECHS1	-0.64	4.82	5.73	0.0222	0.932	1.65
ENSG00000064692	SNCAIP	1.11	3.69	5.73	0.0223	0.932	1.65
ENSG00000121579	NAA50	-0.454	6.98	5.71	0.0224	0.932	1.65
ENSG00000155850	SLC26A2	0.611	5.84	5.71	0.0225	0.932	1.65
ENSG00000162105	SHANK2	0.865	7.77	5.7	0.0225	0.932	1.65
ENSG00000135535	CD164	-0.412	8.14	5.69	0.0227	0.932	1.64
ENSG00000117139	KDM5B	-0.455	8.12	5.68	0.0228	0.932	1.64
ENSG00000143742	SRP9	-0.639	7.57	5.68	0.0228	0.932	1.64
ENSG00000136731	UGGT1	-0.315	7.42	5.68	0.0228	0.932	1.64
ENSG00000231389	HLA-DPA1	-0.562	7.19	5.68	0.0228	0.932	1.64
ENSG00000198900	TOP1	-0.452	6.5	5.68	0.0228	0.932	1.64
ENSG00000141519	CCDC40	1.04	5.18	5.67	0.0229	0.932	1.64
ENSG00000176946	THAP4	0.495	4.86	5.65	0.0231	0.932	1.64
ENSG00000223865	HLA-DPB1	-0.714	6.75	5.65	0.0231	0.932	1.64
ENSG00000136527	TRA2B	-0.318	8.05	5.64	0.0232	0.932	1.63
ENSG00000076770	MBNL3	-0.607	5.35	5.64	0.0232	0.932	1.63
ENSG00000164823	OSGIN2	0.723	5.2	5.63	0.0233	0.932	1.63
ENSG00000163531	NFASC	1.05	6.78	5.63	0.0234	0.932	1.63
ENSG00000100099	HPS4	0.362	6.55	5.62	0.0235	0.932	1.63
ENSG00000115289	PCGF1	-0.725	3.46	5.61	0.0236	0.932	1.63
ENSG00000147443	DOK2	-0.942	3.44	5.61	0.0236	0.932	1.63
ENSG00000148737	TCF7L2	-0.617	5.56	5.61	0.0236	0.932	1.63
ENSG00000247516	MIR4458HG	0.934	3.27	5.59	0.0238	0.932	1.62
ENSG00000185917	SETD4	0.479	5.7	5.59	0.0238	0.932	1.62
ENSG00000196581	AJAP1	0.967	3.65	5.57	0.024	0.932	1.62
ENSG00000163584	RPL22L1	-0.918	2.76	5.58	0.024	0.932	1.62
ENSG00000196735	HLA-DQA1	-0.769	7.12	5.57	0.0241	0.932	1.62
ENSG00000177721	ANXA2R	-0.818	3.35	5.56	0.0242	0.932	1.62
ENSG00000167608	TMC4	0.776	4.97	5.55	0.0242	0.932	1.62
ENSG00000215788	TNFRSF25	-0.681	6.01	5.55	0.0243	0.932	1.61
ENSG00000099204	ABLIM1	-0.666	7.46	5.55	0.0243	0.932	1.61
ENSG00000182827	ACBD3	-0.446	6.5	5.53	0.0245	0.932	1.61
ENSG00000162896	PIGR	-2.3	5.63	5.52	0.0246	0.932	1.61
ENSG00000144647	POMGNT2	0.752	3.63	5.53	0.0246	0.932	1.61
ENSG00000111801	BTN3A3	-0.533	6.24	5.52	0.0246	0.932	1.61
ENSG00000113013	HSPA9	0.465	6.96	5.52	0.0247	0.932	1.61
ENSG00000122729	ACO1	-0.586	5.15	5.52	0.0247	0.932	1.61
ENSG00000185721	DRG1	-0.63	4.8	5.52	0.0247	0.932	1.61
ENSG00000177427	MIEF2	0.853	4.18	5.48	0.0251	0.932	1.6
ENSG00000110077	MS4A6A	-0.56	6.14	5.47	0.0252	0.932	1.6
ENSG00000260404		0.585	5.36	5.46	0.0253	0.932	1.6
ENSG00000087903	RFX2	0.676	4.2	5.47	0.0253	0.932	1.6
ENSG00000135482	ZC3H10	0.406	5.1	5.46	0.0254	0.932	1.59
ENSG00000178974	FBXO34	-0.382	5.8	5.46	0.0254	0.932	1.6
ENSG00000081913	PHLPP1	0.656	5.38	5.46	0.0254	0.932	1.59
ENSG00000101868	POLA1	-0.579	5.92	5.46	0.0254	0.932	1.59
ENSG00000150893	FREM2	-1.49	4.65	5.44	0.0256	0.932	1.59
ENSG00000086015	MAST2	0.411	7.63	5.42	0.0259	0.932	1.59
ENSG00000006704	GTF2IRD1	0.388	6.03	5.42	0.0259	0.932	1.59
ENSG00000187522	HSPA14	-0.917	4.19	5.42	0.0259	0.932	1.59
ENSG00000182628	SKA2	-0.725	4.85	5.41	0.0261	0.932	1.58
ENSG00000205542	TMSB4X	-0.44	8.05	5.4	0.0261	0.932	1.58
ENSG00000152558	TMEM123	-0.568	7.52	5.39	0.0263	0.932	1.58
ENSG00000113194	FAF2	0.405	6.12	5.38	0.0264	0.932	1.58
ENSG00000196230	TUBB	-0.351	8.57	5.37	0.0265	0.932	1.58
ENSG00000197429	IPP	-0.431	4.82	5.36	0.0266	0.932	1.57
ENSG00000150510	FAM124A	0.908	3.29	5.37	0.0266	0.932	1.58
ENSG00000177885	GRB2	-0.461	7.02	5.36	0.0266	0.932	1.57
ENSG00000240038	AMY2B	0.693	5.8	5.36	0.0267	0.932	1.57
ENSG00000185122	HSF1	0.549	6.42	5.35	0.0268	0.932	1.57
ENSG00000205746	PKD1P4	0.618	6.82	5.35	0.0268	0.932	1.57
ENSG00000126804	ZBTB1	-0.39	6.59	5.34	0.0269	0.932	1.57
ENSG00000262580		0.878	2.9	5.34	0.027	0.932	1.57
ENSG00000132549	VPS13B	0.516	8.94	5.33	0.0271	0.932	1.57
ENSG00000148200	NR6A1	0.854	4.07	5.33	0.0271	0.932	1.57
ENSG00000007062	PROM1	-1.45	5.7	5.32	0.0272	0.932	1.56
ENSG00000127947	PTPN12	-0.462	7.03	5.31	0.0274	0.932	1.56
ENSG00000075142	SRI	0.498	5.21	5.3	0.0275	0.932	1.56
ENSG00000165661	QSOX2	0.557	5.25	5.3	0.0275	0.932	1.56
ENSG00000250303	LINC02762	0.918	3.49	5.3	0.0275	0.932	1.56
ENSG00000125977	EIF2S2	-0.539	5.51	5.3	0.0275	0.932	1.56
ENSG00000147650	LRP12	0.576	4.94	5.28	0.0277	0.932	1.56
ENSG00000080608	PUM3	-0.557	5.19	5.29	0.0277	0.932	1.56
ENSG00000071889	FAM3A	0.495	4.72	5.28	0.0277	0.932	1.56
ENSG00000152684	PELO	0.644	5.1	5.27	0.0279	0.932	1.55
ENSG00000105204	DYRK1B	0.671	4.34	5.27	0.0279	0.932	1.55
ENSG00000128284	APOL3	-0.681	6.05	5.27	0.0279	0.932	1.55
ENSG00000176533	GNG7	0.934	3.72	5.26	0.0281	0.932	1.55
ENSG00000176720	BOK	0.656	5.17	5.25	0.0282	0.932	1.55
ENSG00000132424	PNISR	-0.357	8.38	5.25	0.0282	0.932	1.55
ENSG00000173531	MST1	0.941	4.7	5.24	0.0283	0.932	1.55
ENSG00000175224	ATG13	0.431	6.22	5.23	0.0285	0.932	1.55
ENSG00000165801	ARHGEF40	0.583	6.64	5.23	0.0285	0.932	1.55
ENSG00000070759	TESK2	-0.912	4.36	5.2	0.0289	0.932	1.54
ENSG00000137942	FNBP1L	-0.552	7.11	5.19	0.029	0.932	1.54
ENSG00000170876	TMEM43	-0.492	6.17	5.19	0.029	0.932	1.54
ENSG00000109736	MFSD10	0.534	5.75	5.19	0.029	0.932	1.54
ENSG00000188242	PP7080	0.821	3.72	5.19	0.029	0.932	1.54
ENSG00000255182		0.794	4.18	5.19	0.029	0.932	1.54
ENSG00000235954	TTC28-AS1	0.494	5.54	5.19	0.029	0.932	1.54
ENSG00000094841	UPRT	-0.742	3.77	5.17	0.0293	0.932	1.53
ENSG00000129219	PLD2	0.407	5.34	5.16	0.0294	0.932	1.53
ENSG00000165272	AQP3	-1.68	4.6	5.15	0.0296	0.932	1.53
ENSG00000144026	ZNF514	-0.44	6.39	5.14	0.0297	0.932	1.53
ENSG00000120948	TARDBP	-0.332	7.48	5.14	0.0298	0.932	1.53
ENSG00000169213	RAB3B	1.11	4.89	5.13	0.0299	0.932	1.52
ENSG00000163762	TM4SF18	-1.08	3.64	5.13	0.0299	0.932	1.52
ENSG00000100225	FBXO7	-0.346	6.63	5.13	0.0299	0.932	1.52
ENSG00000144746	ARL6IP5	-0.5	5.87	5.13	0.03	0.932	1.52
ENSG00000164626	KCNK5	1.17	4.37	5.12	0.03	0.932	1.52
ENSG00000123983	ACSL3	-0.458	6.5	5.11	0.0301	0.932	1.52
ENSG00000156136	DCK	-0.584	4.61	5.11	0.0301	0.932	1.52
ENSG00000176809	LRRC37A3	-0.607	6.05	5.11	0.0301	0.932	1.52
ENSG00000166548	TK2	-0.44	5.96	5.11	0.0302	0.932	1.52
ENSG00000197417	SHPK	0.481	5.96	5.11	0.0302	0.932	1.52
ENSG00000115286	NDUFS7	0.412	5.17	5.11	0.0302	0.932	1.52
ENSG00000156709	AIFM1	-0.703	4.13	5.11	0.0302	0.932	1.52
ENSG00000164919	COX6C	1.12	5.16	5.1	0.0303	0.932	1.52
ENSG00000103671	TRIP4	-0.607	4.45	5.08	0.0306	0.932	1.51
ENSG00000108784	NAGLU	0.493	4.9	5.08	0.0306	0.932	1.51
ENSG00000268043	NBPF12	0.435	7.22	5.07	0.0307	0.932	1.51
ENSG00000180354	MTURN	-0.581	6.18	5.08	0.0307	0.932	1.51
ENSG00000110583	NAA40	-0.378	6.55	5.08	0.0307	0.932	1.51
ENSG00000012124	CD22	0.907	4.81	5.08	0.0307	0.932	1.51
ENSG00000081320	STK17B	-0.497	6.66	5.07	0.0308	0.932	1.51
ENSG00000122484	RPAP2	0.282	6.72	5.06	0.0309	0.932	1.51
ENSG00000165322	ARHGAP12	-0.433	6.48	5.07	0.0309	0.932	1.51
ENSG00000156587	UBE2L6	-0.62	5.61	5.06	0.0309	0.932	1.51
ENSG00000125650	PSPN	0.785	3.18	5.06	0.031	0.932	1.51
ENSG00000198742	SMURF1	0.285	6.52	5.05	0.0311	0.932	1.51
ENSG00000128581	IFT22	0.757	3.71	5.05	0.0311	0.932	1.51
ENSG00000179598	PLD6	0.764	3.17	5.05	0.0311	0.932	1.51
ENSG00000093183	SEC22C	0.614	6.31	5.05	0.0312	0.932	1.51
ENSG00000196834	POTEI	1.8	6.38	5.04	0.0313	0.932	1.51
ENSG00000136960	ENPP2	-1.06	4.53	5.04	0.0313	0.932	1.5
ENSG00000160404	TOR2A	0.587	3.87	5.04	0.0313	0.932	1.5
ENSG00000175768	TOMM5	-0.489	4.74	5.03	0.0314	0.932	1.5
ENSG00000189241	TSPYL1	-0.327	6.65	5.02	0.0315	0.932	1.5
ENSG00000135404	CD63	-0.584	7.05	5.02	0.0315	0.932	1.5
ENSG00000179295	PTPN11	-0.337	7.1	5.02	0.0315	0.932	1.5
ENSG00000140450	ARRDC4	-0.692	5.03	5.03	0.0315	0.932	1.5
ENSG00000104219	ZDHHC2	0.692	4.56	5.02	0.0316	0.932	1.5
ENSG00000031823	RANBP3	0.353	6.01	5.02	0.0316	0.932	1.5
ENSG00000196345	ZKSCAN7	0.762	3.56	5.01	0.0317	0.932	1.5
ENSG00000002587	HS3ST1	0.623	3.59	5.01	0.0317	0.932	1.5
ENSG00000077549	CAPZB	-0.459	6.5	5	0.0318	0.932	1.5
ENSG00000197852	INKA2	-0.699	4.73	5.01	0.0318	0.932	1.5
ENSG00000117318	ID3	0.784	4.07	4.99	0.032	0.932	1.49
ENSG00000116679	IVNS1ABP	-0.35	7.68	4.99	0.0321	0.932	1.49
ENSG00000125347	IRF1	-0.526	7.12	4.98	0.0322	0.932	1.49
ENSG00000159592	GPBP1L1	-0.302	7.34	4.98	0.0323	0.932	1.49
ENSG00000110092	CCND1	0.839	8.77	4.97	0.0323	0.932	1.49
ENSG00000139826	ABHD13	-0.428	5.11	4.98	0.0323	0.932	1.49
ENSG00000204264	PSMB8	-0.802	4.79	4.97	0.0324	0.932	1.49
ENSG00000153015	CWC27	-0.665	4.35	4.96	0.0325	0.932	1.49
ENSG00000265972	TXNIP	-0.503	8.86	4.96	0.0326	0.932	1.49
ENSG00000065600	PACC1	-0.671	4.12	4.95	0.0327	0.932	1.49
ENSG00000085982	USP40	0.371	6.59	4.94	0.0328	0.932	1.48
ENSG00000073008	PVR	0.617	5	4.94	0.0329	0.932	1.48
ENSG00000106588	PSMA2	-0.385	5.29	4.93	0.033	0.932	1.48
ENSG00000138138	ATAD1	-0.428	5.86	4.93	0.033	0.932	1.48
ENSG00000180992	MRPL14	-0.718	3.64	4.93	0.0331	0.932	1.48
ENSG00000197746	PSAP	-0.533	10.1	4.92	0.0332	0.932	1.48
ENSG00000108448	TRIM16L	1.14	3.71	4.92	0.0332	0.932	1.48
ENSG00000114107	CEP70	-0.601	4.65	4.91	0.0334	0.932	1.48
ENSG00000100376	FAM118A	-0.742	6.4	4.9	0.0335	0.932	1.47
ENSG00000177606	JUN	0.518	6.82	4.9	0.0336	0.932	1.47
ENSG00000196497	IPO4	0.71	5.3	4.9	0.0336	0.932	1.47
ENSG00000183751	TBL3	0.458	5.25	4.9	0.0336	0.932	1.47
ENSG00000163527	STT3B	-0.404	7.23	4.89	0.0337	0.932	1.47
ENSG00000124214	STAU1	-0.379	6.78	4.89	0.0337	0.932	1.47
ENSG00000148835	TAF5	-0.842	2.96	4.89	0.0338	0.932	1.47
ENSG00000214941	ZSWIM7	0.821	3.79	4.89	0.0338	0.932	1.47
ENSG00000113712	CSNK1A1	0.391	7.99	4.88	0.0339	0.932	1.47
ENSG00000138028	CGREF1	0.909	3.6	4.87	0.034	0.932	1.47
ENSG00000137210	TMEM14B	-0.475	5.3	4.87	0.034	0.932	1.47
ENSG00000235111		1	4.04	4.88	0.034	0.932	1.47
ENSG00000198087	CD2AP	-0.531	6.55	4.87	0.0341	0.932	1.47
ENSG00000143891	GALM	-0.8	3.87	4.86	0.0343	0.932	1.46
ENSG00000009335	UBE3C	-0.32	7.4	4.86	0.0343	0.932	1.46
ENSG00000160446	ZDHHC12	0.833	3.71	4.86	0.0343	0.932	1.46
ENSG00000215458	AATBC	-0.843	4.1	4.86	0.0343	0.932	1.46
ENSG00000196670	ZFP62	0.403	6.06	4.85	0.0344	0.932	1.46
ENSG00000109111	SUPT6H	-0.519	7.88	4.85	0.0344	0.932	1.46
ENSG00000148834	GSTO1	0.806	3.38	4.84	0.0345	0.932	1.46
ENSG00000196126	HLA-DRB1	-0.703	7.28	4.84	0.0346	0.932	1.46
ENSG00000110844	PRPF40B	0.443	5.42	4.84	0.0346	0.932	1.46
ENSG00000182944	EWSR1	-0.283	8.4	4.84	0.0347	0.932	1.46
ENSG00000126016	AMOT	-0.746	5.73	4.83	0.0347	0.932	1.46
ENSG00000102452	NALCN	1.06	3.6	4.83	0.0348	0.932	1.46
ENSG00000115207	GTF3C2	0.329	6.21	4.82	0.0349	0.932	1.46
ENSG00000136603	SKIL	0.417	8.08	4.82	0.035	0.932	1.46
ENSG00000124613	ZNF391	1.08	3.13	4.82	0.035	0.932	1.46
ENSG00000136003	ISCU	-0.408	5.47	4.82	0.035	0.932	1.46
ENSG00000206503	HLA-A	-0.579	9	4.81	0.0351	0.932	1.45
ENSG00000075415	SLC25A3	-0.344	7.55	4.81	0.0351	0.932	1.46
ENSG00000269190	FBXO17	1.01	4.02	4.81	0.0352	0.932	1.45
ENSG00000138071	ACTR2	-0.353	8.2	4.8	0.0353	0.932	1.45
ENSG00000166529	ZSCAN21	0.693	3.45	4.8	0.0353	0.932	1.45
ENSG00000071575	TRIB2	-0.575	6.98	4.79	0.0354	0.932	1.45
ENSG00000128272	ATF4	-0.337	7.34	4.79	0.0355	0.932	1.45
ENSG00000213977	TAX1BP3	0.579	5.55	4.78	0.0357	0.932	1.45
ENSG00000169862	CTNND2	1.08	4.55	4.77	0.0358	0.932	1.45
ENSG00000197614	MFAP5	-0.924	5.09	4.77	0.0358	0.932	1.45
ENSG00000169696	ASPSCR1	0.573	7.12	4.77	0.0358	0.932	1.45
ENSG00000163738	MTHFD2L	0.523	5.06	4.77	0.0359	0.932	1.45
ENSG00000123179	EBPL	0.844	2.95	4.77	0.0359	0.932	1.45
ENSG00000159788	RGS12	0.352	6.63	4.76	0.036	0.932	1.44
ENSG00000188938	FAM120AOS	0.598	5.31	4.75	0.0362	0.932	1.44
ENSG00000102316	MAGED2	0.505	6.8	4.75	0.0362	0.932	1.44
ENSG00000134242	PTPN22	-0.962	4.14	4.74	0.0363	0.932	1.44
ENSG00000139746	RBM26	0.312	7.12	4.75	0.0363	0.932	1.44
ENSG00000204161	TMEM273	-0.664	3.92	4.73	0.0365	0.932	1.44
ENSG00000138316	ADAMTS14	0.704	5.1	4.73	0.0366	0.932	1.44
ENSG00000158470	B4GALT5	-0.423	6.19	4.72	0.0368	0.932	1.43
ENSG00000164048	ZNF589	-0.48	5.71	4.71	0.0369	0.932	1.43
ENSG00000135218	CD36	-1.44	5.67	4.71	0.037	0.932	1.43
ENSG00000140968	IRF8	-0.626	5.83	4.71	0.037	0.932	1.43
ENSG00000171163	ZNF692	0.515	6.44	4.7	0.0371	0.932	1.43
ENSG00000184500	PROS1	-0.825	3.62	4.7	0.0371	0.932	1.43
ENSG00000151503	NCAPD3	-0.423	6.31	4.7	0.0371	0.932	1.43
ENSG00000164077	MON1A	0.739	3.5	4.69	0.0373	0.932	1.43
ENSG00000262246	CORO7	0.349	5.66	4.69	0.0373	0.932	1.43
ENSG00000008838	MED24	-0.922	7.19	4.69	0.0373	0.932	1.43
ENSG00000188219	POTEE	1.59	6.05	4.69	0.0374	0.932	1.43
ENSG00000009780	FAM76A	-0.484	4.28	4.68	0.0375	0.932	1.43
ENSG00000135316	SYNCRIP	-0.326	7.8	4.68	0.0375	0.932	1.43
ENSG00000136193	SCRN1	-0.513	6.41	4.68	0.0375	0.932	1.43
ENSG00000165006	UBAP1	-0.371	5.44	4.67	0.0376	0.932	1.42
ENSG00000173156	RHOD	0.728	3.32	4.68	0.0376	0.932	1.43
ENSG00000144451	SPAG16	0.972	4.22	4.67	0.0377	0.932	1.42
ENSG00000198898	CAPZA2	-0.631	6.39	4.67	0.0377	0.932	1.42
ENSG00000150594	ADRA2A	0.864	4.68	4.67	0.0377	0.932	1.42
ENSG00000230267		1.1	4.12	4.66	0.0378	0.932	1.42
ENSG00000126067	PSMB2	0.482	5.25	4.65	0.0381	0.932	1.42
ENSG00000142937	RPS8	-0.479	8.21	4.65	0.0381	0.932	1.42
ENSG00000198160	MIER1	-0.34	6.22	4.64	0.0383	0.932	1.42
ENSG00000143033	MTF2	-0.346	6.04	4.64	0.0383	0.932	1.42
ENSG00000054219	LY75	-0.569	5.4	4.64	0.0384	0.932	1.42
ENSG00000149716	LTO1	0.586	6.32	4.63	0.0384	0.932	1.42
ENSG00000164125	GASK1B	1.02	7.56	4.63	0.0386	0.932	1.41
ENSG00000008282	SYPL1	-0.553	5.93	4.61	0.0388	0.932	1.41
ENSG00000147677	EIF3H	0.422	6.8	4.62	0.0388	0.932	1.41
ENSG00000112186	CAP2	0.812	4.13	4.61	0.0389	0.932	1.41
ENSG00000198818	SFT2D1	-0.592	4.6	4.61	0.0389	0.932	1.41
ENSG00000065613	SLK	-0.378	7.13	4.61	0.0389	0.932	1.41
ENSG00000142676	RPL11	-0.416	6.64	4.6	0.039	0.932	1.41
ENSG00000171302	CANT1	0.655	7.17	4.61	0.039	0.932	1.41
ENSG00000112249	ASCC3	-0.301	7.21	4.6	0.0392	0.932	1.41
ENSG00000198929	NOS1AP	1.09	5.45	4.59	0.0393	0.932	1.41
ENSG00000051596	THOC3	-0.585	4.23	4.59	0.0394	0.932	1.41
ENSG00000158201	ABHD3	-0.446	4.9	4.58	0.0394	0.932	1.4
ENSG00000174669	SLC29A2	0.993	4.5	4.58	0.0395	0.932	1.4
ENSG00000169955	ZNF747	0.566	4.73	4.58	0.0395	0.932	1.4
ENSG00000135749	PCNX2	0.418	6.96	4.57	0.0397	0.932	1.4
ENSG00000204852	TCTN1	0.562	5.49	4.57	0.0397	0.932	1.4
ENSG00000124155	PIGT	0.35	6.78	4.57	0.0398	0.932	1.4
ENSG00000088930	XRN2	-0.413	6.2	4.56	0.0399	0.932	1.4
ENSG00000107581	EIF3A	-0.371	7.91	4.55	0.0401	0.932	1.4
ENSG00000198604	BAZ1A	-0.421	7.08	4.54	0.0402	0.932	1.4
ENSG00000165886	UBTD1	0.771	3.3	4.54	0.0403	0.932	1.39
ENSG00000160049	DFFA	-0.339	6.03	4.54	0.0404	0.932	1.39
ENSG00000198844	ARHGEF15	0.768	4.22	4.54	0.0404	0.932	1.39
ENSG00000100426	ZBED4	-0.344	6.61	4.54	0.0404	0.932	1.39
ENSG00000127124	HIVEP3	0.365	7.1	4.53	0.0405	0.932	1.39
ENSG00000197635	DPP4	-1.03	3.52	4.53	0.0405	0.932	1.39
ENSG00000173457	PPP1R14B	-0.67	6.09	4.53	0.0405	0.932	1.39
ENSG00000159593	NAE1	-0.51	4.87	4.53	0.0406	0.932	1.39
ENSG00000157680	DGKI	0.801	5.14	4.52	0.0407	0.932	1.39
ENSG00000151240	DIP2C	0.424	6.77	4.52	0.0407	0.932	1.39
ENSG00000260276		0.81	3.81	4.52	0.0408	0.932	1.39
ENSG00000064490	RFXANK	-0.705	3.95	4.52	0.0408	0.932	1.39
ENSG00000091536	MYO15A	0.881	3.66	4.51	0.0409	0.932	1.39
ENSG00000075975	MKRN2	-0.504	4.74	4.51	0.041	0.932	1.39
ENSG00000066926	FECH	0.537	4.91	4.5	0.0411	0.932	1.39
ENSG00000164307	ERAP1	-0.369	6.28	4.5	0.0412	0.932	1.39
ENSG00000185722	ANKFY1	0.346	7.08	4.5	0.0412	0.932	1.38
ENSG00000109814	UGDH	0.659	6.4	4.49	0.0413	0.932	1.38
ENSG00000141068	KSR1	0.414	6.38	4.49	0.0413	0.932	1.38
ENSG00000133216	EPHB2	0.53	4.94	4.49	0.0414	0.932	1.38
ENSG00000114541	FRMD4B	-0.4	5.4	4.49	0.0414	0.932	1.38
ENSG00000132382	MYBBP1A	0.368	6.39	4.49	0.0414	0.932	1.38
ENSG00000171298	GAA	0.497	6.71	4.49	0.0414	0.932	1.38
ENSG00000162772	ATF3	0.747	4.27	4.46	0.0419	0.932	1.38
ENSG00000011201	ANOS1	-0.555	4.93	4.47	0.0419	0.932	1.38
ENSG00000134333	LDHA	-0.524	7.9	4.46	0.042	0.932	1.38
ENSG00000109475	RPL34	-0.38	6.54	4.45	0.0421	0.932	1.38
ENSG00000152291	TGOLN2	-0.256	8.21	4.45	0.0422	0.932	1.37
ENSG00000178573	MAF	-0.505	6.45	4.45	0.0422	0.932	1.38
ENSG00000212719	LINC02693	0.646	4.55	4.45	0.0422	0.932	1.37
ENSG00000143537	ADAM15	-0.595	7.4	4.45	0.0423	0.932	1.37
ENSG00000111144	LTA4H	-0.427	6.08	4.45	0.0423	0.932	1.37
ENSG00000165502	RPL36AL	-0.578	4.18	4.45	0.0423	0.932	1.37
ENSG00000174579	MSL2	-0.33	6.51	4.44	0.0424	0.932	1.37
ENSG00000173621	LRFN4	0.658	5.09	4.44	0.0424	0.932	1.37
ENSG00000204267	TAP2	-0.497	6.69	4.44	0.0425	0.932	1.37
ENSG00000112039	FANCE	0.99	3.07	4.44	0.0425	0.932	1.37
ENSG00000011007	ELOA	-0.364	6.24	4.43	0.0426	0.932	1.37
ENSG00000135521	LTV1	-0.724	3.68	4.43	0.0426	0.932	1.37
ENSG00000196218	RYR1	0.998	4.48	4.43	0.0427	0.932	1.37
ENSG00000197150	ABCB8	0.373	6.45	4.41	0.0431	0.932	1.37
ENSG00000122140	MRPS2	0.877	3.62	4.41	0.0431	0.932	1.37
ENSG00000167635	ZNF146	-0.301	6.76	4.41	0.0431	0.932	1.37
ENSG00000168310	IRF2	-0.365	4.91	4.4	0.0433	0.932	1.36
ENSG00000122778	KIAA1549	0.565	6.09	4.4	0.0434	0.932	1.36
ENSG00000114942	EEF1B2	-0.422	6.42	4.39	0.0435	0.932	1.36
ENSG00000114405	C3orf14	-0.718	3.76	4.39	0.0435	0.932	1.36
ENSG00000176148	TCP11L1	0.391	5.27	4.39	0.0435	0.932	1.36
ENSG00000113761	ZNF346	0.599	4.55	4.39	0.0436	0.932	1.36
ENSG00000164465	DCBLD1	0.541	5.23	4.38	0.0437	0.932	1.36
ENSG00000139044	B4GALNT3	0.993	5.17	4.38	0.0437	0.932	1.36
ENSG00000179715	PCED1B	0.695	4.13	4.39	0.0437	0.932	1.36
ENSG00000009830	POMT2	0.443	5.67	4.38	0.0438	0.932	1.36
ENSG00000188827	SLX4	0.386	5.72	4.38	0.0438	0.932	1.36
ENSG00000172009	THOP1	0.495	5.78	4.37	0.044	0.932	1.36
ENSG00000120314	WDR55	0.341	5.97	4.37	0.0441	0.932	1.36
ENSG00000133561	GIMAP6	-0.586	5.02	4.37	0.0441	0.932	1.36
ENSG00000167524	RSKR	0.567	3.86	4.36	0.0441	0.932	1.36
ENSG00000185504	FAAP100	0.526	6.52	4.37	0.0441	0.932	1.36
ENSG00000186567	CEACAM19	0.986	3.45	4.37	0.0441	0.932	1.36
ENSG00000173660	UQCRH	-0.441	5.19	4.36	0.0442	0.932	1.35
ENSG00000120738	EGR1	0.755	5.87	4.36	0.0442	0.932	1.35
ENSG00000249459	ZNF286B	0.812	3.83	4.36	0.0442	0.932	1.35
ENSG00000104381	GDAP1	0.989	4.71	4.36	0.0443	0.932	1.35
ENSG00000117862	TXNDC12	-0.52	4.88	4.35	0.0444	0.932	1.35
ENSG00000197375	SLC22A5	0.478	6.32	4.35	0.0444	0.932	1.35
ENSG00000023171	GRAMD1B	-0.581	4.7	4.35	0.0444	0.932	1.35
ENSG00000102554	KLF5	-1	4.96	4.35	0.0444	0.932	1.35
ENSG00000182389	CACNB4	-0.615	5.83	4.35	0.0446	0.932	1.35
ENSG00000204628	RACK1	0.393	7.88	4.35	0.0446	0.932	1.35
ENSG00000061918	GUCY1B1	0.734	3.99	4.34	0.0447	0.932	1.35
ENSG00000113594	LIFR	-0.84	6.24	4.34	0.0448	0.932	1.35
ENSG00000168778	TCTN2	0.612	4.65	4.33	0.0449	0.932	1.35
ENSG00000213995	NAXD	0.367	5.71	4.33	0.0449	0.932	1.35
ENSG00000172845	SP3	-0.302	7.7	4.33	0.045	0.932	1.35
ENSG00000067560	RHOA	-0.391	8.05	4.33	0.045	0.932	1.35
ENSG00000107338	SHB	-0.445	5.32	4.32	0.0452	0.932	1.34
ENSG00000185432	METTL7A	-0.481	5.6	4.32	0.0452	0.932	1.34
ENSG00000125148	MT2A	0.876	3.75	4.32	0.0452	0.932	1.34
ENSG00000100336	APOL4	-0.843	4.16	4.32	0.0452	0.932	1.35
ENSG00000177409	SAMD9L	-0.619	7.26	4.32	0.0453	0.932	1.34
ENSG00000102893	PHKB	-0.253	7.03	4.31	0.0453	0.932	1.34
ENSG00000271503	CCL5	-1.01	4.12	4.32	0.0453	0.932	1.34
ENSG00000169660	HEXD	0.607	5.43	4.31	0.0453	0.932	1.34
ENSG00000156374	PCGF6	0.595	3.51	4.31	0.0454	0.932	1.34
ENSG00000145214	DGKQ	0.378	5.48	4.3	0.0455	0.932	1.34
ENSG00000272752	STAG3L5P-PVRIG2P-PILRB	0.686	6.65	4.31	0.0455	0.932	1.34
ENSG00000117298	ECE1	0.428	7.13	4.3	0.0457	0.932	1.34
ENSG00000106245	BUD31	-0.5	4.07	4.3	0.0457	0.932	1.34
ENSG00000025434	NR1H3	-0.615	5.44	4.3	0.0457	0.932	1.34
ENSG00000189339	SLC35E2B	0.316	8.09	4.29	0.0458	0.932	1.34
ENSG00000153201	RANBP2	-0.297	8.37	4.29	0.0458	0.932	1.34
ENSG00000171475	WIPF2	-1.07	7.55	4.29	0.0458	0.932	1.34
ENSG00000149806	FAU	-0.473	5.66	4.29	0.0459	0.932	1.34
ENSG00000174943	KCTD13	0.397	5.32	4.29	0.0459	0.932	1.34
ENSG00000138735	PDE5A	0.609	5.64	4.28	0.0462	0.932	1.34
ENSG00000188112	C6orf132	-0.658	6.36	4.27	0.0464	0.932	1.33
ENSG00000169371	SNUPN	-0.826	3.52	4.26	0.0465	0.932	1.33
ENSG00000183336	BOLA2	0.739	3.69	4.26	0.0465	0.932	1.33
ENSG00000156256	USP16	-0.378	6.14	4.26	0.0466	0.932	1.33
ENSG00000163162	RNF149	-0.265	5.98	4.25	0.0467	0.932	1.33
ENSG00000177675	CD163L1	-0.877	4.55	4.26	0.0467	0.932	1.33
ENSG00000113068	PFDN1	0.431	4.22	4.24	0.0471	0.932	1.33
ENSG00000136531	SCN2A	-1.43	5.05	4.23	0.0472	0.932	1.33
ENSG00000162775	RBM15	0.377	6.95	4.23	0.0473	0.932	1.33
ENSG00000251369	ZNF550	-0.463	5.11	4.23	0.0473	0.932	1.32
ENSG00000141527	CARD14	0.802	5.43	4.23	0.0475	0.932	1.32
ENSG00000100413	POLR3H	0.32	6.27	4.22	0.0475	0.932	1.32
ENSG00000108591	DRG2	0.449	6.01	4.22	0.0476	0.932	1.32
ENSG00000172243	CLEC7A	-0.55	5.23	4.21	0.0477	0.932	1.32
ENSG00000133606	MKRN1	-0.33	6.77	4.21	0.0479	0.932	1.32
ENSG00000143067	ZNF697	0.532	5.27	4.2	0.048	0.932	1.32
ENSG00000183317	EPHA10	0.902	4.38	4.2	0.0481	0.932	1.32
ENSG00000033867	SLC4A7	0.523	7.51	4.2	0.0482	0.932	1.32
ENSG00000183778	B3GALT5	-1.28	6.46	4.2	0.0482	0.932	1.32
ENSG00000186654	PRR5	-0.578	5.26	4.2	0.0482	0.932	1.32
ENSG00000175066	GK5	-0.338	6.95	4.19	0.0483	0.932	1.32
ENSG00000155886	SLC24A2	0.896	4.41	4.19	0.0484	0.932	1.31
ENSG00000140575	IQGAP1	-0.307	8.58	4.19	0.0485	0.932	1.31
ENSG00000211895	IGHA1	-1.05	7.46	4.18	0.0486	0.932	1.31
ENSG00000143196	DPT	-1.12	5.25	4.18	0.0487	0.932	1.31
ENSG00000204227	RING1	-0.453	5.03	4.18	0.0487	0.932	1.31
ENSG00000156599	ZDHHC5	-0.338	6.74	4.17	0.0488	0.932	1.31
ENSG00000242866	STRC	0.919	4.06	4.17	0.0488	0.932	1.31
ENSG00000167394	ZNF668	0.511	4.03	4.17	0.0488	0.932	1.31
ENSG00000124702	KLHDC3	-0.455	5.44	4.17	0.0489	0.932	1.31
ENSG00000117983	MUC5B	1.99	8.34	4.16	0.0491	0.932	1.31
ENSG00000153395	LPCAT1	0.525	6.81	4.16	0.0492	0.932	1.31
ENSG00000127362	TAS2R3	0.964	3.19	4.16	0.0492	0.932	1.31
ENSG00000105223	PLD3	0.389	6.61	4.15	0.0494	0.932	1.31
ENSG00000183010	PYCR1	0.522	5.89	4.14	0.0497	0.932	1.3
ENSG00000163171	CDC42EP3	0.468	5.42	4.13	0.0498	0.932	1.3
ENSG00000143811	PYCR2	-0.388	6.24	4.13	0.0499	0.932	1.3
ENSG00000136944	LMX1B	0.818	5.92	4.13	0.0499	0.932	1.3
ENSG00000166794	PPIB	-0.464	6.52	4.13	0.0499	0.932	1.3
ENSG00000259291	ZNF710-AS1	-0.774	3.33	4.13	0.0499	0.932	1.3
ENSG00000172339	ALG14	0.493	4.13	4.12	0.0502	0.932	1.3
ENSG00000127125	PPCS	-0.565	4.82	4.11	0.0503	0.932	1.3
ENSG00000146592	CREB5	0.647	4.98	4.11	0.0503	0.932	1.3
ENSG00000198799	LRIG2	0.307	6.72	4.11	0.0504	0.932	1.3
ENSG00000023330	ALAS1	-0.621	4.68	4.11	0.0504	0.932	1.3
ENSG00000106789	CORO2A	-0.534	5.67	4.11	0.0504	0.932	1.3
ENSG00000073417	PDE8A	0.42	5.71	4.11	0.0505	0.932	1.3
ENSG00000148513	ANKRD30A	1.71	10.1	4.1	0.0506	0.932	1.3
ENSG00000166801	FAM111A	-0.314	7.44	4.1	0.0506	0.932	1.3
ENSG00000125968	ID1	1.09	3.52	4.1	0.0506	0.932	1.3
ENSG00000122566	HNRNPA2B1	-0.334	9.85	4.1	0.0507	0.932	1.29
ENSG00000165813	CCDC186	-0.397	6.41	4.1	0.0507	0.932	1.29
ENSG00000198807	PAX9	-1.03	4.51	4.1	0.0507	0.932	1.29
ENSG00000078369	GNB1	-0.278	7.91	4.09	0.0508	0.932	1.29
ENSG00000163909	HEYL	0.749	4.37	4.09	0.0509	0.932	1.29
ENSG00000122696	SLC25A51	-0.415	4.28	4.09	0.0509	0.932	1.29
ENSG00000105248	YJU2	0.884	3.03	4.09	0.0509	0.932	1.29
ENSG00000163346	PBXIP1	-0.358	6.65	4.09	0.051	0.932	1.29
ENSG00000181652	ATG9B	1.15	3.44	4.09	0.051	0.932	1.29
ENSG00000070610	GBA2	0.353	6.46	4.09	0.051	0.932	1.29
ENSG00000131196	NFATC1	0.53	5.51	4.09	0.051	0.932	1.29
ENSG00000179406	LINC00174	0.416	5.99	4.08	0.0511	0.932	1.29
ENSG00000241343	RPL36A	-0.419	6.06	4.08	0.0512	0.932	1.29
ENSG00000154783	FGD5	-0.631	5.86	4.08	0.0513	0.932	1.29
ENSG00000143222	UFC1	-0.428	5.08	4.07	0.0514	0.932	1.29
ENSG00000173559	NABP1	-0.407	7.64	4.07	0.0515	0.932	1.29
ENSG00000011376	LARS2	0.454	5.27	4.06	0.0516	0.932	1.29
ENSG00000095139	ARCN1	-0.257	7.02	4.06	0.0516	0.932	1.29
ENSG00000189403	HMGB1	-0.355	7.66	4.06	0.0517	0.932	1.29
ENSG00000105193	RPS16	-0.394	7.35	4.06	0.0517	0.932	1.29
ENSG00000114021	NIT2	0.364	6.06	4.06	0.0518	0.932	1.29
ENSG00000153443	UBALD1	0.469	5.36	4.06	0.0519	0.932	1.29
ENSG00000141449	GREB1L	1.15	5.78	4.05	0.0519	0.932	1.28
ENSG00000139990	DCAF5	-0.325	7.06	4.05	0.052	0.932	1.28
ENSG00000010932	FMO1	-0.907	3.03	4.04	0.0522	0.932	1.28
ENSG00000203685	STUM	-1.75	5.39	4.04	0.0522	0.932	1.28
ENSG00000181004	BBS12	0.772	2.8	4.04	0.0522	0.932	1.28
ENSG00000113282	CLINT1	-0.289	6.5	4.04	0.0522	0.932	1.28
ENSG00000198106		-0.561	4.19	4.04	0.0522	0.932	1.28
ENSG00000105671	DDX49	0.427	4.38	4.04	0.0524	0.932	1.28
ENSG00000147400	CETN2	-0.692	3.8	4.03	0.0525	0.932	1.28
ENSG00000196275	GTF2IRD2	0.416	5.69	4.03	0.0526	0.932	1.28
ENSG00000271816	BMS1P4	0.498	4.27	4.03	0.0526	0.932	1.28
ENSG00000071994	PDCD2	-0.415	5.75	4.03	0.0527	0.932	1.28
ENSG00000198146	ZNF770	-0.374	6.29	4.02	0.0527	0.932	1.28
ENSG00000214517	PPME1	0.445	5.78	4.02	0.0528	0.932	1.28
ENSG00000083444	PLOD1	0.409	5.77	4.02	0.0529	0.932	1.28
ENSG00000170919		0.521	6.25	4.02	0.0529	0.932	1.28
ENSG00000177853	ZNF518A	-0.367	7.5	4.02	0.053	0.932	1.28
ENSG00000177575	CD163	-0.647	6.71	4.01	0.053	0.932	1.28
ENSG00000146872	TLK2	-0.454	5.65	4.02	0.053	0.932	1.28
ENSG00000174586	ZNF497	0.577	3.51	4.01	0.053	0.932	1.28
ENSG00000155366	RHOC	0.388	6.78	4.01	0.0531	0.932	1.28
ENSG00000127419	TMEM175	0.537	4.88	4.01	0.0531	0.932	1.28
ENSG00000196391	ZNF774	0.512	4.17	4.01	0.0531	0.932	1.27
ENSG00000165186	PTCHD1	-1.06	4.2	4.01	0.0531	0.932	1.27
ENSG00000078061	ARAF	0.448	5.29	4.01	0.0531	0.932	1.28
ENSG00000136158	SPRY2	0.795	3.69	4.01	0.0532	0.932	1.27
ENSG00000103653	CSK	-0.472	6.01	4.01	0.0532	0.932	1.27
ENSG00000108797	CNTNAP1	0.606	4.43	4.01	0.0532	0.932	1.27
ENSG00000165238	WNK2	0.77	6.87	4	0.0533	0.932	1.27
ENSG00000175213	ZNF408	0.542	3.7	4	0.0533	0.932	1.27
ENSG00000196371	FUT4	0.403	4.97	4	0.0533	0.932	1.27
ENSG00000170631	ZNF16	0.615	4.48	4	0.0534	0.932	1.27
ENSG00000166136	NDUFB8	-0.548	4.17	3.99	0.0536	0.932	1.27
ENSG00000136059	VILL	0.577	4.72	3.99	0.0537	0.932	1.27
ENSG00000114739	ACVR2B	0.481	6.81	3.99	0.0537	0.932	1.27
ENSG00000227733	LOC101927468	0.836	4.59	3.98	0.0539	0.932	1.27
ENSG00000113845	TIMMDC1	-0.439	4.89	3.98	0.054	0.932	1.27
ENSG00000117000	RLF	-0.463	5.97	3.98	0.0541	0.932	1.27
ENSG00000120334	CENPL	-0.645	4.01	3.97	0.0541	0.932	1.27
ENSG00000114450	GNB4	-0.437	6.67	3.97	0.0542	0.932	1.27
ENSG00000114779	ABHD14B	0.655	4.78	3.97	0.0543	0.932	1.27
ENSG00000096746	HNRNPH3	-0.313	6.96	3.97	0.0543	0.932	1.27
ENSG00000154114	TBCEL	-0.322	5.56	3.97	0.0543	0.932	1.27
ENSG00000169683	LRRC45	0.682	4.82	3.97	0.0543	0.932	1.27
ENSG00000109944	JHY	0.638	3.6	3.97	0.0544	0.932	1.26
ENSG00000196504	PRPF40A	-0.278	7.12	3.96	0.0545	0.932	1.26
ENSG00000164366	CCDC127	0.454	5.8	3.96	0.0546	0.932	1.26
ENSG00000137842	TMEM62	-0.434	5.03	3.96	0.0546	0.932	1.26
ENSG00000156171	DRAM2	-0.61	4.63	3.95	0.0547	0.932	1.26
ENSG00000159579	RSPRY1	-0.413	5.96	3.96	0.0547	0.932	1.26
ENSG00000121903	ZSCAN20	0.456	4.64	3.94	0.055	0.932	1.26
ENSG00000142065	ZFP14	-0.383	5.39	3.94	0.055	0.932	1.26
ENSG00000283563		-0.81	3.28	3.94	0.0551	0.932	1.26
ENSG00000267640		0.726	3.58	3.94	0.0551	0.932	1.26
ENSG00000260139	CSPG4P13	0.858	3.52	3.94	0.0552	0.932	1.26
ENSG00000189060	H1-0	-0.558	7.24	3.94	0.0553	0.932	1.26
ENSG00000131979	GCH1	-0.713	4.51	3.93	0.0554	0.932	1.26
ENSG00000278259	MYO19	0.402	7.15	3.93	0.0554	0.932	1.26
ENSG00000105202	FBL	-0.546	4.98	3.93	0.0554	0.932	1.26
ENSG00000164683	HEY1	0.836	3.43	3.93	0.0555	0.932	1.26
ENSG00000181085	MAPK15	1.46	4.28	3.93	0.0555	0.932	1.26
ENSG00000171962	DRC3	0.933	4.25	3.93	0.0555	0.932	1.26
ENSG00000114735	HEMK1	0.407	7.19	3.92	0.0557	0.933	1.25
ENSG00000175787	ZNF169	0.53	4.4	3.92	0.0557	0.933	1.25
ENSG00000049541	RFC2	-0.634	3.68	3.92	0.0558	0.933	1.25
ENSG00000185404	SP140L	-0.536	5.46	3.91	0.0559	0.934	1.25
ENSG00000102805	CLN5	0.383	5.78	3.91	0.0561	0.934	1.25
ENSG00000166710	B2M	-0.523	9.38	3.91	0.0561	0.934	1.25
ENSG00000005700	IBTK	-0.296	6.78	3.9	0.0564	0.937	1.25
ENSG00000101084	RAB5IF	-0.548	4.92	3.9	0.0564	0.937	1.25
ENSG00000168610	STAT3	-0.308	8.16	3.89	0.0565	0.937	1.25
ENSG00000155100	OTUD6B	0.579	5.42	3.89	0.0566	0.937	1.25
ENSG00000118849	RARRES1	-0.976	3.97	3.88	0.0568	0.937	1.25
ENSG00000182149	IST1	-0.262	7.08	3.88	0.0568	0.937	1.25
ENSG00000115840	SLC25A12	-0.38	4.88	3.88	0.0569	0.937	1.24
ENSG00000198908	GPRASP3	-0.675	3.76	3.88	0.0569	0.937	1.25
ENSG00000118965	WDR35	0.451	5.54	3.88	0.057	0.937	1.24
ENSG00000100321	SYNGR1	0.536	5.62	3.88	0.057	0.937	1.24
ENSG00000160293	VAV2	0.417	6.24	3.88	0.0571	0.937	1.24
ENSG00000175164	ABO	-0.95	3.3	3.86	0.0574	0.942	1.24
ENSG00000102144	PGK1	-0.524	7.4	3.86	0.0575	0.942	1.24
ENSG00000128245	YWHAH	-0.358	6.19	3.86	0.0576	0.943	1.24
ENSG00000003402	CFLAR	-0.264	8.66	3.85	0.0578	0.943	1.24
ENSG00000243444		0.74	3.93	3.85	0.0579	0.943	1.24
ENSG00000259488		0.784	3.22	3.85	0.0579	0.943	1.24
ENSG00000105429	MEGF8	0.405	6.72	3.85	0.0579	0.943	1.24
ENSG00000100852	ARHGAP5	0.365	7.53	3.84	0.058	0.943	1.24
ENSG00000116288	PARK7	-0.346	5.57	3.84	0.0582	0.943	1.23
ENSG00000205085	GARIN1A	0.475	4.79	3.84	0.0582	0.943	1.23
ENSG00000100968	NFATC4	0.575	6.42	3.84	0.0582	0.943	1.24
ENSG00000072518	MARK2	-0.393	6.77	3.83	0.0584	0.943	1.23
ENSG00000100567	PSMA3	-0.563	4.7	3.83	0.0584	0.943	1.23
ENSG00000154451	GBP5	-0.856	6.36	3.83	0.0586	0.943	1.23
ENSG00000129315	CCNT1	-0.294	6.54	3.83	0.0586	0.943	1.23
ENSG00000166068	SPRED1	-0.378	6.88	3.83	0.0586	0.943	1.23
ENSG00000167978	SRRM2	0.41	11.3	3.82	0.0587	0.943	1.23
ENSG00000174197	MGA	-0.265	7.86	3.81	0.0589	0.947	1.23
ENSG00000094804	CDC6	-1.28	5.81	3.81	0.0591	0.948	1.23
ENSG00000173715	C11orf80	0.516	5.4	3.81	0.0592	0.948	1.23
ENSG00000198081	ZBTB14	-0.371	4.78	3.8	0.0593	0.949	1.23
ENSG00000004975	DVL2	0.411	5.38	3.8	0.0594	0.949	1.23
ENSG00000107317	PTGDS	-0.958	4.05	3.79	0.0597	0.949	1.22
ENSG00000131797	CLUHP3	0.396	5.86	3.79	0.0597	0.949	1.22
ENSG00000112378	PERP	-0.755	7.16	3.78	0.0601	0.949	1.22
ENSG00000135931	ARMC9	0.407	6.05	3.78	0.0602	0.949	1.22
ENSG00000146063	TRIM41	0.34	6.57	3.78	0.0602	0.949	1.22
ENSG00000198561	CTNND1	-0.312	9.2	3.77	0.0602	0.949	1.22
ENSG00000074047	GLI2	0.63	4.6	3.77	0.0603	0.949	1.22
ENSG00000254004	ZNF260	-0.471	5.5	3.77	0.0604	0.949	1.22
ENSG00000029363	BCLAF1	-0.24	7.97	3.76	0.0607	0.949	1.22
ENSG00000152076	CCDC74B	0.956	3.42	3.75	0.0609	0.949	1.22
ENSG00000108557	RAI1	0.444	7.5	3.75	0.0609	0.949	1.22
ENSG00000085382	HACE1	-0.405	5.44	3.75	0.061	0.949	1.21
ENSG00000052802	MSMO1	-0.638	4.49	3.75	0.0611	0.949	1.21
ENSG00000104290	FZD3	0.625	5.96	3.75	0.0611	0.949	1.21
ENSG00000157637	SLC38A10	0.438	7.19	3.75	0.0611	0.949	1.21
ENSG00000163166	IWS1	-0.353	5.95	3.74	0.0612	0.949	1.21
ENSG00000161692	DBF4B	0.489	5.02	3.74	0.0612	0.949	1.21
ENSG00000137310	TCF19	-0.479	5.05	3.74	0.0613	0.949	1.21
ENSG00000184110	EIF3C	-0.368	7.41	3.74	0.0614	0.949	1.21
ENSG00000197608	ZNF841	-0.41	6.54	3.74	0.0614	0.949	1.21
ENSG00000125611	CHCHD5	0.755	3.06	3.73	0.0616	0.949	1.21
ENSG00000235106	BRD3OS	0.504	4.49	3.73	0.0616	0.949	1.21
ENSG00000069535	MAOB	-1.37	4.05	3.73	0.0616	0.949	1.21
ENSG00000144283	PKP4	0.315	6.9	3.73	0.0617	0.949	1.21
ENSG00000147854	UHRF2	-0.314	7.05	3.72	0.0619	0.949	1.21
ENSG00000116906	GNPAT	-0.446	5.22	3.72	0.062	0.949	1.21
ENSG00000120696	KBTBD7	-0.414	4.83	3.72	0.062	0.949	1.21
ENSG00000171097	KYAT1	0.74	3.19	3.72	0.0621	0.949	1.21
ENSG00000166484	MAPK7	0.694	5.11	3.71	0.0623	0.949	1.21
ENSG00000099290	WASHC2A	-0.534	5.82	3.71	0.0624	0.949	1.2
ENSG00000125445	MRPS7	0.629	4.73	3.71	0.0624	0.949	1.2
ENSG00000118640	VAMP8	-0.667	4.58	3.71	0.0625	0.949	1.2
ENSG00000066422	ZBTB11	-0.313	6.35	3.71	0.0625	0.949	1.2
ENSG00000125247	TMTC4	0.518	5.06	3.71	0.0625	0.949	1.2
ENSG00000167657	DAPK3	0.444	5.93	3.7	0.0625	0.949	1.2
ENSG00000180964	TCEAL8	-0.659	3.64	3.7	0.0626	0.949	1.2
ENSG00000149657	LSM14B	-0.545	6.09	3.69	0.0629	0.949	1.2
ENSG00000187630	DHRS4L2	0.641	3.13	3.69	0.063	0.949	1.2
ENSG00000196417	ZNF765	0.399	5.72	3.69	0.063	0.949	1.2
ENSG00000139722	VPS37B	-0.387	6.09	3.69	0.0631	0.949	1.2
ENSG00000082213	C5orf22	-0.572	4.73	3.69	0.0632	0.949	1.2
ENSG00000141127	PRPSAP2	0.534	4.32	3.69	0.0632	0.949	1.2
ENSG00000102349	KLF8	-0.646	6.16	3.68	0.0632	0.949	1.2
ENSG00000162407	PLPP3	-0.481	5.95	3.68	0.0633	0.949	1.2
ENSG00000146205	ANO7	-0.974	3.92	3.68	0.0634	0.949	1.2
ENSG00000184988	TMEM106A	0.443	5.46	3.68	0.0634	0.949	1.2
ENSG00000079246	XRCC5	-0.301	7.74	3.68	0.0635	0.949	1.2
ENSG00000165591	FAAH2	0.787	3.52	3.67	0.0636	0.949	1.2
ENSG00000162542	TMCO4	0.63	4.56	3.67	0.0637	0.949	1.2
ENSG00000069667	RORA	-0.653	6.77	3.67	0.0637	0.949	1.2
ENSG00000169914	OTUD3	-0.303	5.86	3.67	0.0638	0.949	1.19
ENSG00000197927	NBEAP2	0.668	3.64	3.66	0.064	0.949	1.19
ENSG00000174483	BBS1	0.343	5.78	3.66	0.0641	0.949	1.19
ENSG00000184271	POU6F1	0.565	4.57	3.66	0.0641	0.949	1.19
ENSG00000115112	TFCP2L1	1.24	6.17	3.66	0.0642	0.949	1.19
ENSG00000185298	CCDC137	0.511	4.85	3.66	0.0642	0.949	1.19
ENSG00000112081	SRSF3	-0.303	7.87	3.65	0.0643	0.949	1.19
ENSG00000143320	CRABP2	-0.862	5.8	3.65	0.0644	0.949	1.19
ENSG00000174945	AMZ1	1.21	4.31	3.65	0.0644	0.949	1.19
ENSG00000143013	LMO4	-0.567	6.13	3.65	0.0645	0.949	1.19
ENSG00000153071	DAB2	-0.453	7.08	3.64	0.0646	0.949	1.19
ENSG00000143437	ARNT	-0.298	6.48	3.64	0.0647	0.949	1.19
ENSG00000149269	PAK1	0.785	6.12	3.64	0.0647	0.949	1.19
ENSG00000159388	BTG2	-0.467	7.01	3.64	0.0649	0.949	1.19
ENSG00000137507	LRRC32	0.702	5.81	3.64	0.0649	0.949	1.19
ENSG00000115053	NCL	-0.309	7.84	3.63	0.065	0.949	1.19
ENSG00000120265	PCMT1	-0.551	4.91	3.63	0.065	0.949	1.19
ENSG00000272419		0.618	4.22	3.63	0.0651	0.949	1.19
ENSG00000135835	KIAA1614	0.55	4.81	3.63	0.0651	0.949	1.19
ENSG00000115523	GNLY	-0.802	3.82	3.63	0.0651	0.949	1.19
ENSG00000125166	GOT2	0.482	5.45	3.62	0.0653	0.949	1.19
ENSG00000237037	NDUFA6-DT	0.711	4.05	3.63	0.0653	0.949	1.19
ENSG00000198203	SULT1C2	-1.01	3.88	3.62	0.0654	0.949	1.18
ENSG00000019582	CD74	-0.489	9.04	3.62	0.0654	0.949	1.18
ENSG00000146072	TNFRSF21	-0.661	5.48	3.62	0.0654	0.949	1.18
ENSG00000087157	PGS1	0.299	6.55	3.62	0.0654	0.949	1.18
ENSG00000154723	ATP5PF	-0.498	3.43	3.62	0.0654	0.949	1.18
ENSG00000184292	TACSTD2	-0.634	6.64	3.62	0.0656	0.949	1.18
ENSG00000169255	B3GALNT1	0.712	4.89	3.62	0.0656	0.949	1.18
ENSG00000228672	PROB1	0.612	3	3.62	0.0656	0.949	1.18
ENSG00000143382	ADAMTSL4	-0.716	5.08	3.61	0.0657	0.949	1.18
ENSG00000181061	HIGD1A	0.692	5.08	3.61	0.0659	0.949	1.18
ENSG00000151617	EDNRA	0.597	5.25	3.61	0.0659	0.949	1.18
ENSG00000184956	MUC6	-2.04	6.72	3.61	0.0659	0.949	1.18
ENSG00000106266	SNX8	-0.433	5.73	3.6	0.066	0.949	1.18
ENSG00000005108	THSD7A	0.67	4.4	3.6	0.0661	0.949	1.18
ENSG00000149294	NCAM1	0.967	4.06	3.6	0.0661	0.949	1.18
ENSG00000131831	RAI2	0.923	2.88	3.6	0.0661	0.949	1.18
ENSG00000163900	TMEM41A	-0.318	5.82	3.6	0.0662	0.949	1.18
ENSG00000133131	MORC4	-0.36	5.14	3.6	0.0662	0.949	1.18
ENSG00000170759	KIF5B	-0.299	7.8	3.6	0.0663	0.949	1.18
ENSG00000110917	MLEC	-0.297	8.09	3.6	0.0663	0.949	1.18
ENSG00000186184	POLR1D	-0.451	5.71	3.59	0.0664	0.949	1.18
ENSG00000145632	PLK2	-0.559	6.25	3.59	0.0665	0.949	1.18
ENSG00000171365	CLCN5	-0.562	5.37	3.59	0.0666	0.949	1.18
ENSG00000096401	CDC5L	-0.378	5.9	3.59	0.0667	0.949	1.18
ENSG00000117479	SLC19A2	0.845	5.87	3.58	0.0668	0.949	1.18
ENSG00000152102	FAM168B	-0.278	7.33	3.58	0.0668	0.949	1.18
ENSG00000173848	NET1	-0.474	6.62	3.58	0.0668	0.949	1.18
ENSG00000152749	GPR180	0.335	5.34	3.58	0.0668	0.949	1.18
ENSG00000185619	PCGF3	0.295	7.29	3.58	0.067	0.949	1.17
ENSG00000164442	CITED2	-0.585	5.32	3.58	0.067	0.949	1.17
ENSG00000232229	LINC00865	-0.665	3.76	3.58	0.067	0.949	1.17
ENSG00000092094	OSGEP	0.386	5.56	3.58	0.067	0.949	1.17
ENSG00000008513	ST3GAL1	0.381	7.31	3.57	0.0671	0.949	1.17
ENSG00000197363	ZNF517	0.502	4.37	3.57	0.0672	0.949	1.17
ENSG00000101670	LIPG	0.817	4.1	3.57	0.0673	0.949	1.17
ENSG00000100281	HMGXB4	-0.396	5.72	3.57	0.0673	0.949	1.17
ENSG00000187243	MAGED4B	1.15	3.89	3.56	0.0675	0.949	1.17
ENSG00000101493	ZNF516	0.626	6.47	3.56	0.0676	0.949	1.17
ENSG00000138670	RASGEF1B	-0.407	5.89	3.56	0.0677	0.949	1.17
ENSG00000206077	ZDHHC11B	1.15	3.68	3.55	0.0678	0.949	1.17
ENSG00000278705	H4C2	-0.849	3.78	3.56	0.0678	0.949	1.17
ENSG00000179988	PSTK	-0.664	3.46	3.56	0.0678	0.949	1.17
ENSG00000104951	IL4I1	-0.929	3.91	3.55	0.0678	0.949	1.17
ENSG00000132635	PCED1A	0.525	5.33	3.56	0.0678	0.949	1.17
ENSG00000197959	DNM3	0.544	4.72	3.54	0.0682	0.953	1.17
ENSG00000072195	SPEG	0.62	6.76	3.54	0.0684	0.953	1.17
ENSG00000110700	RPS13	-0.526	6.48	3.54	0.0684	0.953	1.16
ENSG00000243678	NME2	-0.508	6.6	3.54	0.0684	0.953	1.17
ENSG00000132688	NES	0.761	6.38	3.53	0.0687	0.953	1.16
ENSG00000165416	SUGT1	0.318	6.99	3.53	0.0688	0.953	1.16
ENSG00000171456	ASXL1	0.409	7.88	3.53	0.0688	0.953	1.16
ENSG00000185222	TCEAL9	-0.852	2.74	3.53	0.0688	0.953	1.16
ENSG00000157985	AGAP1	0.383	7.25	3.52	0.0689	0.953	1.16
ENSG00000163026	WDCP	0.475	4.33	3.52	0.069	0.953	1.16
ENSG00000175662	TOM1L2	0.493	7.07	3.52	0.0691	0.953	1.16
ENSG00000173276	ZBTB21	0.325	5.51	3.52	0.0692	0.953	1.16
ENSG00000176887	SOX11	-1.19	6.07	3.51	0.0693	0.953	1.16
ENSG00000146067	FAM193B	0.421	7.17	3.51	0.0696	0.953	1.16
ENSG00000177370	TIMM22	0.463	4.09	3.51	0.0696	0.953	1.16
ENSG00000143819	EPHX1	-0.651	5.33	3.51	0.0697	0.953	1.16
ENSG00000013016	EHD3	0.628	4.34	3.5	0.0697	0.953	1.16
ENSG00000050438	SLC4A8	-1.06	7	3.5	0.0697	0.953	1.16
ENSG00000170160	CCDC144A	0.746	6.84	3.5	0.0697	0.953	1.16
ENSG00000135315	CEP162	0.609	4.58	3.5	0.0698	0.953	1.16
ENSG00000142192	APP	-0.442	8.41	3.5	0.0698	0.953	1.16
ENSG00000267368	UPK3BL1	0.632	5.76	3.5	0.0699	0.953	1.16
ENSG00000275342	PRAG1	0.602	5.45	3.5	0.0699	0.953	1.16
ENSG00000148356	LRSAM1	0.371	5.25	3.5	0.0699	0.953	1.16
ENSG00000132274	TRIM22	-0.36	7.39	3.49	0.0702	0.955	1.15
ENSG00000173208	ABCD2	-0.855	3.35	3.49	0.0702	0.955	1.15
ENSG00000198695	ND6	-0.676	6.82	3.48	0.0705	0.955	1.15
ENSG00000227036	LINC00511	0.958	4.75	3.48	0.0707	0.955	1.15
ENSG00000125485	DDX31	0.545	5.07	3.48	0.0708	0.955	1.15
ENSG00000140090	SLC24A4	-0.819	3.63	3.48	0.0708	0.955	1.15
ENSG00000177189	RPS6KA3	-0.357	6.39	3.48	0.0708	0.955	1.15
ENSG00000024048	UBR2	-0.312	7.26	3.46	0.0713	0.955	1.15
ENSG00000107779	BMPR1A	-0.305	6.56	3.46	0.0713	0.955	1.15
ENSG00000074800	ENO1	-0.442	7.59	3.46	0.0714	0.955	1.15
ENSG00000175984	DENND2C	-0.804	3.87	3.45	0.0717	0.955	1.14
ENSG00000134121	CHL1	-0.751	4.31	3.45	0.0718	0.955	1.14
ENSG00000155903	RASA2	-0.302	6.11	3.45	0.0718	0.955	1.14
ENSG00000092820	EZR	-0.418	7.4	3.45	0.0718	0.955	1.14
ENSG00000121858	TNFSF10	-0.512	6.35	3.45	0.0719	0.955	1.14
ENSG00000180900	SCRIB	0.48	7.38	3.45	0.0719	0.955	1.14
ENSG00000182326	C1S	-0.636	7.62	3.45	0.0719	0.955	1.14
ENSG00000176994	SMCR8	0.343	7.11	3.45	0.0719	0.955	1.14
ENSG00000178567	EPM2AIP1	0.352	7.01	3.45	0.072	0.955	1.14
ENSG00000006534	ALDH3B1	0.652	4.44	3.44	0.072	0.955	1.14
ENSG00000080854	IGSF9B	1.02	4.46	3.45	0.072	0.955	1.14
ENSG00000108854	SMURF2	-0.372	6.52	3.44	0.0721	0.955	1.14
ENSG00000198856	OSTC	-0.49	5.04	3.44	0.0722	0.955	1.14
ENSG00000198276	UCKL1	0.543	5.04	3.44	0.0723	0.955	1.14
ENSG00000119042	SATB2	0.602	4.61	3.43	0.0724	0.955	1.14
ENSG00000132109	TRIM21	-0.612	3.92	3.43	0.0726	0.955	1.14
ENSG00000239521	CASTOR3P	0.388	4.56	3.43	0.0727	0.955	1.14
ENSG00000118369	USP35	0.77	6.05	3.43	0.0727	0.955	1.14
ENSG00000159882	ZNF230	-0.551	3.54	3.43	0.0727	0.955	1.14
ENSG00000102034	ELF4	-0.43	5.45	3.43	0.0727	0.955	1.14
ENSG00000083812	ZNF324	0.436	5.18	3.42	0.0729	0.955	1.14
ENSG00000228253	ATP8	-0.978	6.1	3.42	0.073	0.955	1.14
ENSG00000148925	BTBD10	-0.441	4.79	3.42	0.0731	0.955	1.14
ENSG00000000971	CFH	-0.487	6.05	3.41	0.0732	0.955	1.14
ENSG00000066322	ELOVL1	-0.415	5.34	3.41	0.0733	0.955	1.14
ENSG00000114812	VIPR1	0.646	5.5	3.41	0.0733	0.955	1.14
ENSG00000138796	HADH	-0.414	6.11	3.41	0.0733	0.955	1.13
ENSG00000156304	SCAF4	-0.363	5.8	3.41	0.0733	0.955	1.14
ENSG00000180801	ARSJ	0.678	4.43	3.41	0.0735	0.955	1.13
ENSG00000204967	PCDHA4	0.818	4.13	3.4	0.0738	0.955	1.13
ENSG00000273611	ZNHIT3	0.494	4.57	3.4	0.0738	0.955	1.13
ENSG00000165617	DACT1	0.561	5.1	3.4	0.074	0.955	1.13
ENSG00000198920	KIAA0753	0.325	5.47	3.39	0.074	0.955	1.13
ENSG00000151835	SACS	0.386	6.59	3.39	0.0742	0.955	1.13
ENSG00000117899	MESD	-0.312	6.27	3.39	0.0744	0.955	1.13
ENSG00000182195	LDOC1	0.755	3.83	3.39	0.0744	0.955	1.13
ENSG00000225828	FAM229A	0.486	4.51	3.38	0.0745	0.955	1.13
ENSG00000104517	UBR5	0.326	9	3.38	0.0745	0.955	1.13
ENSG00000180376	CCDC66	-0.304	5.69	3.38	0.0746	0.955	1.13
ENSG00000058668	ATP2B4	-0.413	7.92	3.38	0.0747	0.955	1.13
ENSG00000144455	SUMF1	-0.434	5.29	3.38	0.0747	0.955	1.13
ENSG00000143217	NECTIN4	-0.592	6.98	3.37	0.0748	0.955	1.13
ENSG00000066583	ISOC1	0.697	4.13	3.37	0.075	0.955	1.12
ENSG00000169718	DUS1L	0.453	6.61	3.37	0.0752	0.955	1.12
ENSG00000183421	RIPK4	0.756	4.36	3.37	0.0752	0.955	1.12
ENSG00000117122	MFAP2	0.645	4.83	3.36	0.0753	0.955	1.12
ENSG00000168280	KIF5C	0.758	4.33	3.36	0.0753	0.955	1.12
ENSG00000136895	GARNL3	0.482	5.03	3.36	0.0753	0.955	1.12
ENSG00000064651	SLC12A2	-0.701	7.66	3.36	0.0754	0.955	1.12
ENSG00000142864	SERBP1	-0.317	7.58	3.36	0.0755	0.955	1.12
ENSG00000172716	SLFN11	-0.427	6.61	3.35	0.0757	0.955	1.12
ENSG00000133112	TPT1	-0.337	9.2	3.35	0.0759	0.955	1.12
ENSG00000124226	RNF114	-0.328	6.57	3.35	0.0759	0.955	1.12
ENSG00000159147	DONSON	-0.546	5.02	3.34	0.0762	0.955	1.12
ENSG00000196507	TCEAL3	-0.922	3.89	3.34	0.0763	0.955	1.12
ENSG00000106052	TAX1BP1	-0.343	6.53	3.34	0.0764	0.955	1.12
ENSG00000166106	ADAMTS15	-1.01	5.53	3.34	0.0764	0.955	1.12
ENSG00000145390	USP53	-0.461	7.1	3.33	0.0765	0.955	1.12
ENSG00000169738	DCXR	0.598	4.49	3.34	0.0765	0.955	1.12
ENSG00000196653	ZNF502	0.63	3.08	3.33	0.0766	0.955	1.12
ENSG00000128524	ATP6V1F	-0.586	4.27	3.33	0.0766	0.955	1.12
ENSG00000105499	PLA2G4C	-0.628	4.33	3.33	0.0766	0.955	1.12
ENSG00000214826		0.735	3.67	3.33	0.0767	0.955	1.12
ENSG00000138002	IFT172	0.401	5.78	3.33	0.0768	0.955	1.11
ENSG00000272556		0.5	5.08	3.33	0.0768	0.955	1.11
ENSG00000163807	KIAA1143	0.529	5.33	3.32	0.0769	0.955	1.11
ENSG00000175106	TVP23C	0.418	5.69	3.32	0.0769	0.955	1.11
ENSG00000134815	DHX34	0.525	6.27	3.32	0.077	0.955	1.11
ENSG00000273079	GRIN2B	-1.24	5.24	3.32	0.0771	0.955	1.11
ENSG00000261740	BOLA2-SMG1P6	0.496	5.34	3.32	0.0771	0.955	1.11
ENSG00000118412	CASP8AP2	-0.274	6.51	3.32	0.0772	0.955	1.11
ENSG00000104221	BRF2	0.854	4.44	3.31	0.0773	0.955	1.11
ENSG00000105699	LSR	-0.497	5.57	3.31	0.0775	0.955	1.11
ENSG00000038427	VCAN	0.482	9.62	3.31	0.0777	0.955	1.11
ENSG00000085733	CTTN	0.467	8.72	3.31	0.0777	0.955	1.11
ENSG00000197261	C6orf141	1.3	4.87	3.3	0.0778	0.955	1.11
ENSG00000173786	CNP	-0.345	6.2	3.3	0.0778	0.955	1.11
ENSG00000115956	PLEK	-0.56	5.41	3.3	0.0779	0.955	1.11
ENSG00000167272	POP5	0.403	3.91	3.3	0.0779	0.955	1.11
ENSG00000169184	MN1	0.739	5.25	3.3	0.0779	0.955	1.11
ENSG00000108256	NUFIP2	-0.54	8.97	3.3	0.078	0.955	1.11
ENSG00000167700	MFSD3	0.511	3.85	3.3	0.0781	0.955	1.11
ENSG00000101557	USP14	0.553	6.41	3.3	0.0781	0.955	1.11
ENSG00000187790	FANCM	0.586	5.14	3.29	0.0782	0.955	1.11
ENSG00000115091	ACTR3	-0.267	7.71	3.29	0.0784	0.955	1.11
ENSG00000203880	PCMTD2	0.384	6.8	3.29	0.0784	0.955	1.11
ENSG00000154027	AK5	0.992	3.18	3.29	0.0785	0.955	1.1
ENSG00000132561	MATN2	0.878	4.24	3.28	0.0787	0.955	1.1
ENSG00000182841	RRP7BP	0.42	5.63	3.28	0.0787	0.955	1.1
ENSG00000151458	ANKRD50	0.464	8.25	3.28	0.0788	0.955	1.1
ENSG00000012171	SEMA3B	0.847	5	3.28	0.0789	0.955	1.1
ENSG00000090266	NDUFB2	-0.496	4.71	3.28	0.0789	0.955	1.1
ENSG00000105197	TIMM50	0.386	5.08	3.27	0.0791	0.955	1.1
ENSG00000232112	TMA7	-0.782	4.04	3.27	0.0792	0.955	1.1
ENSG00000177125	ZBTB34	-0.277	5.98	3.27	0.0792	0.955	1.1
ENSG00000175564	UCP3	0.689	2.98	3.27	0.0792	0.955	1.1
ENSG00000166200	COPS2	-0.455	5.87	3.27	0.0792	0.955	1.1
ENSG00000276805		0.548	4.01	3.27	0.0793	0.955	1.1
ENSG00000213139	CRYGS	0.796	3.17	3.27	0.0794	0.955	1.1
ENSG00000172878	METAP1D	0.438	4.12	3.26	0.0796	0.955	1.1
ENSG00000136238	RAC1	-0.317	6.66	3.26	0.0796	0.955	1.1
ENSG00000133872	SARAF	-0.347	6.51	3.26	0.0797	0.955	1.1
ENSG00000162065	TBC1D24	0.392	6.52	3.26	0.0797	0.955	1.1
ENSG00000174151	CYB561D1	0.295	5.57	3.26	0.0798	0.955	1.1
ENSG00000163565	IFI16	-0.33	6.19	3.26	0.0798	0.955	1.1
ENSG00000163697	APBB2	0.424	7.58	3.26	0.0798	0.955	1.1
ENSG00000251600	LOC101927636	0.788	3.45	3.26	0.0798	0.955	1.1
ENSG00000135373	EHF	-0.596	6.88	3.26	0.0798	0.955	1.1
ENSG00000101350	KIF3B	0.407	7.07	3.26	0.0798	0.955	1.1
ENSG00000268895	A1BG-AS1	0.606	4.46	3.25	0.08	0.955	1.1
ENSG00000197183	NOL4L	0.607	7.02	3.25	0.08	0.955	1.1
ENSG00000037280	FLT4	0.654	4.82	3.25	0.0801	0.955	1.1
ENSG00000155330	C16orf87	-0.437	4.48	3.25	0.0801	0.955	1.1
ENSG00000140157	NIPA2	-0.364	5.42	3.25	0.0803	0.955	1.1
ENSG00000281195		-0.348	5.6	3.24	0.0805	0.955	1.09
ENSG00000145545	SRD5A1	0.439	5.57	3.24	0.0805	0.955	1.09
ENSG00000128185	DGCR6L	0.601	3.6	3.24	0.0805	0.955	1.09
ENSG00000167566	NCKAP5L	0.363	6.34	3.24	0.0806	0.955	1.09
ENSG00000143434	SEMA6C	0.538	5.54	3.24	0.0807	0.955	1.09
ENSG00000135549	PKIB	1.27	3.89	3.24	0.0807	0.955	1.09
ENSG00000196646	ZNF136	-0.396	5.09	3.24	0.0808	0.955	1.09
ENSG00000076351	SLC46A1	0.343	5.91	3.23	0.0809	0.955	1.09
ENSG00000158195	WASF2	-0.275	7.77	3.23	0.0811	0.955	1.09
ENSG00000143190	POU2F1	-0.286	6.88	3.23	0.0811	0.955	1.09
ENSG00000161996	WDR90	0.444	7.28	3.23	0.0811	0.955	1.09
ENSG00000106244	PDAP1	0.344	5.96	3.23	0.0813	0.955	1.09
ENSG00000169122	FAM110B	0.58	4.22	3.23	0.0813	0.955	1.09
ENSG00000163219	ARHGAP25	-0.513	4.5	3.22	0.0815	0.955	1.09
ENSG00000141696	P3H4	0.606	4.29	3.22	0.0817	0.955	1.09
ENSG00000179954	SSC5D	-0.671	5.52	3.21	0.0818	0.955	1.09
ENSG00000148399	DPH7	0.319	5.58	3.21	0.0819	0.955	1.09
ENSG00000158864	NDUFS2	-0.331	5.78	3.21	0.082	0.955	1.09
ENSG00000106028	SSBP1	0.441	4.89	3.21	0.082	0.955	1.09
ENSG00000228903		-0.778	3.15	3.21	0.0821	0.955	1.09
ENSG00000151883	PARP8	-0.345	6.24	3.2	0.0822	0.955	1.08
ENSG00000166167	BTRC	0.455	6.1	3.2	0.0822	0.955	1.08
ENSG00000100483	VCPKMT	-0.662	4.17	3.2	0.0822	0.955	1.09
ENSG00000148219	ASTN2	0.659	4.86	3.2	0.0824	0.955	1.08
ENSG00000255302	EID1	-0.368	6	3.2	0.0824	0.955	1.08
ENSG00000115380	EFEMP1	-0.693	5.11	3.2	0.0826	0.955	1.08
ENSG00000095380	NANS	-0.353	5.05	3.2	0.0826	0.955	1.08
ENSG00000122406	RPL5	-0.378	7.42	3.19	0.0827	0.955	1.08
ENSG00000108559	NUP88	0.469	4.83	3.19	0.0827	0.955	1.08
ENSG00000099795	NDUFB7	-0.69	3.22	3.19	0.0827	0.955	1.08
ENSG00000116127	ALMS1	0.338	7.89	3.19	0.0828	0.955	1.08
ENSG00000169896	ITGAM	-0.597	5.34	3.19	0.0828	0.955	1.08
ENSG00000165802	NSMF	0.386	5.9	3.19	0.0829	0.955	1.08
ENSG00000140400	MAN2C1	0.315	7.53	3.19	0.0829	0.955	1.08
ENSG00000105771	SMG9	0.332	5.78	3.19	0.0829	0.955	1.08
ENSG00000183891	TTC32	0.652	3.07	3.19	0.083	0.955	1.08
ENSG00000073849	ST6GAL1	-0.464	7.12	3.19	0.083	0.955	1.08
ENSG00000107036	RIC1	-0.324	6.96	3.19	0.083	0.955	1.08
ENSG00000154803	FLCN	0.528	7.15	3.19	0.083	0.955	1.08
ENSG00000167183	PRR15L	-1.03	5.35	3.19	0.083	0.955	1.08
ENSG00000205710	C17orf107	0.626	3.43	3.19	0.0831	0.955	1.08
ENSG00000132912	DCTN4	0.347	6.46	3.18	0.0832	0.955	1.08
ENSG00000074211	PPP2R2C	1.26	5.06	3.18	0.0833	0.955	1.08
ENSG00000198121	LPAR1	-0.758	4.81	3.18	0.0834	0.955	1.08
ENSG00000171928	TVP23B	0.414	5.73	3.18	0.0834	0.955	1.08
ENSG00000141522	ARHGDIA	0.361	7.4	3.17	0.0838	0.955	1.08
ENSG00000143157	POGK	-0.262	7.26	3.17	0.084	0.955	1.08
ENSG00000074201	CLNS1A	1.05	6.73	3.17	0.084	0.955	1.08
ENSG00000163013	FBXO41	0.506	6.05	3.16	0.0841	0.955	1.08
ENSG00000182141	ZNF708	-0.497	5.73	3.16	0.0842	0.955	1.07
ENSG00000175414	ARL10	0.446	5.89	3.16	0.0843	0.955	1.07
ENSG00000204599	TRIM39	-0.43	5.15	3.16	0.0843	0.955	1.07
ENSG00000272150	NBPF25P	0.806	3.06	3.15	0.0846	0.955	1.07
ENSG00000141232	TOB1	-0.583	6.84	3.15	0.0846	0.955	1.07
ENSG00000108375	RNF43	-0.787	6.04	3.15	0.0846	0.955	1.07
ENSG00000051523	CYBA	-0.427	5.83	3.15	0.0847	0.955	1.07
ENSG00000187266	EPOR	1.04	3.56	3.15	0.0847	0.955	1.07
ENSG00000198223	CSF2RA	-0.69	3.58	3.15	0.0847	0.955	1.07
ENSG00000170421	KRT8	0.601	8.29	3.15	0.0848	0.955	1.07
ENSG00000144909	OSBPL11	-0.543	4.94	3.15	0.0849	0.955	1.07
ENSG00000196810		0.399	4.8	3.15	0.0849	0.955	1.07
ENSG00000197757	HOXC6	-0.649	5.05	3.15	0.0849	0.955	1.07
ENSG00000213793	ZNF888	-0.449	5.03	3.15	0.0849	0.955	1.07
ENSG00000022840	RNF10	-0.224	7	3.14	0.0854	0.955	1.07
ENSG00000264112		0.575	7.14	3.14	0.0855	0.955	1.07
ENSG00000139974	SLC38A6	-0.36	4.94	3.13	0.0856	0.955	1.07
ENSG00000072134	EPN2	0.479	6.79	3.13	0.0857	0.955	1.07
ENSG00000117525	F3	0.847	4.41	3.13	0.0858	0.955	1.07
ENSG00000181804	SLC9A9	-0.675	4.1	3.13	0.0858	0.955	1.07
ENSG00000100485	SOS2	-0.365	6.73	3.13	0.0858	0.955	1.07
ENSG00000155744	HYCC2	-0.264	6.52	3.12	0.086	0.955	1.07
ENSG00000120868	APAF1	-0.317	5.82	3.12	0.086	0.955	1.07
ENSG00000197766	CFD	-1.64	3.91	3.12	0.086	0.955	1.07
ENSG00000130489		-0.76	4.7	3.12	0.086	0.955	1.07
ENSG00000188419	CHM	-0.329	5.23	3.12	0.086	0.955	1.07
ENSG00000242110	AMACR	0.445	4.33	3.12	0.0861	0.955	1.07
ENSG00000125898	FAM110A	-0.601	4.84	3.12	0.0861	0.955	1.07
ENSG00000121753	ADGRB2	0.709	4.71	3.12	0.0862	0.955	1.06
ENSG00000141551	CSNK1D	0.304	8.28	3.12	0.0862	0.955	1.06
ENSG00000126432	PRDX5	-0.501	4.53	3.11	0.0865	0.955	1.06
ENSG00000273604	EPOP	-1.1	4.43	3.11	0.0865	0.955	1.06
ENSG00000151322	NPAS3	-0.794	3.16	3.11	0.0867	0.955	1.06
ENSG00000135838	NPL	-0.54	4.84	3.11	0.0868	0.955	1.06
ENSG00000272398	CD24	-0.914	9.38	3.11	0.0869	0.955	1.06
ENSG00000284691	LOC728743	-0.572	4.18	3.11	0.0869	0.955	1.06
ENSG00000196369	SRGAP2B	0.42	5.97	3.1	0.0871	0.955	1.06
ENSG00000185811	IKZF1	-0.464	6.34	3.1	0.0871	0.955	1.06
ENSG00000102057	KCND1	0.812	3.23	3.1	0.0871	0.955	1.06
ENSG00000123124	WWP1	0.553	7.54	3.1	0.0872	0.955	1.06
ENSG00000239704	CDRT4	0.591	4.94	3.1	0.0872	0.955	1.06
ENSG00000221995		-0.48	5.65	3.1	0.0872	0.955	1.06
ENSG00000166133	RPUSD2	0.644	2.92	3.1	0.0873	0.955	1.06
ENSG00000083838	ZNF446	0.425	4.02	3.09	0.0874	0.955	1.06
ENSG00000046647	GEMIN8	0.623	3.75	3.1	0.0874	0.955	1.06
ENSG00000119661	DNAL1	0.507	5.29	3.09	0.0875	0.955	1.06
ENSG00000163644	PPM1K	0.555	6.35	3.09	0.0876	0.955	1.06
ENSG00000219481	NBPF1	0.261	7.45	3.09	0.0877	0.955	1.06
ENSG00000122203	KIAA1191	0.297	5.8	3.09	0.0877	0.955	1.06
ENSG00000112406	HECA	-0.317	6.55	3.09	0.0878	0.955	1.06
ENSG00000165832	TRUB1	-0.567	4.49	3.09	0.0878	0.955	1.06
ENSG00000133318	RTN3	-0.374	7.01	3.08	0.0879	0.955	1.06
ENSG00000146834	MEPCE	-0.34	5.55	3.08	0.088	0.955	1.06
ENSG00000104549	SQLE	0.527	5.55	3.08	0.088	0.955	1.06
ENSG00000148426	PROSER2	0.703	3.52	3.08	0.088	0.955	1.06
ENSG00000118855	MFSD1	-0.3	6.17	3.08	0.0883	0.955	1.05
ENSG00000165806	CASP7	-0.441	5.17	3.08	0.0883	0.955	1.05
ENSG00000179364	PACS2	0.324	7.18	3.08	0.0883	0.955	1.05
ENSG00000187391	MAGI2	0.385	5.68	3.07	0.0884	0.955	1.05
ENSG00000143702	CEP170	0.225	7.2	3.07	0.0885	0.955	1.05
ENSG00000167106	EEIG1	0.289	7.69	3.07	0.0886	0.955	1.05
ENSG00000115641	FHL2	0.64	4.99	3.07	0.0887	0.955	1.05
ENSG00000122257	RBBP6	-0.272	6.87	3.07	0.0887	0.955	1.05
ENSG00000244045	TMEM199	0.387	5.07	3.07	0.0887	0.955	1.05
ENSG00000160714	UBE2Q1	-0.238	5.36	3.07	0.0888	0.955	1.05
ENSG00000113621	TXNDC15	-0.277	5.33	3.07	0.0888	0.955	1.05
ENSG00000136250	AOAH	-0.77	4.47	3.07	0.0888	0.955	1.05
ENSG00000148218	ALAD	-0.327	5.57	3.07	0.0888	0.955	1.05
ENSG00000137776	SLTM	-0.261	6.82	3.07	0.0888	0.955	1.05
ENSG00000164010	ERMAP	-0.405	4.96	3.06	0.0889	0.955	1.05
ENSG00000137154	RPS6	-0.337	8.36	3.06	0.0889	0.955	1.05
ENSG00000078902	TOLLIP	-0.317	5.72	3.06	0.0889	0.955	1.05
ENSG00000119599	DCAF4	-0.561	4.55	3.06	0.0889	0.955	1.05
ENSG00000134186	PRPF38B	-0.24	6.86	3.06	0.089	0.955	1.05
ENSG00000156103	MMP16	0.679	5.29	3.06	0.089	0.955	1.05
ENSG00000137168	PPIL1	0.612	3.63	3.06	0.0891	0.955	1.05
ENSG00000168916	ZNF608	0.559	5.61	3.06	0.0893	0.955	1.05
ENSG00000105708	ZNF14	-0.594	4.33	3.06	0.0893	0.955	1.05
ENSG00000150782	IL18	-0.608	4.22	3.05	0.0894	0.955	1.05
ENSG00000257103	LSM14A	-0.359	6.49	3.05	0.0895	0.955	1.05
ENSG00000106086	PLEKHA8	-0.335	6.21	3.05	0.0896	0.955	1.05
ENSG00000211448	DIO2	-0.772	6.16	3.05	0.0896	0.955	1.05
ENSG00000143409	MINDY1	0.427	5.19	3.05	0.0897	0.955	1.05
ENSG00000152234	ATP5F1A	-0.327	6.82	3.05	0.0898	0.955	1.05
ENSG00000144452	ABCA12	-1.2	5.59	3.05	0.0899	0.955	1.05
ENSG00000150687	PRSS23	0.543	6.73	3.04	0.0901	0.955	1.05
ENSG00000072609	CHFR	-0.267	7.17	3.04	0.0901	0.955	1.05
ENSG00000149927	DOC2A	1.03	3.8	3.04	0.0901	0.955	1.05
ENSG00000108349	CASC3	-0.754	8.06	3.04	0.0901	0.955	1.05
ENSG00000115561	CHMP3	-0.29	6.6	3.04	0.0902	0.955	1.05
ENSG00000251136	RIPK2-DT	0.365	4.9	3.04	0.0903	0.955	1.04
ENSG00000138411	HECW2	0.47	5.49	3.04	0.0904	0.955	1.04
ENSG00000196739	COL27A1	0.52	6.96	3.04	0.0904	0.955	1.04
ENSG00000273841	TAF9	0.479	4.73	3.03	0.0907	0.955	1.04
ENSG00000107959	PITRM1	0.278	6.34	3.03	0.0908	0.955	1.04
ENSG00000126775	ATG14	-0.334	5.56	3.03	0.0908	0.955	1.04
ENSG00000075461	CACNG4	1.11	5.3	3.02	0.091	0.955	1.04
ENSG00000175087	PDIK1L	-0.38	4.96	3.02	0.0911	0.955	1.04
ENSG00000164961	WASHC5	0.462	6.26	3.02	0.0912	0.955	1.04
ENSG00000244486	SCARF2	0.695	4.47	3.02	0.0912	0.955	1.04
ENSG00000020129	NCDN	0.391	5.24	3.01	0.0915	0.955	1.04
ENSG00000113648	MACROH2A1	0.277	8.83	3.01	0.0915	0.955	1.04
ENSG00000087263	OGFOD1	0.361	4.96	3.01	0.0919	0.955	1.04
ENSG00000143494	VASH2	-0.568	4.75	3	0.092	0.955	1.04
ENSG00000127863	TNFRSF19	0.922	5.22	3	0.092	0.955	1.04
ENSG00000138101	DTNB	0.467	5.54	3	0.0921	0.955	1.04
ENSG00000112159	MDN1	-0.269	8.27	3	0.0921	0.955	1.04
ENSG00000149782	PLCB3	-0.493	5.84	3	0.0921	0.955	1.04
ENSG00000156261	CCT8	-0.382	5.91	3	0.0921	0.955	1.04
ENSG00000100311	PDGFB	0.434	5.65	3	0.0921	0.955	1.04
ENSG00000008853	RHOBTB2	0.349	5.35	3	0.0922	0.955	1.04
ENSG00000130600	H19	1.03	6.84	3	0.0924	0.955	1.03
ENSG00000113578	FGF1	0.775	3.98	2.99	0.0925	0.955	1.03
ENSG00000114127	XRN1	-0.245	7.63	2.99	0.0926	0.955	1.03
ENSG00000198873	GRK5	-0.519	4.54	2.99	0.0926	0.955	1.03
ENSG00000111328	CDK2AP1	-0.427	5.99	2.99	0.0926	0.955	1.03
ENSG00000145536	ADAMTS16	1.03	3.95	2.99	0.0927	0.955	1.03
ENSG00000145703	IQGAP2	-0.428	5.64	2.99	0.0927	0.955	1.03
ENSG00000131771	PPP1R1B	-1.72	7.55	2.99	0.0927	0.955	1.03
ENSG00000131981	LGALS3	-0.387	5.3	2.99	0.0928	0.955	1.03
ENSG00000001460	STPG1	0.556	3.39	2.99	0.0929	0.955	1.03
ENSG00000144655	CSRNP1	0.411	4.77	2.98	0.093	0.955	1.03
ENSG00000160255	ITGB2	-0.452	6.27	2.98	0.093	0.955	1.03
ENSG00000101972	STAG2	-0.275	6.84	2.99	0.093	0.955	1.03
ENSG00000160055	TMEM234	0.465	4.93	2.98	0.0931	0.955	1.03
ENSG00000112079	STK38	-0.306	6.42	2.98	0.0931	0.955	1.03
ENSG00000221926	TRIM16	0.64	5.43	2.98	0.0933	0.955	1.03
ENSG00000155926	SLA	-0.473	5.53	2.98	0.0934	0.955	1.03
ENSG00000148908	RGS10	-0.666	3.53	2.98	0.0934	0.955	1.03
ENSG00000077380	DYNC1I2	-0.278	6.09	2.98	0.0935	0.955	1.03
ENSG00000156273	BACH1	-0.245	6.93	2.97	0.0936	0.955	1.03
ENSG00000180530	NRIP1	0.42	7.6	2.97	0.0939	0.955	1.03
ENSG00000237440	ZNF737	-0.538	5.68	2.97	0.094	0.955	1.03
ENSG00000170049	KCNAB3	0.712	2.8	2.96	0.0942	0.955	1.03
ENSG00000138668	HNRNPD	-0.285	7.31	2.96	0.0944	0.955	1.02
ENSG00000254634	SMG1P6	0.959	4.34	2.95	0.0947	0.955	1.02
ENSG00000170802	FOXN2	-0.472	5.46	2.95	0.0948	0.955	1.02
ENSG00000111077	TNS2	0.448	6.52	2.95	0.0948	0.955	1.02
ENSG00000063046	EIF4B	-0.258	8.71	2.94	0.0952	0.955	1.02
ENSG00000179271	GADD45GIP1	-0.632	3.67	2.94	0.0952	0.955	1.02
ENSG00000131724	IL13RA1	-0.403	7.17	2.94	0.0952	0.955	1.02
ENSG00000259343		0.564	3.91	2.94	0.0953	0.955	1.02
ENSG00000061455	PRDM6	0.586	4.49	2.94	0.0954	0.955	1.02
ENSG00000257702	LBX2-AS1	-0.538	3.69	2.94	0.0955	0.955	1.02
ENSG00000163590	PPM1L	0.405	5.34	2.93	0.0957	0.955	1.02
ENSG00000054118	THRAP3	-0.262	7.48	2.93	0.0959	0.955	1.02
ENSG00000235370	CSPG4P5	0.681	4.77	2.93	0.0959	0.955	1.02
ENSG00000162601	MYSM1	-0.247	7.58	2.93	0.096	0.955	1.02
ENSG00000149428	HYOU1	-0.396	7.17	2.93	0.0961	0.955	1.02
ENSG00000163138	PACRGL	-0.579	3.75	2.92	0.0963	0.955	1.02
ENSG00000104412	EMC2	0.531	4.93	2.92	0.0963	0.955	1.02
ENSG00000196547	MAN2A2	0.276	7.32	2.92	0.0963	0.955	1.02
ENSG00000176641	RNF152	0.348	6.82	2.92	0.0965	0.955	1.02
ENSG00000130749	ZC3H4	-0.278	6.88	2.92	0.0966	0.955	1.02
ENSG00000163348	PYGO2	-0.349	6.23	2.92	0.0967	0.955	1.01
ENSG00000132334	PTPRE	0.426	5.85	2.91	0.0968	0.955	1.01
ENSG00000088808	PPP1R13B	0.329	5.87	2.91	0.0968	0.955	1.01
ENSG00000242687		0.527	4.29	2.91	0.097	0.955	1.01
ENSG00000213339	QTRT1	0.383	4.68	2.91	0.0972	0.955	1.01
ENSG00000197050	ZNF420	-0.414	3.73	2.91	0.0972	0.955	1.01
ENSG00000162923	WDR26	-0.3	8.27	2.9	0.0977	0.955	1.01
ENSG00000108219	TSPAN14	-0.278	7.58	2.9	0.0977	0.955	1.01
ENSG00000165300	SLITRK5	-0.817	4.79	2.9	0.0977	0.955	1.01
ENSG00000147874	HAUS6	-0.368	5.6	2.89	0.098	0.955	1.01
ENSG00000121898	CPXM2	-0.666	4.79	2.89	0.098	0.955	1.01
ENSG00000166860	ZBTB39	-0.363	5.33	2.89	0.098	0.955	1.01
ENSG00000196605	ZNF846	0.458	3.95	2.89	0.098	0.955	1.01
ENSG00000135916	ITM2C	0.626	5.17	2.89	0.0981	0.955	1.01
ENSG00000255176		0.601	3.5	2.89	0.0981	0.955	1.01
ENSG00000059691	GATB	0.398	4.67	2.89	0.0984	0.955	1.01
ENSG00000076053	RBM7	-0.293	4.78	2.89	0.0984	0.955	1.01
ENSG00000274349	ZNF658	-0.654	3.56	2.88	0.0985	0.955	1.01
ENSG00000135900	MRPL44	0.479	3.63	2.88	0.0986	0.955	1.01
ENSG00000085644	ZNF213	0.428	4.88	2.88	0.0986	0.955	1.01
ENSG00000012061	ERCC1	0.417	5.4	2.88	0.0986	0.955	1.01
ENSG00000187479	C11orf96	0.803	3.74	2.88	0.0988	0.955	1.01
ENSG00000145725	PPIP5K2	0.295	6.98	2.88	0.0989	0.955	1
ENSG00000127951	FGL2	-0.589	5.72	2.88	0.0989	0.955	1
ENSG00000090975	PITPNM2	0.469	4.9	2.88	0.0989	0.955	1
ENSG00000143751	SDE2	-0.363	5.52	2.87	0.0991	0.955	1
ENSG00000172939	OXSR1	0.454	6.42	2.87	0.0991	0.955	1
ENSG00000136937	NCBP1	-0.305	5.87	2.87	0.0991	0.955	1
ENSG00000155792	DEPTOR	-0.493	4.82	2.87	0.0992	0.955	1
ENSG00000185000	DGAT1	0.39	5.08	2.87	0.0992	0.955	1
ENSG00000141425	RPRD1A	0.441	6.38	2.87	0.0992	0.955	1
ENSG00000178175	ZNF366	0.722	2.83	2.87	0.0994	0.955	1
ENSG00000166889	PATL1	-0.294	6.3	2.87	0.0994	0.955	1
ENSG00000125971	DYNLRB1	-0.537	4.92	2.86	0.0995	0.955	1
ENSG00000034053	APBA2	0.621	4.18	2.86	0.0996	0.955	1
ENSG00000184939	ZFP90	0.318	5.66	2.86	0.0997	0.955	1
ENSG00000100299	ARSA	0.442	5.1	2.86	0.0997	0.955	1
ENSG00000121864	ZNF639	0.482	5.13	2.86	0.0998	0.955	1
ENSG00000124532	MRS2	-0.411	5.39	2.86	0.0998	0.955	1
ENSG00000182919	C11orf54	-0.326	5.1	2.86	0.0998	0.955	1
ENSG00000214174	AMZ2P1	-0.579	4.18	2.86	0.0999	0.955	1
ENSG00000123091	RNF11	-0.348	6.25	2.86	0.1	0.955	1
ENSG00000214837	LINC01347	0.593	3.84	2.86	0.1	0.955	1
ENSG00000034533	ASTE1	0.44	3.65	2.85	0.1	0.955	0.998
ENSG00000152926	ZNF117	-0.509	7.54	2.85	0.1	0.955	1
ENSG00000164934	DCAF13	0.369	5.95	2.85	0.1	0.955	0.999
ENSG00000110492	MDK	-0.734	6.06	2.85	0.1	0.955	0.998
ENSG00000142039	CCDC97	0.343	5.73	2.85	0.1	0.955	0.998
ENSG00000197483	ZNF628	0.548	3.99	2.85	0.1	0.955	0.999
ENSG00000117395	EBNA1BP2	-0.5	4.6	2.83	0.101	0.955	0.995
ENSG00000023909	GCLM	0.517	4.77	2.85	0.101	0.955	0.998
ENSG00000213190	MLLT11	0.757	3.64	2.84	0.101	0.955	0.996
ENSG00000138777	PPA2	-0.336	4.88	2.85	0.101	0.955	0.998
ENSG00000109771	LRP2BP	-0.696	3.61	2.84	0.101	0.955	0.995
ENSG00000096384	HSP90AB1	-0.319	8.98	2.84	0.101	0.955	0.997
ENSG00000165138	ANKS6	0.498	4.9	2.83	0.101	0.955	0.994
ENSG00000133816	MICAL2	0.376	7.78	2.84	0.101	0.955	0.997
ENSG00000182963	GJC1	0.506	5.57	2.85	0.101	0.955	0.997
ENSG00000262877		0.981	3.43	2.84	0.101	0.955	0.997
ENSG00000161681	SHANK1	0.941	3.09	2.84	0.101	0.955	0.997
ENSG00000131845	ZNF304	-0.336	5.32	2.84	0.101	0.955	0.996
ENSG00000167065	DUSP18	0.453	4.29	2.84	0.101	0.955	0.995
ENSG00000158769	F11R	-0.44	7.8	2.82	0.102	0.955	0.992
ENSG00000143847	PPFIA4	0.655	5.19	2.83	0.102	0.955	0.993
ENSG00000163946	TASOR	-0.263	7.04	2.82	0.102	0.955	0.992
ENSG00000158186	MRAS	-0.445	5.09	2.83	0.102	0.955	0.992
ENSG00000152952	PLOD2	0.451	6.05	2.82	0.102	0.955	0.992
ENSG00000164151	ICE1	0.232	7.39	2.83	0.102	0.955	0.993
ENSG00000130024	PHF10	-0.315	6.36	2.82	0.102	0.955	0.991
ENSG00000154978	VOPP1	-0.334	7.06	2.82	0.102	0.955	0.99
ENSG00000160957	RECQL4	0.643	5.52	2.82	0.102	0.955	0.991
ENSG00000186350	RXRA	-0.308	7.88	2.83	0.102	0.955	0.992
ENSG00000170545	SMAGP	-0.694	3.76	2.82	0.102	0.955	0.99
ENSG00000198252	STYX	-0.548	5.49	2.82	0.102	0.955	0.992
ENSG00000077312	SNRPA	0.502	4.18	2.83	0.102	0.955	0.993
ENSG00000125755	SYMPK	0.294	7.63	2.83	0.102	0.955	0.993
ENSG00000223704		0.44	4.39	2.82	0.102	0.955	0.991
ENSG00000090686	USP48	-0.243	6.6	2.81	0.103	0.955	0.988
ENSG00000138231	DBR1	-0.425	4.43	2.81	0.103	0.955	0.989
ENSG00000152422	XRCC4	-0.698	3.07	2.81	0.103	0.955	0.988
ENSG00000135525	MAP7	-0.392	5.34	2.8	0.103	0.955	0.985
ENSG00000178538	CA8	0.796	4.42	2.8	0.103	0.955	0.986
ENSG00000110442	COMMD9	0.402	4.25	2.8	0.103	0.955	0.987
ENSG00000139343	SNRPF	-0.497	3.68	2.8	0.103	0.955	0.986
ENSG00000075089	ACTR6	-0.696	3.98	2.8	0.103	0.955	0.985
ENSG00000111737	RAB35	-0.285	5.63	2.8	0.103	0.955	0.986
ENSG00000152767	FARP1	0.35	8.65	2.81	0.103	0.955	0.988
ENSG00000126778	SIX1	-0.815	5.04	2.81	0.103	0.955	0.988
ENSG00000135736	CCDC102A	0.711	2.86	2.81	0.103	0.955	0.989
ENSG00000005206	SPPL2B	0.301	6.96	2.81	0.103	0.955	0.988
ENSG00000183527	PSMG1	-0.407	3.55	2.8	0.103	0.955	0.987
ENSG00000241769	EOLA1-DT	0.562	4.42	2.81	0.103	0.955	0.989
ENSG00000215908	CROCCP2	0.42	6.3	2.79	0.104	0.955	0.983
ENSG00000142949	PTPRF	-0.376	9.45	2.79	0.104	0.955	0.983
ENSG00000117228	GBP1	-0.432	6.25	2.79	0.104	0.955	0.982
ENSG00000172071	EIF2AK3	-0.331	5.7	2.79	0.104	0.955	0.983
ENSG00000135966	TGFBRAP1	-0.287	5.74	2.79	0.104	0.955	0.983
ENSG00000163406	SLC15A2	-0.503	5	2.79	0.104	0.955	0.983
ENSG00000164172	MOCS2	0.406	4.9	2.78	0.104	0.955	0.982
ENSG00000001036	FUCA2	-0.323	5.02	2.8	0.104	0.955	0.985
ENSG00000004864	SLC25A13	0.377	5.14	2.78	0.104	0.955	0.981
ENSG00000203499	IQANK1	0.469	6.4	2.79	0.104	0.955	0.984
ENSG00000165119	HNRNPK	-0.259	8.01	2.79	0.104	0.955	0.984
ENSG00000107771	CCSER2	-0.274	6.87	2.78	0.104	0.955	0.982
ENSG00000270550	IGHV3-30	-1.01	5.57	2.78	0.104	0.955	0.982
ENSG00000074621	SLC24A1	0.301	5.14	2.79	0.104	0.955	0.984
ENSG00000141738	GRB7	-0.975	7.95	2.79	0.104	0.955	0.984
ENSG00000128422	KRT17	1.51	5.39	2.79	0.104	0.955	0.982
ENSG00000234912	SNHG20	0.471	4.96	2.78	0.104	0.955	0.981
ENSG00000123472	ATPAF1	-0.301	5.35	2.78	0.105	0.955	0.98
ENSG00000012223	LTF	-1.23	6.65	2.78	0.105	0.955	0.98
ENSG00000109270	LAMTOR3	-0.482	4.7	2.77	0.105	0.955	0.98
ENSG00000181638	ZFP41	0.383	5.9	2.78	0.105	0.955	0.98
ENSG00000198435	NRARP	0.674	3.92	2.77	0.105	0.955	0.979
ENSG00000084207	GSTP1	-0.631	4.74	2.77	0.105	0.955	0.979
ENSG00000196954	CASP4	-0.36	5.51	2.77	0.105	0.955	0.977
ENSG00000140264	SERF2	-0.222	7.34	2.78	0.105	0.955	0.981
ENSG00000103769	RAB11A	-0.347	6.76	2.76	0.105	0.955	0.977
ENSG00000185359	HGS	0.334	6.7	2.77	0.105	0.955	0.98
ENSG00000142534	RPS11	-0.421	6.69	2.77	0.105	0.955	0.979
ENSG00000197928	ZNF677	-0.565	3.42	2.77	0.105	0.955	0.98
ENSG00000116574	RHOU	-0.514	4.69	2.75	0.106	0.955	0.974
ENSG00000204308	RNF5	-0.382	4.21	2.75	0.106	0.955	0.974
ENSG00000164941	INTS8	0.356	6.58	2.75	0.106	0.955	0.973
ENSG00000132294	EFR3A	0.363	6.95	2.76	0.106	0.955	0.976
ENSG00000185745	IFIT1	0.796	5.53	2.75	0.106	0.955	0.974
ENSG00000171314	PGAM1	-0.289	6.42	2.75	0.106	0.955	0.973
ENSG00000123444	KBTBD4	-0.551	4.18	2.76	0.106	0.955	0.975
ENSG00000110048	OSBP	-0.276	6.66	2.76	0.106	0.955	0.976
ENSG00000184445	KNTC1	0.589	6.94	2.75	0.106	0.955	0.974
ENSG00000073536	NLE1	0.567	4.64	2.76	0.106	0.955	0.975
ENSG00000196562	SULF2	0.51	7.1	2.75	0.106	0.955	0.974
ENSG00000099954	CECR2	-1	5.48	2.75	0.106	0.955	0.973
ENSG00000147027	TMEM47	-0.475	4.34	2.75	0.106	0.955	0.973
ENSG00000116809	ZBTB17	0.437	4.46	2.73	0.107	0.955	0.97
ENSG00000198890	PRMT6	0.527	3.93	2.74	0.107	0.955	0.97
ENSG00000117143	UAP1	-0.394	6.36	2.74	0.107	0.955	0.97
ENSG00000143970	ASXL2	0.228	7.31	2.74	0.107	0.955	0.971
ENSG00000115221	ITGB6	-1.02	7.11	2.73	0.107	0.955	0.969
ENSG00000093167	LRRFIP2	0.429	6.51	2.74	0.107	0.955	0.97
ENSG00000113716	HMGXB3	0.362	7.49	2.74	0.107	0.955	0.97
ENSG00000198502	HLA-DRB5	-0.853	5.08	2.74	0.107	0.955	0.972
ENSG00000231889	TRAF3IP2-AS1	0.467	4.09	2.74	0.107	0.955	0.971
ENSG00000147316	MCPH1	0.34	5.36	2.74	0.107	0.955	0.97
ENSG00000165025	SYK	-0.411	5.79	2.74	0.107	0.955	0.971
ENSG00000148362	PAXX	0.505	4.1	2.73	0.107	0.955	0.969
ENSG00000215244	LINC02649	0.739	3.3	2.74	0.107	0.955	0.97
ENSG00000125249	RAP2A	-0.272	5.93	2.73	0.107	0.955	0.969
ENSG00000276293	PIP4K2B	-0.634	8.15	2.73	0.107	0.955	0.97
ENSG00000164402	SEPTIN8	-0.339	6.81	2.72	0.108	0.955	0.967
ENSG00000178809	TRIM73	0.692	4.29	2.73	0.108	0.955	0.968
ENSG00000185627	PSMD13	-0.3	5.65	2.72	0.108	0.955	0.967
ENSG00000168010	ATG16L2	0.351	7.05	2.72	0.108	0.955	0.967
ENSG00000171533	MAP6	0.868	2.96	2.72	0.108	0.955	0.966
ENSG00000129562	DAD1	0.579	4.41	2.72	0.108	0.955	0.966
ENSG00000176390	CRLF3	-0.342	4.97	2.72	0.108	0.955	0.967
ENSG00000141198	TOM1L1	-0.905	6.95	2.73	0.108	0.955	0.968
ENSG00000105419	MEIS3	0.473	5.22	2.72	0.108	0.955	0.966
ENSG00000131263	RLIM	-0.22	7.28	2.73	0.108	0.955	0.968
ENSG00000242125	SNHG3	0.343	7.62	2.71	0.109	0.955	0.964
ENSG00000116560	SFPQ	-0.218	9.12	2.71	0.109	0.955	0.963
ENSG00000162687	KCNT2	0.631	3.2	2.7	0.109	0.955	0.961
ENSG00000169031	COL4A3	-0.661	3.83	2.71	0.109	0.955	0.963
ENSG00000112306	RPS12	-0.408	6.74	2.7	0.109	0.955	0.962
ENSG00000147548	NSD3	0.521	8.19	2.71	0.109	0.955	0.964
ENSG00000185189	NRBP2	0.372	6.77	2.71	0.109	0.955	0.963
ENSG00000148334	PTGES2	0.4	4.97	2.7	0.109	0.955	0.962
ENSG00000123338	NCKAP1L	-0.373	6.67	2.71	0.109	0.955	0.963
ENSG00000188596	CFAP54	0.773	3.63	2.71	0.109	0.955	0.965
ENSG00000213145	CRIP1	0.663	5.65	2.71	0.109	0.955	0.963
ENSG00000154760	SLFN13	-0.619	6.5	2.71	0.109	0.955	0.964
ENSG00000206432	TMEM200C	0.741	4.03	2.71	0.109	0.955	0.963
ENSG00000196705	ZNF431	-0.558	7.27	2.71	0.109	0.955	0.962
ENSG00000101115	SALL4	0.658	4.94	2.71	0.109	0.955	0.964
ENSG00000169084	DHRSX	0.434	4.62	2.7	0.109	0.955	0.962
ENSG00000168653	NDUFS5	-0.599	4.22	2.69	0.11	0.955	0.957
ENSG00000204248	COL11A2	-0.813	3.21	2.68	0.11	0.955	0.957
ENSG00000128609	NDUFA5	-0.435	5.71	2.69	0.11	0.955	0.957
ENSG00000062650	WAPL	-0.262	7.05	2.68	0.11	0.955	0.957
ENSG00000110871	COQ5	0.508	3.84	2.69	0.11	0.955	0.959
ENSG00000122971	ACADS	0.683	3.38	2.7	0.11	0.955	0.96
ENSG00000103489	XYLT1	0.398	5.99	2.7	0.11	0.955	0.96
ENSG00000125122	FBXL9P	0.525	2.46	2.69	0.11	0.955	0.958
ENSG00000267321		-0.506	3.36	2.69	0.11	0.955	0.959
ENSG00000134769	DTNA	0.701	5.62	2.69	0.11	0.955	0.959
ENSG00000169249	ZRSR2	-0.576	3.96	2.7	0.11	0.955	0.96
ENSG00000159189	C1QC	-0.501	5.69	2.67	0.111	0.955	0.954
ENSG00000117859	OSBPL9	0.32	6.6	2.68	0.111	0.955	0.957
ENSG00000162998	FRZB	0.977	3.69	2.68	0.111	0.955	0.955
ENSG00000196290	NIF3L1	-0.517	3.8	2.68	0.111	0.955	0.956
ENSG00000182606	TRAK1	0.292	7.3	2.68	0.111	0.955	0.955
ENSG00000211445	GPX3	-0.655	4.57	2.67	0.111	0.955	0.953
ENSG00000225092		-0.522	3.71	2.67	0.111	0.955	0.954
ENSG00000086232	EIF2AK1	-0.357	6.78	2.68	0.111	0.955	0.956
ENSG00000228649	SNHG26	0.774	2.77	2.68	0.111	0.955	0.955
ENSG00000137726	FXYD6	0.675	4.71	2.67	0.111	0.955	0.953
ENSG00000135457	TFCP2	-0.299	5.71	2.67	0.111	0.955	0.953
ENSG00000174437	ATP2A2	-0.21	8.41	2.68	0.111	0.955	0.956
ENSG00000170348	TMED10	-0.317	7.5	2.68	0.111	0.955	0.956
ENSG00000108953	YWHAE	-0.34	6.98	2.68	0.111	0.955	0.956
ENSG00000074755	ZZEF1	0.264	8.22	2.68	0.111	0.955	0.956
ENSG00000075336	TIMM21	-0.402	4.08	2.68	0.111	0.955	0.956
ENSG00000075702	WDR62	0.471	4.6	2.68	0.111	0.955	0.955
ENSG00000182093	GET1	0.523	4.28	2.67	0.111	0.955	0.953
ENSG00000196419	XRCC6	-0.34	6.76	2.67	0.111	0.955	0.954
ENSG00000132780	NASP	-0.319	7.17	2.66	0.112	0.955	0.95
ENSG00000159399	HK2	-0.453	6.53	2.66	0.112	0.955	0.951
ENSG00000163541	SUCLG1	-0.366	4.9	2.65	0.112	0.955	0.95
ENSG00000169258	GPRIN1	0.629	4.39	2.66	0.112	0.955	0.951
ENSG00000250208	FZD10-AS1	0.878	3.91	2.66	0.112	0.955	0.951
ENSG00000196943	NOP9	-0.24	7.04	2.67	0.112	0.955	0.952
ENSG00000108344	PSMD3	-0.831	8.07	2.66	0.112	0.955	0.95
ENSG00000172992	DCAKD	0.512	5.06	2.66	0.112	0.955	0.951
ENSG00000181523	SGSH	0.378	6.58	2.66	0.112	0.955	0.951
ENSG00000176619	LMNB2	-0.362	6.38	2.65	0.112	0.955	0.949
ENSG00000125841	NRSN2	0.428	4.45	2.66	0.112	0.955	0.952
ENSG00000116793	PHTF1	0.367	5.13	2.64	0.113	0.955	0.947
ENSG00000115267	IFIH1	-0.501	5.89	2.64	0.113	0.955	0.946
ENSG00000113838	TBCCD1	0.528	4.28	2.65	0.113	0.955	0.948
ENSG00000163291	PAQR3	-0.34	4.87	2.65	0.113	0.955	0.948
ENSG00000204472	AIF1	-0.793	3.33	2.65	0.113	0.955	0.948
ENSG00000123500	COL10A1	0.808	6.32	2.64	0.113	0.955	0.946
ENSG00000082014	SMARCD3	0.646	4.42	2.64	0.113	0.955	0.945
ENSG00000205189	ZBTB10	0.48	6.7	2.65	0.113	0.955	0.948
ENSG00000253598	SLC10A5	0.707	3.15	2.65	0.113	0.955	0.949
ENSG00000168209	DDIT4	-0.634	5.79	2.65	0.113	0.955	0.948
ENSG00000149499	EML3	0.323	6.07	2.65	0.113	0.955	0.948
ENSG00000137713	PPP2R1B	-0.252	5.95	2.65	0.113	0.955	0.947
ENSG00000181264	TLCD5	0.567	4.49	2.64	0.113	0.955	0.946
ENSG00000171241	SHCBP1	-0.558	3.85	2.64	0.113	0.955	0.946
ENSG00000213096	ZNF254	0.346	5.42	2.64	0.113	0.955	0.947
ENSG00000079432	CIC	0.366	7.64	2.64	0.113	0.955	0.946
ENSG00000180957	PITPNB	-0.348	6.42	2.64	0.113	0.955	0.946
ENSG00000158869	FCER1G	-0.691	2.93	2.62	0.114	0.955	0.942
ENSG00000135968	GCC2	-0.256	7.23	2.63	0.114	0.955	0.943
ENSG00000182600	SNORC	0.978	4.11	2.63	0.114	0.955	0.944
ENSG00000047315	POLR2B	-0.258	7.07	2.62	0.114	0.955	0.942
ENSG00000161021	MAML1	0.31	6.8	2.63	0.114	0.955	0.944
ENSG00000168394	TAP1	-0.469	6.65	2.62	0.114	0.955	0.942
ENSG00000277072		-0.369	6.67	2.63	0.114	0.955	0.943
ENSG00000061337	LZTS1	0.573	4.65	2.63	0.114	0.955	0.944
ENSG00000171448	ZBTB26	0.38	5.09	2.63	0.114	0.955	0.942
ENSG00000138193	PLCE1	0.535	5.44	2.63	0.114	0.955	0.944
ENSG00000149548	CCDC15	0.841	2.89	2.63	0.114	0.955	0.944
ENSG00000141424	SLC39A6	1.12	8.32	2.62	0.114	0.955	0.942
ENSG00000179909	ZNF154	-0.504	4.59	2.63	0.114	0.955	0.944
ENSG00000155313	USP25	-0.272	6.36	2.63	0.114	0.955	0.944
ENSG00000117448	AKR1A1	-0.355	6.12	2.62	0.115	0.955	0.94
ENSG00000114395	CYB561D2	0.577	3.76	2.62	0.115	0.955	0.94
ENSG00000181826	RELL1	-0.585	3.86	2.61	0.115	0.955	0.939
ENSG00000204179	PTPN20	0.762	3.33	2.62	0.115	0.955	0.941
ENSG00000111224	PARP11	-0.419	4.94	2.61	0.115	0.955	0.938
ENSG00000185024	BRF1	0.258	6.77	2.62	0.115	0.955	0.941
ENSG00000133028	SCO1	0.338	6.03	2.62	0.115	0.955	0.94
ENSG00000176108	CHMP6	0.552	4.07	2.61	0.115	0.955	0.939
ENSG00000130758	MAP3K10	0.397	4.83	2.61	0.115	0.955	0.938
ENSG00000198466	ZNF587	0.361	8.26	2.62	0.115	0.955	0.941
ENSG00000126953	TIMM8A	-0.449	3.65	2.62	0.115	0.955	0.94
ENSG00000162607	USP1	-0.421	5.67	2.6	0.116	0.955	0.937
ENSG00000263590	LINC01145	0.481	5.45	2.59	0.116	0.955	0.934
ENSG00000124491	F13A1	-0.649	6.15	2.61	0.116	0.955	0.937
ENSG00000213780	GTF2H4	0.418	4.19	2.6	0.116	0.955	0.935
ENSG00000127946	HIP1	0.311	6.61	2.6	0.116	0.955	0.935
ENSG00000164830	OXR1	0.368	6.12	2.6	0.116	0.955	0.935
ENSG00000107282	APBA1	0.661	3.88	2.59	0.116	0.955	0.934
ENSG00000110721	CHKA	0.334	6.22	2.6	0.116	0.955	0.937
ENSG00000149273	RPS3	-0.302	8.29	2.6	0.116	0.955	0.936
ENSG00000109861	CTSC	-0.442	6.79	2.6	0.116	0.955	0.937
ENSG00000165323	FAT3	0.634	5.07	2.6	0.116	0.955	0.935
ENSG00000092841	MYL6	0.227	8.19	2.6	0.116	0.955	0.935
ENSG00000111490	TBC1D30	0.444	4.98	2.6	0.116	0.955	0.935
ENSG00000087253	LPCAT2	0.478	4.95	2.59	0.116	0.955	0.934
ENSG00000182173	TSEN54	0.412	4.38	2.59	0.116	0.955	0.934
ENSG00000137944	KYAT3	-0.523	4.12	2.58	0.117	0.955	0.932
ENSG00000055332	EIF2AK2	0.332	7.63	2.58	0.117	0.955	0.932
ENSG00000188185		0.551	3.88	2.58	0.117	0.955	0.931
ENSG00000272734		-0.483	4.28	2.59	0.117	0.955	0.934
ENSG00000152137	HSPB8	0.875	4.04	2.58	0.117	0.955	0.93
ENSG00000132341	RAN	-0.274	6.98	2.58	0.117	0.955	0.932
ENSG00000278156	TSC22D1-AS1	0.684	2.93	2.59	0.117	0.955	0.932
ENSG00000100814	CCNB1IP1	0.371	4.35	2.58	0.117	0.955	0.931
ENSG00000267383		-0.643	3.11	2.59	0.117	0.955	0.934
ENSG00000099953	MMP11	0.652	8.12	2.59	0.117	0.955	0.932
ENSG00000099991	CABIN1	0.229	7.69	2.58	0.117	0.955	0.931
ENSG00000162433	AK4	-0.594	5.88	2.57	0.118	0.955	0.927
ENSG00000142867	BCL10	-0.489	4.12	2.57	0.118	0.955	0.927
ENSG00000161202	DVL3	0.286	7.42	2.57	0.118	0.955	0.929
ENSG00000157107	FCHO2	-0.319	5.74	2.57	0.118	0.955	0.928
ENSG00000096070	BRPF3	-0.287	6.68	2.57	0.118	0.955	0.929
ENSG00000147654	EBAG9	0.442	3.92	2.58	0.118	0.955	0.93
ENSG00000249859	PVT1	0.581	6.18	2.57	0.118	0.955	0.929
ENSG00000228065		0.755	4.21	2.57	0.118	0.955	0.927
ENSG00000138190	EXOC6	-0.401	5.07	2.57	0.118	0.955	0.927
ENSG00000153531	ADPRHL1	0.588	3.62	2.57	0.118	0.955	0.929
ENSG00000103978	TMEM87A	-0.294	6.41	2.57	0.118	0.955	0.927
ENSG00000178741	COX5A	-0.415	4.21	2.57	0.118	0.955	0.928
ENSG00000176293	ZNF135	0.607	4.8	2.57	0.118	0.955	0.927
ENSG00000198815	FOXJ3	-0.278	6.64	2.56	0.119	0.955	0.926
ENSG00000135637	CCDC142	0.442	5.3	2.55	0.119	0.955	0.923
ENSG00000180385		-0.552	3.65	2.55	0.119	0.955	0.923
ENSG00000144566	RAB5A	-0.295	5.5	2.55	0.119	0.955	0.924
ENSG00000107099	DOCK8	-0.379	7.33	2.56	0.119	0.955	0.925
ENSG00000165275	TRMT10B	-0.437	3.76	2.55	0.119	0.955	0.923
ENSG00000167130	DOLPP1	-0.479	3.87	2.56	0.119	0.955	0.926
ENSG00000176986	SEC24C	-0.299	7.54	2.55	0.119	0.955	0.923
ENSG00000175029	CTBP2	0.343	6.89	2.55	0.119	0.955	0.924
ENSG00000103174	NAGPA	0.503	3.86	2.56	0.119	0.955	0.926
ENSG00000126653	NSRP1	-0.35	5.07	2.55	0.119	0.955	0.923
ENSG00000233836		0.566	4.83	2.56	0.119	0.955	0.926
ENSG00000237438		0.594	4.33	2.55	0.119	0.955	0.924
ENSG00000241553	ARPC4	-0.311	6.5	2.54	0.12	0.955	0.919
ENSG00000173230	GOLGB1	-0.22	9.04	2.54	0.12	0.955	0.92
ENSG00000164713	BRI3	0.396	5.26	2.54	0.12	0.955	0.921
ENSG00000148337	CIZ1	0.217	6.05	2.54	0.12	0.955	0.919
ENSG00000110628	SLC22A18	0.568	4.52	2.55	0.12	0.955	0.922
ENSG00000165389	SPTSSA	-0.718	5.32	2.54	0.12	0.955	0.921
ENSG00000151445	VIPAS39	-0.376	4.69	2.53	0.12	0.955	0.919
ENSG00000128923	MINDY2	0.259	6.64	2.55	0.12	0.955	0.923
ENSG00000049283	EPN3	-0.663	4.91	2.54	0.12	0.955	0.921
ENSG00000216490	IFI30	-0.613	5.78	2.54	0.12	0.955	0.921
ENSG00000101003	GINS1	0.791	4.48	2.54	0.12	0.955	0.921
ENSG00000064205	CCN5	-0.927	4.94	2.54	0.12	0.955	0.92
ENSG00000128262	POM121L9P	0.806	4.05	2.54	0.12	0.955	0.92
ENSG00000157077	ZFYVE9	0.321	5.72	2.53	0.121	0.955	0.918
ENSG00000117153	KLHL12	-0.316	5.71	2.52	0.121	0.955	0.916
ENSG00000143786	CNIH3	0.808	3.17	2.53	0.121	0.955	0.917
ENSG00000035687	ADSS2	-0.399	6.24	2.53	0.121	0.955	0.917
ENSG00000144792	ZNF660	0.566	3.69	2.53	0.121	0.955	0.919
ENSG00000168769	TET2	-0.252	7.46	2.52	0.121	0.955	0.917
ENSG00000153404	PLEKHG4B	-0.847	6.25	2.52	0.121	0.955	0.916
ENSG00000184357	H1-5	-0.842	3.89	2.53	0.121	0.955	0.918
ENSG00000164742	ADCY1	0.709	5.68	2.53	0.121	0.955	0.918
ENSG00000135018	UBQLN1	0.322	7.22	2.53	0.121	0.955	0.917
ENSG00000168806	LCMT2	-0.377	4.59	2.53	0.121	0.955	0.917
ENSG00000179958	DCTPP1	-0.607	4.23	2.53	0.121	0.955	0.917
ENSG00000070761	CFAP20	0.671	2.81	2.53	0.121	0.955	0.919
ENSG00000065457	ADAT1	0.299	5.36	2.53	0.121	0.955	0.919
ENSG00000141736	ERBB2	-0.91	11.8	2.53	0.121	0.955	0.919
ENSG00000119541	VPS4B	-0.37	5.47	2.52	0.121	0.955	0.916
ENSG00000158156	XKR8	0.678	3.34	2.51	0.122	0.955	0.913
ENSG00000187801	ZFP69B	-0.463	2.96	2.51	0.122	0.955	0.913
ENSG00000162639	HENMT1	-0.715	3.74	2.51	0.122	0.955	0.912
ENSG00000186517	ARHGAP30	-0.391	6.78	2.52	0.122	0.955	0.915
ENSG00000028310	BRD9	0.357	7.4	2.52	0.122	0.955	0.914
ENSG00000113240	CLK4	-0.285	6.34	2.51	0.122	0.955	0.913
ENSG00000173258	ZNF483	0.601	4.14	2.52	0.122	0.955	0.915
ENSG00000167996	FTH1	-0.286	8.95	2.52	0.122	0.955	0.915
ENSG00000168005	SPINDOC	-0.422	4.8	2.51	0.122	0.955	0.913
ENSG00000256667		0.59	3.57	2.52	0.122	0.955	0.915
ENSG00000087448	KLHL42	0.338	6.64	2.51	0.122	0.955	0.912
ENSG00000139631	CSAD	0.338	6.19	2.51	0.122	0.955	0.912
ENSG00000277258	PCGF2	-0.784	6.72	2.51	0.122	0.955	0.913
ENSG00000134046	MBD2	-0.254	6.23	2.51	0.122	0.955	0.912
ENSG00000185361	TNFAIP8L1	-0.384	4.65	2.51	0.122	0.955	0.913
ENSG00000080189	SLC35C2	0.247	6.11	2.51	0.122	0.955	0.912
ENSG00000124126	PREX1	0.449	7.37	2.51	0.122	0.955	0.913
ENSG00000041988	THAP3	0.443	3.53	2.49	0.123	0.955	0.909
ENSG00000084072	PPIE	-0.4	5.14	2.5	0.123	0.955	0.91
ENSG00000170915	PAQR8	-0.425	3.99	2.5	0.123	0.955	0.909
ENSG00000146828	SLC12A9	0.238	7.01	2.5	0.123	0.955	0.911
ENSG00000171044	XKR6	0.597	3.74	2.51	0.123	0.955	0.912
ENSG00000213221	DNLZ	0.716	2.73	2.5	0.123	0.955	0.911
ENSG00000110880	CORO1C	-0.298	6.85	2.5	0.123	0.955	0.91
ENSG00000140526	ABHD2	0.487	7.83	2.5	0.123	0.955	0.91
ENSG00000205336	ADGRG1	0.336	6.97	2.5	0.123	0.955	0.911
ENSG00000254901	BORCS8	-0.389	5.39	2.5	0.123	0.955	0.909
ENSG00000130724	CHMP2A	-0.509	4.66	2.5	0.123	0.955	0.91
ENSG00000101276	SLC52A3	0.573	4.07	2.5	0.123	0.955	0.91
ENSG00000117425	PTCH2	0.734	3.53	2.48	0.124	0.955	0.905
ENSG00000162368	CMPK1	-0.261	6.23	2.49	0.124	0.955	0.908
ENSG00000158710	TAGLN2	-0.337	7.27	2.49	0.124	0.955	0.907
ENSG00000266094	RASSF5	-0.397	5.79	2.48	0.124	0.955	0.906
ENSG00000196616	ADH1B	-1.11	5.15	2.49	0.124	0.955	0.908
ENSG00000186105	LRRC70	0.798	2.75	2.48	0.124	0.955	0.905
ENSG00000111880	RNGTT	-0.347	4.93	2.49	0.124	0.955	0.908
ENSG00000119522	DENND1A	0.248	5.76	2.48	0.124	0.955	0.906
ENSG00000073921	PICALM	-0.275	7.16	2.49	0.124	0.955	0.907
ENSG00000151376	ME3	0.601	4.45	2.49	0.124	0.955	0.908
ENSG00000110888	CAPRIN2	0.264	6.09	2.49	0.124	0.955	0.907
ENSG00000105404	RABAC1	0.391	4.43	2.48	0.124	0.955	0.906
ENSG00000137962	ARHGAP29	-0.351	7.69	2.47	0.125	0.955	0.902
ENSG00000115524	SF3B1	-0.222	9.14	2.47	0.125	0.955	0.902
ENSG00000013561	RNF14	0.311	5.78	2.48	0.125	0.955	0.905
ENSG00000124784	RIOK1	-0.451	4.16	2.48	0.125	0.955	0.904
ENSG00000010017	RANBP9	-0.29	6.12	2.47	0.125	0.955	0.902
ENSG00000104613	INTS10	-0.278	5.73	2.48	0.125	0.955	0.905
ENSG00000213563	C8orf82	0.343	4.82	2.48	0.125	0.955	0.905
ENSG00000097007	ABL1	-0.304	7.36	2.47	0.125	0.955	0.904
ENSG00000166199	ALKBH3	-0.608	2.83	2.47	0.125	0.955	0.903
ENSG00000165943	MOAP1	-0.376	5.01	2.47	0.125	0.955	0.902
ENSG00000104067	TJP1	-0.302	7.06	2.47	0.125	0.955	0.903
ENSG00000173548	SNX33	-0.335	7.34	2.47	0.125	0.955	0.902
ENSG00000277161	PIGW	0.574	3.85	2.48	0.125	0.955	0.904
ENSG00000198231	DDX42	-0.395	8.1	2.47	0.125	0.955	0.903
ENSG00000123595	RAB9A	-0.582	3.89	2.48	0.125	0.955	0.904
ENSG00000182220	ATP6AP2	-0.353	5.92	2.48	0.125	0.955	0.904
ENSG00000185420	SMYD3	-0.844	5.77	2.46	0.126	0.955	0.901
ENSG00000249464	LINC01091	-0.609	3.62	2.45	0.126	0.955	0.898
ENSG00000044115	CTNNA1	0.203	8.05	2.46	0.126	0.955	0.9
ENSG00000113300	CNOT6	0.314	6.65	2.45	0.126	0.955	0.898
ENSG00000188994	ZNF292	-0.255	7.77	2.46	0.126	0.955	0.901
ENSG00000080546	SESN1	-0.335	4.81	2.46	0.126	0.955	0.899
ENSG00000134463	ECHDC3	0.754	2.73	2.46	0.126	0.955	0.901
ENSG00000174915	PTDSS2	0.365	4.64	2.46	0.126	0.955	0.9
ENSG00000188906	LRRK2	-0.37	5.96	2.45	0.126	0.955	0.898
ENSG00000139433	GLTP	-0.506	5.15	2.45	0.126	0.955	0.899
ENSG00000171914	TLN2	0.356	6.52	2.45	0.126	0.955	0.898
ENSG00000074356	NCBP3	0.204	7.56	2.46	0.126	0.955	0.901
ENSG00000180626	ZNF594	0.371	4.88	2.46	0.126	0.955	0.901
ENSG00000186847	KRT14	-2.03	5.86	2.46	0.126	0.955	0.901
ENSG00000170579	DLGAP1	1.54	4.94	2.46	0.126	0.955	0.899
ENSG00000099341	PSMD8	-0.339	5.15	2.46	0.126	0.955	0.901
ENSG00000160469	BRSK1	0.63	3.66	2.46	0.126	0.955	0.901
ENSG00000269743	SLC25A53	0.559	3.15	2.46	0.126	0.955	0.901
ENSG00000092969	TGFB2	0.77	4.8	2.45	0.127	0.955	0.897
ENSG00000158435	CNOT11	-0.305	5.12	2.44	0.127	0.955	0.896
ENSG00000083937	CHMP2B	-0.408	4.82	2.45	0.127	0.955	0.898
ENSG00000164308	ERAP2	-0.345	5.43	2.44	0.127	0.955	0.895
ENSG00000145860	RNF145	-0.367	5.66	2.44	0.127	0.955	0.896
ENSG00000234745	HLA-B	-0.436	9.58	2.45	0.127	0.955	0.897
ENSG00000147324	MFHAS1	0.28	5.85	2.44	0.127	0.955	0.896
ENSG00000155096	AZIN1	0.419	7.68	2.44	0.127	0.955	0.896
ENSG00000234771		0.293	5.42	2.44	0.127	0.955	0.895
ENSG00000107937	GTPBP4	-0.319	5.78	2.45	0.127	0.955	0.897
ENSG00000149292	TTC12	0.459	4.54	2.45	0.127	0.955	0.897
ENSG00000257727	CNPY2	-0.453	5.38	2.45	0.127	0.955	0.897
ENSG00000166225	FRS2	0.721	7.05	2.44	0.127	0.955	0.896
ENSG00000131634	TMEM204	0.516	4.45	2.44	0.127	0.955	0.895
ENSG00000185829	ARL17A	-0.45	6.47	2.45	0.127	0.955	0.897
ENSG00000005884	ITGA3	0.552	6.14	2.45	0.127	0.955	0.896
ENSG00000150637	CD226	-0.466	5.08	2.45	0.127	0.955	0.897
ENSG00000022267	FHL1	-1.06	4.65	2.45	0.127	0.955	0.898
ENSG00000142945	KIF2C	-0.638	4.04	2.43	0.128	0.955	0.893
ENSG00000132698	RAB25	0.645	4.63	2.44	0.128	0.955	0.894
ENSG00000198585	NUDT16	-0.333	5.89	2.43	0.128	0.955	0.893
ENSG00000180104	EXOC3	0.333	6.59	2.43	0.128	0.955	0.892
ENSG00000112852	PCDHB2	0.742	3.79	2.43	0.128	0.955	0.891
ENSG00000146278	PNRC1	-0.304	6.84	2.43	0.128	0.955	0.892
ENSG00000128534	LSM8	-0.279	6.01	2.43	0.128	0.955	0.892
ENSG00000104320	NBN	0.405	6.25	2.43	0.128	0.955	0.891
ENSG00000156050	FAM161B	0.489	3.84	2.44	0.128	0.955	0.894
ENSG00000067365	METTL22	0.277	5.35	2.44	0.128	0.955	0.894
ENSG00000140832	MARVELD3	-0.466	4.94	2.43	0.128	0.955	0.894
ENSG00000166848	TERF2IP	-0.336	5.59	2.43	0.128	0.955	0.893
ENSG00000108641	B9D1	0.783	3.23	2.44	0.128	0.955	0.894
ENSG00000167925	GHDC	0.482	4.19	2.43	0.128	0.955	0.893
ENSG00000063241	ISOC2	0.45	3.85	2.44	0.128	0.955	0.894
ENSG00000142149	HUNK	-0.526	4.25	2.43	0.128	0.955	0.893
ENSG00000182871	COL18A1	0.441	8.3	2.43	0.128	0.955	0.892
ENSG00000143553	SNAPIN	0.432	3.86	2.41	0.129	0.955	0.888
ENSG00000168890	TMEM150A	0.48	4.16	2.41	0.129	0.955	0.888
ENSG00000114857	NKTR	0.385	9.48	2.41	0.129	0.955	0.888
ENSG00000160746	ANO10	0.336	5.59	2.42	0.129	0.955	0.89
ENSG00000173542	MOB1B	-0.264	6.42	2.42	0.129	0.955	0.89
ENSG00000204427	ABHD16A	0.265	4.96	2.42	0.129	0.955	0.89
ENSG00000159403	C1R	-0.49	6.89	2.42	0.129	0.955	0.891
ENSG00000072110	ACTN1	0.319	8.21	2.42	0.129	0.955	0.891
ENSG00000140488	CELF6	1	3.23	2.41	0.129	0.955	0.888
ENSG00000103197	TSC2	0.25	7.63	2.42	0.129	0.955	0.889
ENSG00000185924	RTN4RL1	0.721	3.93	2.42	0.129	0.955	0.889
ENSG00000006695	COX10	0.396	3.76	2.42	0.129	0.955	0.891
ENSG00000204524	ZNF805	-0.291	4.66	2.42	0.129	0.955	0.89
ENSG00000124225	PMEPA1	0.447	7.57	2.43	0.129	0.955	0.891
ENSG00000171853	TRAPPC12	0.323	6.78	2.41	0.13	0.955	0.887
ENSG00000138798	EGF	-0.999	4.25	2.4	0.13	0.955	0.886
ENSG00000197479	PCDHB11	0.614	2.96	2.41	0.13	0.955	0.887
ENSG00000130340	SNX9	-0.332	5.86	2.4	0.13	0.955	0.885
ENSG00000166833	NAV2	0.566	6.7	2.4	0.13	0.955	0.885
ENSG00000175505	CLCF1	0.711	3.67	2.41	0.13	0.955	0.886
ENSG00000105176	URI1	-0.279	6.1	2.41	0.13	0.955	0.887
ENSG00000161249	DMKN	-1.25	5.53	2.4	0.13	0.955	0.886
ENSG00000105254	TBCB	-0.412	5.13	2.4	0.13	0.955	0.886
ENSG00000196588	MRTFA	0.269	6.19	2.41	0.13	0.955	0.887
ENSG00000184208	C22orf46	-0.341	5.16	2.41	0.13	0.955	0.887
ENSG00000179304	FAM156B	0.65	5.3	2.4	0.13	0.955	0.886
ENSG00000117410	ATP6V0B	-0.32	5.71	2.4	0.131	0.955	0.884
ENSG00000134202	GSTM3	0.966	5.31	2.39	0.131	0.955	0.882
ENSG00000164091	WDR82	-0.232	7.21	2.39	0.131	0.955	0.883
ENSG00000251474	RPL32P3	-0.307	6.05	2.39	0.131	0.955	0.883
ENSG00000204304	PBX2	-0.257	6.64	2.39	0.131	0.955	0.883
ENSG00000168438	CDC40	-0.308	5.3	2.4	0.131	0.955	0.883
ENSG00000234444	ZNF736	-0.234	6.91	2.39	0.131	0.955	0.881
ENSG00000188234	AGAP4	0.323	5.26	2.39	0.131	0.955	0.882
ENSG00000089597	GANAB	-0.288	7.75	2.4	0.131	0.955	0.884
ENSG00000267281	ATF7-NPFF	0.507	3.11	2.39	0.131	0.955	0.882
ENSG00000170412	GPRC5C	-0.611	4.81	2.39	0.131	0.955	0.883
ENSG00000101782	RIOK3	-0.27	5.96	2.39	0.131	0.955	0.882
ENSG00000134759	ELP2	0.637	7.46	2.4	0.131	0.955	0.884
ENSG00000232388	SMIM26	-0.636	2.79	2.39	0.131	0.955	0.883
ENSG00000158480	SPATA2	0.519	4.43	2.39	0.131	0.955	0.883
ENSG00000163431	LMOD1	0.565	4.92	2.38	0.132	0.955	0.88
ENSG00000115392	FANCL	0.386	4.19	2.37	0.132	0.955	0.878
ENSG00000280537		0.583	3.67	2.38	0.132	0.955	0.879
ENSG00000227896		-0.487	3.55	2.38	0.132	0.955	0.879
ENSG00000110075	PPP6R3	0.297	7.81	2.38	0.132	0.955	0.879
ENSG00000197837	H4C16	-0.573	4.97	2.38	0.132	0.955	0.879
ENSG00000172819	RARG	0.428	5.71	2.37	0.132	0.955	0.878
ENSG00000111229	ARPC3	-0.281	5.47	2.37	0.132	0.955	0.878
ENSG00000100644	HIF1A	-0.36	6.72	2.37	0.132	0.955	0.878
ENSG00000185880	TRIM69	-0.31	5.4	2.38	0.132	0.955	0.88
ENSG00000059122	FLYWCH1	0.298	6.37	2.37	0.132	0.955	0.878
ENSG00000261824	LINC00662	0.574	4.5	2.38	0.132	0.955	0.88
ENSG00000116285	ERRFI1	0.468	6.37	2.37	0.133	0.955	0.877
ENSG00000240891	PLCXD2	-0.526	4.35	2.37	0.133	0.955	0.877
ENSG00000168785	TSPAN5	-0.46	4.73	2.37	0.133	0.955	0.876
ENSG00000070190	DAPP1	-0.399	4.67	2.36	0.133	0.955	0.875
ENSG00000112658	SRF	0.257	5.87	2.37	0.133	0.955	0.876
ENSG00000182325	FBXL6	0.434	5.38	2.37	0.133	0.955	0.877
ENSG00000150967	ABCB9	-0.373	5.13	2.37	0.133	0.955	0.877
ENSG00000248334		0.432	3.95	2.36	0.133	0.955	0.875
ENSG00000140307	GTF2A2	-0.401	4.2	2.36	0.133	0.955	0.875
ENSG00000102931	ARL2BP	-0.326	5.25	2.37	0.133	0.955	0.878
ENSG00000176624	MEX3C	-0.283	6.4	2.37	0.133	0.955	0.876
ENSG00000269858	EGLN2	0.273	7.53	2.37	0.133	0.955	0.877
ENSG00000100297	MCM5	-0.391	6.22	2.37	0.133	0.955	0.876
ENSG00000158062	UBXN11	0.326	5.48	2.36	0.134	0.955	0.873
ENSG00000213064	SFT2D2	-0.29	8.59	2.36	0.134	0.955	0.874
ENSG00000134318	ROCK2	0.27	6.91	2.36	0.134	0.955	0.874
ENSG00000152133	GPATCH11	-0.398	4.14	2.36	0.134	0.955	0.874
ENSG00000178053	MLF1	-0.858	3.25	2.35	0.134	0.955	0.873
ENSG00000137275	RIPK1	-0.213	6.02	2.35	0.134	0.955	0.873
ENSG00000169871	TRIM56	-0.26	7.99	2.36	0.134	0.955	0.873
ENSG00000165688	PMPCA	0.256	5.53	2.35	0.134	0.955	0.871
ENSG00000197771	MCMBP	-0.294	5.92	2.36	0.134	0.955	0.874
ENSG00000151136	ABTB3	0.62	3.67	2.36	0.134	0.955	0.874
ENSG00000119655	NPC2	-0.407	5.53	2.35	0.134	0.955	0.873
ENSG00000088833	NSFL1C	0.337	5.71	2.35	0.134	0.955	0.873
ENSG00000101463	SYNDIG1	0.852	3.79	2.36	0.134	0.955	0.873
ENSG00000272578		-0.318	6.33	2.36	0.134	0.955	0.873
ENSG00000173198	CYSLTR1	-0.535	3.81	2.36	0.134	0.955	0.873
ENSG00000009307	CSDE1	-0.301	8.64	2.34	0.135	0.955	0.869
ENSG00000117152	RGS4	0.59	3.63	2.35	0.135	0.955	0.87
ENSG00000143845	ETNK2	0.529	4.45	2.34	0.135	0.955	0.869
ENSG00000119004	CYP20A1	-0.428	4.74	2.34	0.135	0.955	0.87
ENSG00000118242	MREG	0.404	5.25	2.35	0.135	0.955	0.871
ENSG00000114439	BBX	-0.281	6.91	2.34	0.135	0.955	0.869
ENSG00000205485	LINC03009	0.373	4.03	2.34	0.135	0.955	0.869
ENSG00000181830	SLC35C1	0.332	5.11	2.34	0.135	0.955	0.869
ENSG00000133773	CCDC59	-0.492	4.4	2.34	0.135	0.955	0.869
ENSG00000102910	LONP2	0.276	7.98	2.35	0.135	0.955	0.871
ENSG00000204237	OXLD1	0.52	3.5	2.34	0.135	0.955	0.868
ENSG00000133313	CNDP2	-0.24	7.17	2.35	0.135	0.955	0.871
ENSG00000126247	CAPNS1	-0.35	6.04	2.35	0.135	0.955	0.871
ENSG00000132823	OSER1	0.429	4.72	2.35	0.135	0.955	0.871
ENSG00000198185	ZNF334	0.702	4.63	2.35	0.135	0.955	0.871
ENSG00000116525	TRIM62	0.476	4.87	2.32	0.136	0.955	0.865
ENSG00000143622	RIT1	-0.263	6.01	2.33	0.136	0.955	0.867
ENSG00000119787	ATL2	0.398	6.18	2.33	0.136	0.955	0.867
ENSG00000111875	ASF1A	-0.516	3.87	2.33	0.136	0.955	0.867
ENSG00000196233	LCOR	-0.24	8.01	2.33	0.136	0.955	0.866
ENSG00000077150	NFKB2	-0.289	5.8	2.33	0.136	0.955	0.867
ENSG00000214413	BBIP1	-0.609	3.8	2.33	0.136	0.955	0.867
ENSG00000141570	CBX8	0.417	4.39	2.33	0.136	0.955	0.866
ENSG00000166377	ATP9B	0.205	6.76	2.32	0.136	0.955	0.865
ENSG00000105298	CACTIN	-0.501	5.04	2.33	0.136	0.955	0.867
ENSG00000101298	SNPH	-1.05	5.29	2.33	0.136	0.955	0.866
ENSG00000131069	ACSS2	-0.364	5.09	2.33	0.136	0.955	0.867
ENSG00000117091	CD48	-0.829	4.51	2.32	0.137	0.955	0.863
ENSG00000197329	PELI1	-0.327	5.49	2.31	0.137	0.955	0.862
ENSG00000088179	PTPN4	0.286	6.12	2.31	0.137	0.955	0.862
ENSG00000168918	INPP5D	-0.364	6.27	2.32	0.137	0.955	0.863
ENSG00000114480	GBE1	-0.426	4.94	2.32	0.137	0.955	0.863
ENSG00000131435	PDLIM4	0.763	3.24	2.32	0.137	0.955	0.864
ENSG00000164296	TIGD6	0.473	4	2.31	0.137	0.955	0.862
ENSG00000106089	STX1A	0.543	4.26	2.32	0.137	0.955	0.863
ENSG00000106299	WASL	-0.285	6.31	2.32	0.137	0.955	0.864
ENSG00000151929	BAG3	0.365	5	2.32	0.137	0.955	0.863
ENSG00000166002	SMCO4	-0.658	2.97	2.31	0.137	0.955	0.862
ENSG00000070961	ATP2B1	-0.332	6.48	2.32	0.137	0.955	0.864
ENSG00000133997	MED6	-0.263	5.18	2.31	0.137	0.955	0.862
ENSG00000099814	CEP170B	0.327	7.89	2.32	0.137	0.955	0.864
ENSG00000272888		-0.294	7.22	2.32	0.137	0.955	0.863
ENSG00000104731	KLHDC4	-0.271	6.72	2.32	0.137	0.955	0.864
ENSG00000197647	ZNF433	0.677	3.49	2.31	0.137	0.955	0.862
ENSG00000162576	MXRA8	0.486	6.4	2.31	0.138	0.955	0.861
ENSG00000162415	ZSWIM5	0.675	3.41	2.31	0.138	0.955	0.86
ENSG00000162654	GBP4	-0.539	6.06	2.3	0.138	0.955	0.86
ENSG00000081237	PTPRC	-0.447	7.14	2.3	0.138	0.955	0.859
ENSG00000143801	PSEN2	-0.438	4.9	2.31	0.138	0.955	0.861
ENSG00000115274	INO80B	0.722	4.06	2.3	0.138	0.955	0.859
ENSG00000196950	SLC39A10	-0.308	5.91	2.31	0.138	0.955	0.862
ENSG00000157796	WDR19	0.351	5.97	2.3	0.138	0.955	0.859
ENSG00000082074	FYB1	-0.44	6.67	2.3	0.138	0.955	0.86
ENSG00000137413	TAF8	-0.216	5.8	2.31	0.138	0.955	0.861
ENSG00000242265	PEG10	-1.06	7.57	2.31	0.138	0.955	0.861
ENSG00000197969	VPS13A	0.266	7.76	2.31	0.138	0.955	0.86
ENSG00000187609	EXD3	0.295	5.28	2.3	0.138	0.955	0.859
ENSG00000187134	AKR1C1	0.652	4.74	2.31	0.138	0.955	0.86
ENSG00000148606	POLR3A	-0.274	6.2	2.3	0.138	0.955	0.859
ENSG00000185347	TEDC1	0.375	5.17	2.31	0.138	0.955	0.861
ENSG00000162066	AMDHD2	0.298	6.04	2.3	0.138	0.955	0.859
ENSG00000038532	CLEC16A	0.237	6.64	2.3	0.138	0.955	0.859
ENSG00000102878	HSF4	-0.4	5.65	2.3	0.138	0.955	0.859
ENSG00000119559	C19orf25	0.291	5.21	2.3	0.138	0.955	0.859
ENSG00000197863	ZNF790	-0.429	3.61	2.31	0.138	0.955	0.861
ENSG00000158711	ELK4	-0.26	7.83	2.29	0.139	0.955	0.857
ENSG00000138413	IDH1	-0.336	6.06	2.29	0.139	0.955	0.856
ENSG00000138640	FAM13A	-0.394	5.56	2.3	0.139	0.955	0.857
ENSG00000113732	ATP6V0E1	-0.352	5.01	2.3	0.139	0.955	0.859
ENSG00000008018	PSMB1	-0.312	5.23	2.29	0.139	0.955	0.855
ENSG00000181790	ADGRB1	0.678	3.43	2.3	0.139	0.955	0.858
ENSG00000150347	ARID5B	-0.257	6.87	2.29	0.139	0.955	0.857
ENSG00000198242	RPL23A	-0.364	7.18	2.29	0.139	0.955	0.857
ENSG00000099812	MISP	0.899	4.34	2.29	0.139	0.955	0.855
ENSG00000090924	PLEKHG2	0.324	6.58	2.3	0.139	0.955	0.858
ENSG00000265107	GJA5	0.626	3.84	2.28	0.14	0.955	0.853
ENSG00000188001	TPRG1	0.73	4.69	2.29	0.14	0.955	0.855
ENSG00000145882	PCYOX1L	0.349	5.01	2.28	0.14	0.955	0.854
ENSG00000204435	CSNK2B	-0.32	5.19	2.28	0.14	0.955	0.853
ENSG00000112282	MED23	-0.353	6.39	2.28	0.14	0.955	0.854
ENSG00000250132		0.636	3.2	2.28	0.14	0.955	0.854
ENSG00000057294	PKP2	0.598	4.85	2.28	0.14	0.955	0.853
ENSG00000135392	DNAJC14	0.282	5.47	2.28	0.14	0.955	0.854
ENSG00000015133	CCDC88C	-0.338	7.16	2.28	0.14	0.955	0.854
ENSG00000161618	ALDH16A1	0.39	5.04	2.28	0.14	0.955	0.853
ENSG00000149636	DSN1	-0.459	4.76	2.28	0.14	0.955	0.853
ENSG00000070371	CLTCL1	0.412	4.68	2.28	0.14	0.955	0.855
ENSG00000196418	ZNF124	-0.457	5.18	2.27	0.141	0.955	0.851
ENSG00000115317	HTRA2	0.416	4.37	2.27	0.141	0.955	0.851
ENSG00000179299	NSUN7	0.622	3.53	2.27	0.141	0.955	0.851
ENSG00000170561	IRX2	-0.604	5.01	2.27	0.141	0.955	0.852
ENSG00000145569	OTULINL	-0.39	4.78	2.27	0.141	0.955	0.85
ENSG00000198876	DCAF12	-0.332	5.7	2.27	0.141	0.955	0.851
ENSG00000174791	RIN1	0.45	3.75	2.27	0.141	0.955	0.85
ENSG00000161638	ITGA5	0.349	6.5	2.27	0.141	0.955	0.85
ENSG00000054654	SYNE2	-0.296	9.71	2.27	0.141	0.955	0.85
ENSG00000179965	ZNF771	0.522	3.27	2.27	0.141	0.955	0.85
ENSG00000105607	GCDH	-0.506	4.53	2.27	0.141	0.955	0.852
ENSG00000185800	DMWD	0.36	6.7	2.27	0.141	0.955	0.85
ENSG00000101210	EEF1A2	1.17	5.01	2.27	0.141	0.955	0.852
ENSG00000215883	CYB5RL	0.335	5.04	2.26	0.142	0.955	0.849
ENSG00000143771	CNIH4	0.339	5.49	2.25	0.142	0.955	0.846
ENSG00000197386	HTT	0.225	8.26	2.26	0.142	0.955	0.847
ENSG00000163956	LRPAP1	0.236	6.34	2.26	0.142	0.955	0.848
ENSG00000124493	GRM4	-0.871	4.53	2.26	0.142	0.955	0.848
ENSG00000164674	SYTL3	-0.538	3.22	2.26	0.142	0.955	0.849
ENSG00000136235	GPNMB	-0.361	7.19	2.25	0.142	0.955	0.846
ENSG00000107738	VSIR	-0.421	5.13	2.25	0.142	0.955	0.847
ENSG00000103227	LMF1	0.517	5.19	2.26	0.142	0.955	0.848
ENSG00000273559	CWC25	-0.553	6.01	2.26	0.142	0.955	0.848
ENSG00000101126	ADNP	-0.289	8.3	2.25	0.142	0.955	0.847
ENSG00000100033	PRODH	-1.02	6.55	2.25	0.142	0.955	0.846
ENSG00000082458	DLG3	-0.338	6.19	2.26	0.142	0.955	0.849
ENSG00000005893	LAMP2	-0.276	6.83	2.26	0.142	0.955	0.848
ENSG00000152527	PLEKHH2	-0.445	6.35	2.24	0.143	0.955	0.844
ENSG00000182923	CEP63	-0.235	5.49	2.25	0.143	0.955	0.845
ENSG00000086848	ALG9	0.354	4.84	2.24	0.143	0.955	0.843
ENSG00000010219	DYRK4	0.577	3.74	2.24	0.143	0.955	0.843
ENSG00000110811	P3H3	0.556	4.82	2.25	0.143	0.955	0.845
ENSG00000175899	A2M	0.357	7.95	2.24	0.143	0.955	0.843
ENSG00000091622	PITPNM3	0.387	5.07	2.24	0.143	0.955	0.844
ENSG00000105640	RPL18A	-0.33	7.53	2.25	0.143	0.955	0.844
ENSG00000101938	CHRDL1	-1.09	4.18	2.25	0.143	0.955	0.844
ENSG00000117480	FAAH	0.513	4.59	2.24	0.144	0.955	0.842
ENSG00000197903	H2BC12	-0.687	3.41	2.23	0.144	0.955	0.841
ENSG00000096092	TMEM14A	0.672	3.54	2.23	0.144	0.955	0.841
ENSG00000106153	CHCHD2	-0.413	5.76	2.23	0.144	0.955	0.841
ENSG00000128563	PRKRIP1	-0.292	5.79	2.23	0.144	0.955	0.842
ENSG00000197217	ENTPD4	-0.272	6.84	2.24	0.144	0.955	0.842
ENSG00000165283	STOML2	-0.525	4.64	2.24	0.144	0.955	0.842
ENSG00000103226	NOMO3	-0.363	5.86	2.24	0.144	0.955	0.843
ENSG00000108479	GALK1	0.498	3.2	2.24	0.144	0.955	0.843
ENSG00000184009	ACTG1	0.31	10.2	2.24	0.144	0.955	0.843
ENSG00000213967	ZNF726	-0.497	4.36	2.23	0.144	0.955	0.841
ENSG00000283761		0.569	4.08	2.22	0.145	0.955	0.839
ENSG00000063978	RNF4	-0.26	6.28	2.23	0.145	0.955	0.839
ENSG00000129116	PALLD	0.348	7.77	2.22	0.145	0.955	0.839
ENSG00000136021	SCYL2	-0.267	6.49	2.23	0.145	0.955	0.84
ENSG00000152484	USP12	-0.328	5.76	2.22	0.145	0.955	0.838
ENSG00000126217	MCF2L	0.358	7.41	2.22	0.145	0.955	0.837
ENSG00000100596	SPTLC2	-0.341	7.38	2.22	0.145	0.955	0.839
ENSG00000258947	TUBB3	-0.665	5.33	2.22	0.145	0.955	0.838
ENSG00000131748	STARD3	-0.704	8.07	2.23	0.145	0.955	0.839
ENSG00000178502	KLHL11	0.68	4.57	2.22	0.145	0.955	0.839
ENSG00000177051	FBXO46	0.397	5.83	2.23	0.145	0.955	0.84
ENSG00000104973	MED25	-0.235	5.97	2.23	0.145	0.955	0.84
ENSG00000267216	ZNF8-ERVK3-1	0.466	4.2	2.22	0.145	0.955	0.837
ENSG00000131089	ARHGEF9	0.391	5.9	2.22	0.145	0.955	0.838
ENSG00000162461	SLC25A34	0.507	3.07	2.21	0.146	0.955	0.836
ENSG00000143851	PTPN7	-0.509	5.08	2.21	0.146	0.955	0.836
ENSG00000116991	SIPA1L2	-0.399	7.08	2.21	0.146	0.955	0.836
ENSG00000091986	CCDC80	-0.762	8.63	2.21	0.146	0.955	0.835
ENSG00000118762	PKD2	0.349	5.8	2.21	0.146	0.955	0.834
ENSG00000105974	CAV1	-0.622	5.11	2.22	0.146	0.955	0.837
ENSG00000147789	ZNF7	0.327	6.29	2.21	0.146	0.955	0.836
ENSG00000171988	JMJD1C	0.201	7.95	2.21	0.146	0.955	0.836
ENSG00000166441	RPL27A	-0.278	6.76	2.21	0.146	0.955	0.836
ENSG00000166819	PLIN1	-0.783	4.04	2.21	0.146	0.955	0.836
ENSG00000196557	CACNA1H	1.04	6.42	2.21	0.146	0.955	0.836
ENSG00000140992	PDPK1	0.203	7.39	2.21	0.146	0.955	0.836
ENSG00000103199	ZNF500	0.273	5.74	2.21	0.146	0.955	0.836
ENSG00000072778	ACADVL	0.286	7.48	2.21	0.146	0.955	0.836
ENSG00000170175	CHRNB1	0.615	2.71	2.21	0.146	0.955	0.836
ENSG00000105357	MYH14	0.688	6.63	2.21	0.146	0.955	0.834
ENSG00000181191	PJA1	0.408	3.9	2.22	0.146	0.955	0.837
ENSG00000143816	WNT9A	-0.533	4.77	2.21	0.147	0.955	0.834
ENSG00000123989	CHPF	0.317	6.04	2.2	0.147	0.955	0.832
ENSG00000169047	IRS1	0.557	6.78	2.2	0.147	0.955	0.832
ENSG00000132323	ILKAP	-0.241	5.16	2.2	0.147	0.955	0.832
ENSG00000161013	MGAT4B	0.386	6.72	2.2	0.147	0.955	0.833
ENSG00000183718	TRIM52	0.39	5.49	2.2	0.147	0.955	0.832
ENSG00000242574	HLA-DMB	-0.381	6.37	2.2	0.147	0.955	0.833
ENSG00000155099	PIP4P2	0.619	3.28	2.2	0.147	0.955	0.833
ENSG00000164983	TMEM65	0.29	6.92	2.2	0.147	0.955	0.833
ENSG00000198169	ZNF251	0.322	6.13	2.2	0.147	0.955	0.833
ENSG00000135655	USP15	-0.256	6.99	2.2	0.147	0.955	0.833
ENSG00000129518	EAPP	-0.469	3.37	2.21	0.147	0.955	0.834
ENSG00000027075	PRKCH	-0.309	6.05	2.2	0.147	0.955	0.834
ENSG00000128872	TMOD2	0.335	5.61	2.2	0.147	0.955	0.833
ENSG00000161929	SCIMP	0.502	3.51	2.2	0.147	0.955	0.833
ENSG00000090659	CD209	-0.705	3.64	2.2	0.147	0.955	0.833
ENSG00000167775	CD320	-0.569	3.61	2.2	0.147	0.955	0.833
ENSG00000099797	TECR	0.581	4.44	2.2	0.147	0.955	0.832
ENSG00000176920	FUT2	-0.725	3.76	2.2	0.147	0.955	0.832
ENSG00000168758	SEMA4C	-0.283	6.6	2.19	0.148	0.955	0.831
ENSG00000184897	H1-10	-0.388	5.88	2.19	0.148	0.955	0.83
[truncated: 11,041 more rows]
