# Supplementary material for: Response to neoadjuvant chemotherapy in early breast cancers is associated with epithelial–mesenchymal transition and tumor‐infiltrating lymphocytes
Source: Mol Oncol. 2025 Feb 6;19(8):2330–47. doi: 10.1002/1878-0261.13813 (PMC12330941; doi:10.1002/1878-0261.13813)
Supplement: Supplementary file 14 — Table S3. Differentially expressed genes in HER2+ breast cancer when comparing non‐responding patients to responding patients. [file MOL2-19-2330-s024.xls]

## Sheet: dge_result_5
ENSEMBL	SYMBOL	logFC	logCPM	F	PValue	FDR	mlog10PValue
ENSG00000211677	IGLC2	-2.56	7.83	22.5	5.49e-05	0.715	4.26
ENSG00000081760	AACS	0.828	6.8	16.4	0.000367	1	3.43
ENSG00000211892	IGHG4	-2.73	7.07	15.6	0.000481	1	3.32
ENSG00000116741	RGS2	2.68	5.07	15	0.000586	1	3.23
ENSG00000162896	PIGR	3.53	6.4	14.1	0.000811	1	3.09
ENSG00000107672	NSMCE4A	-1.09	4.93	13.5	0.000979	1	3.01
ENSG00000089486	CDIP1	1.11	5.05	13.4	0.00102	1	2.99
ENSG00000239264	TXNDC5	-0.927	7.66	13.2	0.00111	1	2.96
ENSG00000143416	SELENBP1	1.5	6.26	13	0.00121	1	2.92
ENSG00000064651	SLC12A2	1.33	7.08	12.7	0.0013	1	2.89
ENSG00000110435	PDHX	1.19	5.56	12.7	0.0013	1	2.89
ENSG00000179029	TMEM107	-1.73	6.23	12.7	0.00134	1	2.87
ENSG00000144043	TEX261	-0.773	6.3	12.1	0.00164	1	2.79
ENSG00000211896	IGHG1	-2.42	10.8	12.1	0.00168	1	2.78
ENSG00000168096	ANKS3	0.71	5.86	11.5	0.00204	1	2.69
ENSG00000220785	MTMR9LP	1.3	4.15	11.5	0.0021	1	2.68
ENSG00000211679	IGLC3	-2.28	6.6	11.4	0.00218	1	2.66
ENSG00000107201	RIGI	0.86	6.08	11.2	0.00234	1	2.63
ENSG00000135374	ELF5	2.09	7	11.2	0.00234	1	2.63
ENSG00000015171	ZMYND11	-0.685	6.69	11.1	0.00241	1	2.62
ENSG00000158186	MRAS	0.953	6.09	10.8	0.00273	1	2.56
ENSG00000158125	XDH	2.27	4.71	10.7	0.00279	1	2.55
ENSG00000211675	IGLC1	-2.64	7.16	10.7	0.00284	1	2.55
ENSG00000132688	NES	1.27	6.98	10.6	0.00299	1	2.52
ENSG00000156011	PSD3	1.23	6.69	10.5	0.00311	1	2.51
ENSG00000239951	IGKV3-20	-2.52	6.52	10.4	0.00315	1	2.5
ENSG00000102096	PIM2	-1.25	5.85	10.3	0.00324	1	2.49
ENSG00000270550	IGHV3-30	-2.3	6.56	10.1	0.0036	1	2.44
ENSG00000211592	IGKC	-2.05	10.2	10.1	0.00363	1	2.44
ENSG00000103253	HAGHL	1.61	4.11	9.89	0.00388	1	2.41
ENSG00000149418	ST14	0.856	6.84	9.63	0.00431	1	2.37
ENSG00000186818	LILRB4	-1.08	4.84	9.62	0.00434	1	2.36
ENSG00000124256	ZBP1	-1.3	4.87	9.56	0.00444	1	2.35
ENSG00000205133	TRIQK	-0.932	4.29	9.31	0.00491	1	2.31
ENSG00000051620	HEBP2	0.652	6.63	9.28	0.00497	1	2.3
ENSG00000096696	DSP	-1.39	9.95	9.27	0.005	1	2.3
ENSG00000211893	IGHG2	-2.19	8.05	9.09	0.00537	1	2.27
ENSG00000176170	SPHK1	1.16	6.09	9.02	0.00554	1	2.26
ENSG00000230006	ANKRD36BP2	-1.47	5.61	8.82	0.00602	1	2.22
ENSG00000182185	RAD51B	0.952	4.72	8.77	0.00613	1	2.21
ENSG00000109016	DHRS7B	1.93	4.19	8.77	0.00614	1	2.21
ENSG00000163485	ADORA1	1.64	4.75	8.73	0.00625	1	2.2
ENSG00000211456	SACM1L	-0.472	6.23	8.68	0.00639	1	2.19
ENSG00000152939	MARVELD2	0.861	4.31	8.62	0.00653	1	2.19
ENSG00000272888		-0.644	7.33	8.56	0.00669	1	2.17
ENSG00000095951	HIVEP1	-0.561	7.25	8.55	0.00674	1	2.17
ENSG00000179240	GVQW3	-1.09	4.74	8.54	0.00676	1	2.17
ENSG00000156398	SFXN2	-1.1	5.62	8.42	0.00711	1	2.15
ENSG00000115902	SLC1A4	-0.894	5.75	8.25	0.00763	1	2.12
ENSG00000158352	SHROOM4	0.799	5.27	8.23	0.0077	1	2.11
ENSG00000120889	TNFRSF10B	0.622	6.55	8.23	0.00771	1	2.11
ENSG00000147889	CDKN2A	1.6	5.22	8.2	0.00781	1	2.11
ENSG00000104267	CA2	1.54	3.95	8.19	0.00785	1	2.1
ENSG00000211897	IGHG3	-1.63	7.19	8.12	0.00806	1	2.09
ENSG00000169609	C15orf40	-0.719	6.14	8.12	0.00807	1	2.09
ENSG00000162065	TBC1D24	0.728	6.45	8.1	0.00815	1	2.09
ENSG00000205592	MUC19	2.94	8.7	8	0.00852	1	2.07
ENSG00000124783	SSR1	-0.632	7.75	7.99	0.00855	1	2.07
ENSG00000182175	RGMA	-1.06	5.72	7.94	0.00872	1	2.06
ENSG00000131771	PPP1R1B	2	4.8	7.94	0.00874	1	2.06
ENSG00000128340	RAC2	-1.23	5.01	7.85	0.00906	1	2.04
ENSG00000132434	LANCL2	2.1	6.44	7.81	0.00921	1	2.04
ENSG00000162078	ZG16B	2.46	3.84	7.81	0.00922	1	2.04
ENSG00000103423	DNAJA3	0.631	6.39	7.8	0.00928	1	2.03
ENSG00000213246	SUPT4H1	-0.81	4.57	7.73	0.00955	1	2.02
ENSG00000183049	CAMK1D	-0.801	6.14	7.72	0.00959	1	2.02
ENSG00000147454	SLC25A37	0.887	7.78	7.71	0.00963	1	2.02
ENSG00000117410	ATP6V0B	-0.657	5.85	7.67	0.00979	1	2.01
ENSG00000184508	HDDC3	-1.36	3.3	7.61	0.0101	1	2
ENSG00000205485	LINC03009	0.814	4.37	7.58	0.0102	1	1.99
ENSG00000165795	NDRG2	0.979	6.99	7.57	0.0102	1	1.99
ENSG00000155366	RHOC	0.626	6.36	7.51	0.0105	1	1.98
ENSG00000198763	ND2	-0.85	9.4	7.42	0.0109	1	1.96
ENSG00000026751	SLAMF7	-1.36	5.56	7.34	0.0113	1	1.95
ENSG00000093010	COMT	0.747	5.5	7.28	0.0116	1	1.93
ENSG00000214456	PLIN5	2.22	3.35	7.19	0.0121	1	1.92
ENSG00000228474	OST4	-0.86	4.53	7.17	0.0122	1	1.91
ENSG00000181991	MRPS11	-0.714	4.71	7.16	0.0122	1	1.91
ENSG00000145934	TENM2	-1.39	3.47	7.06	0.0128	1	1.89
ENSG00000196167	COLCA1	-1.39	4.95	7	0.0131	1	1.88
ENSG00000198585	NUDT16	0.744	5.83	6.97	0.0133	1	1.87
ENSG00000153207	AHCTF1	0.582	7.63	6.95	0.0134	1	1.87
ENSG00000183486	MX2	0.904	6.49	6.88	0.0139	1	1.86
ENSG00000132256	TRIM5	0.767	5.35	6.86	0.014	1	1.85
ENSG00000167216	KATNAL2	1.68	3.12	6.82	0.0142	1	1.85
ENSG00000119227	PIGZ	1.47	3.4	6.81	0.0143	1	1.84
ENSG00000076685	NT5C2	-0.773	6.87	6.81	0.0143	1	1.84
ENSG00000197969	VPS13A	-0.571	7.85	6.8	0.0144	1	1.84
ENSG00000107719	PALD1	0.76	5.46	6.8	0.0144	1	1.84
ENSG00000146648	EGFR	2.55	9.46	6.78	0.0145	1	1.84
ENSG00000197774	EME2	1.01	6.83	6.76	0.0146	1	1.83
ENSG00000221995		0.775	5.72	6.75	0.0147	1	1.83
ENSG00000136451	VEZF1	-0.51	6.28	6.69	0.0151	1	1.82
ENSG00000258890	CEP95	-0.48	5.88	6.64	0.0155	1	1.81
ENSG00000182628	SKA2	-0.7	4.57	6.62	0.0156	1	1.81
ENSG00000234771		-0.648	5.4	6.57	0.0159	1	1.8
ENSG00000186654	PRR5	0.673	5.32	6.57	0.016	1	1.8
ENSG00000198786	ND5	-0.792	9.82	6.5	0.0165	1	1.78
ENSG00000135723	FHOD1	0.877	5.93	6.48	0.0166	1	1.78
ENSG00000141959	PFKL	0.585	8.12	6.49	0.0166	1	1.78
ENSG00000128567	PODXL	0.877	7.84	6.46	0.0168	1	1.78
ENSG00000128203	ASPHD2	-1.29	2.77	6.46	0.0168	1	1.77
ENSG00000188735	TMEM120B	0.494	6.21	6.44	0.017	1	1.77
ENSG00000162396	PARS2	-1.02	3.54	6.41	0.0172	1	1.76
ENSG00000115282	TTC31	-0.536	5.46	6.41	0.0172	1	1.77
ENSG00000035687	ADSS2	0.455	6.19	6.29	0.0181	1	1.74
ENSG00000161533	ACOX1	-0.508	6.8	6.26	0.0184	1	1.73
ENSG00000103245	CIAO3	0.642	5.43	6.25	0.0185	1	1.73
ENSG00000182600	SNORC	1.23	4.25	6.17	0.0192	1	1.72
ENSG00000131828	PDHA1	0.559	5.7	6.17	0.0192	1	1.72
ENSG00000139289	PHLDA1	1.05	6.43	6.16	0.0193	1	1.71
ENSG00000180543	TSPYL5	0.998	6.6	6.12	0.0196	1	1.71
ENSG00000004660	CAMKK1	0.849	5.06	6.08	0.02	1	1.7
ENSG00000130529	TRPM4	0.723	6.44	6.08	0.02	1	1.7
ENSG00000087470	DNM1L	0.421	6.35	6.04	0.0204	1	1.69
ENSG00000183508	TENT5C	-1.22	6.75	6.03	0.0205	1	1.69
ENSG00000170485	NPAS2	1.05	5.79	6.01	0.0206	1	1.69
ENSG00000177192	PUS1	0.738	5.46	6.02	0.0206	1	1.69
ENSG00000077943	ITGA8	-1.3	3.99	6	0.0208	1	1.68
ENSG00000172345	STARD5	-0.963	4.72	5.97	0.0211	1	1.68
ENSG00000245958		-0.698	5.02	5.94	0.0214	1	1.67
ENSG00000168101	NUDT16L1	0.888	4.48	5.93	0.0214	1	1.67
ENSG00000281195		-0.652	5.94	5.92	0.0215	1	1.67
ENSG00000167930	FAM234A	0.708	5.76	5.92	0.0215	1	1.67
ENSG00000198840	ND3	-0.983	6.13	5.9	0.0218	1	1.66
ENSG00000226950	DANCR	-0.936	4.64	5.88	0.0219	1	1.66
ENSG00000166450	PRTG	0.974	4.21	5.87	0.022	1	1.66
ENSG00000107281	NPDC1	0.952	6.17	5.87	0.0221	1	1.66
ENSG00000104853	CLPTM1	-0.511	5.75	5.84	0.0224	1	1.65
ENSG00000165609	NUDT5	-0.545	5.81	5.82	0.0225	1	1.65
ENSG00000188026	RILPL1	0.968	4.39	5.82	0.0226	1	1.65
ENSG00000132906	CASP9	0.782	4.08	5.8	0.0227	1	1.64
ENSG00000176920	FUT2	2.02	3.7	5.78	0.023	1	1.64
ENSG00000197989	SNHG12	-0.725	5.7	5.77	0.0231	1	1.64
ENSG00000198171	DDRGK1	0.742	4.84	5.77	0.0231	1	1.64
ENSG00000236017		1.44	3.14	5.77	0.0231	1	1.64
ENSG00000047457	CP	2.08	6.82	5.75	0.0234	1	1.63
ENSG00000198853	RUSC2	0.71	5.93	5.74	0.0234	1	1.63
ENSG00000135373	EHF	0.957	7.36	5.74	0.0234	1	1.63
ENSG00000157045	NTAN1	-0.85	4.3	5.74	0.0234	1	1.63
ENSG00000129946	SHC2	1.33	4.37	5.73	0.0235	1	1.63
ENSG00000143127	ITGA10	0.966	4.2	5.71	0.0238	1	1.62
ENSG00000150967	ABCB9	0.686	4.82	5.71	0.0238	1	1.62
ENSG00000137265	IRF4	-1.47	6	5.68	0.0241	1	1.62
ENSG00000100836	PABPN1	0.41	7.54	5.68	0.0241	1	1.62
ENSG00000204301	NOTCH4	0.726	6.59	5.66	0.0244	1	1.61
ENSG00000198888	ND1	-0.88	8.99	5.63	0.0247	1	1.61
ENSG00000078687	TNRC6C	-0.852	6.81	5.61	0.0249	1	1.6
ENSG00000196141	SPATS2L	0.55	6.5	5.6	0.0251	1	1.6
ENSG00000254709	IGLL5	-1.65	5.92	5.59	0.0251	1	1.6
ENSG00000129472	RAB2B	-0.61	4.87	5.58	0.0253	1	1.6
ENSG00000259807		1.14	4.44	5.57	0.0254	1	1.6
ENSG00000068438	FTSJ1	-0.579	4.45	5.57	0.0254	1	1.6
ENSG00000196814	MVB12B	-0.676	5.47	5.55	0.0257	1	1.59
ENSG00000246067		-0.535	5.33	5.53	0.0258	1	1.59
ENSG00000115159	GPD2	0.519	6.02	5.53	0.0259	1	1.59
ENSG00000163638	ADAMTS9	0.766	6.18	5.53	0.0259	1	1.59
ENSG00000132024	CC2D1A	0.695	6.46	5.53	0.0259	1	1.59
ENSG00000100302	RASD2	-1.08	4.8	5.53	0.0259	1	1.59
ENSG00000136485	DCAF7	-0.41	7.19	5.52	0.026	1	1.59
ENSG00000160310	PRMT2	0.471	7.27	5.51	0.0261	1	1.58
ENSG00000215769	ARHGAP27P1-BPTFP1-KPNA2P3	-0.488	5.97	5.49	0.0264	1	1.58
ENSG00000188313	PLSCR1	0.727	5.81	5.48	0.0265	1	1.58
ENSG00000196081	ZNF724	-1.1	3.87	5.48	0.0265	1	1.58
ENSG00000162885	B3GALNT2	0.585	5.74	5.45	0.0268	1	1.57
ENSG00000184557	SOCS3	-0.733	5.87	5.44	0.027	1	1.57
ENSG00000123473	STIL	-0.598	5.35	5.42	0.0273	1	1.56
ENSG00000271503	CCL5	-1.08	4.88	5.38	0.0278	1	1.56
ENSG00000198886	ND4	-0.762	10.2	5.37	0.0279	1	1.55
ENSG00000110721	CHKA	0.52	6.06	5.36	0.028	1	1.55
ENSG00000173369	C1QB	-0.928	5.64	5.34	0.0283	1	1.55
ENSG00000185862	EVI2B	-1.05	4.42	5.34	0.0283	1	1.55
ENSG00000168026	TTC21A	0.599	4.36	5.31	0.0288	1	1.54
ENSG00000184916	JAG2	0.665	6.29	5.3	0.0289	1	1.54
ENSG00000174799	CEP135	-0.639	5.69	5.29	0.0291	1	1.54
ENSG00000205913	SRRM2-AS1	1.07	3.71	5.27	0.0293	1	1.53
ENSG00000172889	EGFL7	0.88	4.51	5.27	0.0294	1	1.53
ENSG00000138303	ASCC1	0.764	4.33	5.26	0.0294	1	1.53
ENSG00000116017	ARID3A	-0.606	5.16	5.25	0.0295	1	1.53
ENSG00000251474	RPL32P3	0.44	6.11	5.25	0.0296	1	1.53
ENSG00000159216	RUNX1	0.464	8.68	5.24	0.0297	1	1.53
ENSG00000159267	HLCS	0.608	6.48	5.24	0.0297	1	1.53
ENSG00000135631	RAB11FIP5	0.453	5.98	5.24	0.0298	1	1.53
ENSG00000182667	NTM	1.07	4.62	5.24	0.0298	1	1.53
ENSG00000170537	TMC7	1.08	3.07	5.23	0.0299	1	1.52
ENSG00000167699	GLOD4	0.49	5.41	5.23	0.0299	1	1.52
ENSG00000233327	USP32P2	-1.9	4.17	5.23	0.0299	1	1.52
ENSG00000145824	CXCL14	-1.46	5.32	5.22	0.03	1	1.52
ENSG00000004455	AK2	0.476	7.13	5.22	0.0301	1	1.52
ENSG00000124074	ENKD1	0.799	3.55	5.21	0.0302	1	1.52
ENSG00000128165	ADM2	-0.92	4.99	5.21	0.0302	1	1.52
ENSG00000152117	SMPD4BP	-0.597	6.07	5.19	0.0305	1	1.52
ENSG00000137203	TFAP2A	-0.662	6.71	5.19	0.0305	1	1.52
ENSG00000178927	CYBC1	-0.473	7.3	5.19	0.0305	1	1.52
ENSG00000020922	MRE11	-0.473	6.43	5.16	0.0309	1	1.51
ENSG00000198947	DMD	0.872	6.6	5.16	0.0309	1	1.51
ENSG00000137700	SLC37A4	0.519	5.45	5.16	0.031	1	1.51
ENSG00000099810	MTAP	0.498	6.64	5.15	0.0311	1	1.51
ENSG00000197859	ADAMTSL2	1.37	3.85	5.13	0.0314	1	1.5
ENSG00000174233	ADCY6	0.602	7.34	5.13	0.0314	1	1.5
ENSG00000106610	STAG3L4	0.826	4	5.12	0.0315	1	1.5
ENSG00000147894	C9orf72	-0.556	5.12	5.12	0.0315	1	1.5
ENSG00000066382	MPPED2	1.43	3.83	5.12	0.0316	1	1.5
ENSG00000109066	TMEM104	-0.516	5.17	5.12	0.0316	1	1.5
ENSG00000277203		-0.881	4.5	5.11	0.0317	1	1.5
ENSG00000113742	CPEB4	-0.546	6.95	5.1	0.0318	1	1.5
ENSG00000162004	CCDC78	1.91	3.53	5.09	0.032	1	1.49
ENSG00000152661	GJA1	-1	6.16	5.07	0.0323	1	1.49
ENSG00000153814	JAZF1	-0.775	4.02	5.07	0.0323	1	1.49
ENSG00000120158	RCL1	0.584	4.33	5.05	0.0325	1	1.49
ENSG00000140545	MFGE8	0.749	7.36	5.05	0.0327	1	1.49
ENSG00000173898	SPTBN2	-0.983	8.06	5.04	0.0328	1	1.48
ENSG00000161547	SRSF2	-0.516	7.51	5.04	0.0328	1	1.48
ENSG00000139044	B4GALNT3	1.16	5.72	5.03	0.033	1	1.48
ENSG00000157306		0.731	4.95	5.02	0.0332	1	1.48
ENSG00000157870	PRXL2B	-0.769	4.93	4.98	0.0337	1	1.47
ENSG00000134317	GRHL1	-0.934	6.68	4.98	0.0337	1	1.47
ENSG00000168939	SPRY3	0.893	5.24	4.98	0.0337	1	1.47
ENSG00000135525	MAP7	0.625	5.42	4.97	0.0339	1	1.47
ENSG00000181192	DHTKD1	-0.582	6.73	4.96	0.0341	1	1.47
ENSG00000198938	COX3	-0.808	9.35	4.96	0.0341	1	1.47
ENSG00000197008	ZNF138	-0.819	4.66	4.95	0.0343	1	1.46
ENSG00000005483	KMT2E	-0.436	7.69	4.94	0.0343	1	1.46
ENSG00000168615	ADAM9	0.687	6.93	4.95	0.0343	1	1.46
ENSG00000170476	MZB1	-1.41	4.79	4.94	0.0344	1	1.46
ENSG00000197343	ZNF655	-0.51	7.44	4.94	0.0344	1	1.46
ENSG00000182774	RPS17	-0.479	6.93	4.94	0.0344	1	1.46
ENSG00000110429	FBXO3	0.451	6.69	4.9	0.035	1	1.46
ENSG00000155846	PPARGC1B	0.51	5.96	4.9	0.0351	1	1.45
ENSG00000116584	ARHGEF2	0.586	7.81	4.88	0.0354	1	1.45
ENSG00000148719	DNAJB12	0.523	5.94	4.88	0.0355	1	1.45
ENSG00000116478	HDAC1	0.463	6.48	4.87	0.0356	1	1.45
ENSG00000172780	RAB43	0.815	5.97	4.86	0.0357	1	1.45
ENSG00000169515	CCDC8	1.02	4.62	4.87	0.0357	1	1.45
ENSG00000130487	KLHDC7B	-1.63	5.48	4.86	0.0357	1	1.45
ENSG00000163050	COQ8A	0.545	5.91	4.86	0.0358	1	1.45
ENSG00000160746	ANO10	0.49	5.46	4.86	0.0358	1	1.45
ENSG00000182952	HMGN4	-0.597	4.85	4.86	0.0358	1	1.45
ENSG00000137831	UACA	0.47	7.41	4.86	0.0359	1	1.45
ENSG00000189171	S100A13	0.791	4.33	4.84	0.0361	1	1.44
ENSG00000111199	TRPV4	1.22	3.46	4.84	0.0361	1	1.44
ENSG00000130787	HIP1R	0.73	6.5	4.84	0.0361	1	1.44
ENSG00000198722	UNC13B	0.504	6.46	4.84	0.0362	1	1.44
ENSG00000129422	MTUS1	0.614	6.68	4.83	0.0363	1	1.44
ENSG00000118432	CNR1	1.49	3.64	4.8	0.0369	1	1.43
ENSG00000111331	OAS3	0.74	7.71	4.8	0.0369	1	1.43
ENSG00000115738	ID2	-0.736	4.68	4.79	0.037	1	1.43
ENSG00000099958	DERL3	-0.834	5.23	4.79	0.037	1	1.43
ENSG00000130158	DOCK6	0.58	6.49	4.79	0.0371	1	1.43
ENSG00000128185	DGCR6L	-0.936	3.93	4.75	0.0377	1	1.42
ENSG00000138107	ACTR1A	-0.627	6.58	4.74	0.038	1	1.42
ENSG00000165238	WNK2	-0.857	7.08	4.73	0.0381	1	1.42
ENSG00000157216	SSBP3	-0.498	5.56	4.72	0.0383	1	1.42
ENSG00000101216	GMEB2	0.682	5.22	4.72	0.0383	1	1.42
ENSG00000234912	SNHG20	-0.784	5.54	4.72	0.0384	1	1.42
ENSG00000147027	TMEM47	0.95	5.07	4.72	0.0384	1	1.42
ENSG00000146872	TLK2	-0.533	5.37	4.71	0.0385	1	1.42
ENSG00000167130	DOLPP1	-0.764	3.47	4.71	0.0386	1	1.41
ENSG00000130177	CDC16	-0.474	5.94	4.71	0.0386	1	1.41
ENSG00000011201	ANOS1	-0.796	4.35	4.7	0.0387	1	1.41
ENSG00000151849	CENPJ	-0.602	5.74	4.7	0.0388	1	1.41
ENSG00000034152	MAP2K3	0.873	5.86	4.68	0.0391	1	1.41
ENSG00000100385	IL2RB	-0.989	5.39	4.68	0.0391	1	1.41
ENSG00000158321	AUTS2	-0.478	7.22	4.68	0.0392	1	1.41
ENSG00000197892	KIF13B	0.601	7.13	4.67	0.0392	1	1.41
ENSG00000141068	KSR1	-0.531	6.56	4.67	0.0394	1	1.4
ENSG00000141376	BCAS3	-0.6	5.42	4.67	0.0394	1	1.4
ENSG00000266173	STRADA	-0.411	6.07	4.67	0.0394	1	1.4
ENSG00000118096	IFT46	-0.756	3.58	4.66	0.0395	1	1.4
ENSG00000088899	LZTS3	0.83	5.09	4.64	0.0398	1	1.4
ENSG00000143977	SNRPG	-0.645	4.33	4.64	0.0399	1	1.4
ENSG00000143297	FCRL5	-1.03	5.91	4.62	0.0402	1	1.4
ENSG00000050393	MCUR1	-0.669	5.54	4.61	0.0404	1	1.39
ENSG00000163762	TM4SF18	1.02	3.9	4.6	0.0406	1	1.39
ENSG00000162069	BICDL2	0.774	6.18	4.6	0.0408	1	1.39
ENSG00000065911	MTHFD2	-0.525	6.4	4.58	0.0412	1	1.39
ENSG00000167676	PLIN4	1.23	5.47	4.58	0.0412	1	1.39
ENSG00000228672	PROB1	0.895	3.3	4.57	0.0413	1	1.38
ENSG00000184489	PTP4A3	0.698	5.91	4.56	0.0414	1	1.38
ENSG00000137492	THAP12	-0.49	6.22	4.57	0.0414	1	1.38
ENSG00000260404		-0.716	5.47	4.55	0.0417	1	1.38
ENSG00000070718	AP3M2	0.517	5.63	4.55	0.0418	1	1.38
ENSG00000118785	SPP1	1.61	6.76	4.54	0.0419	1	1.38
ENSG00000066027	PPP2R5A	0.634	5.4	4.54	0.042	1	1.38
ENSG00000186010	NDUFA13	0.711	5.27	4.54	0.042	1	1.38
ENSG00000164465	DCBLD1	0.682	5.17	4.53	0.0422	1	1.38
ENSG00000166016	ABTB2	0.969	5.37	4.52	0.0423	1	1.37
ENSG00000251322	SHANK3	0.545	7.15	4.52	0.0424	1	1.37
ENSG00000168298	H1-4	-0.71	5.2	4.5	0.0428	1	1.37
ENSG00000254469	XNDC1N	-0.616	4.16	4.49	0.0429	1	1.37
ENSG00000213903	LTB4R	-0.514	5.34	4.48	0.0431	1	1.37
ENSG00000134717	BTF3L4	-0.5	5.9	4.46	0.0437	1	1.36
ENSG00000138316	ADAMTS14	0.792	4.89	4.44	0.0441	1	1.36
ENSG00000160193	WDR4	0.626	5.21	4.44	0.0441	1	1.36
ENSG00000171443	ZNF524	-1.03	3.3	4.42	0.0445	1	1.35
ENSG00000140983	RHOT2	0.684	6.88	4.42	0.0446	1	1.35
ENSG00000144810	COL8A1	0.951	7.06	4.41	0.0447	1	1.35
ENSG00000105707	HPN	1.25	4.09	4.41	0.0447	1	1.35
ENSG00000158050	DUSP2	1.44	3.76	4.41	0.0448	1	1.35
ENSG00000099139	PCSK5	-0.827	5.41	4.4	0.0449	1	1.35
ENSG00000149115	TNKS1BP1	0.459	8.61	4.41	0.0449	1	1.35
ENSG00000130962	PRRG1	0.945	4.46	4.4	0.045	1	1.35
ENSG00000242193	CRYZL2P	0.5	5.49	4.39	0.0452	1	1.34
ENSG00000185215	TNFAIP2	-0.666	8.3	4.39	0.0452	1	1.34
ENSG00000117308	GALE	0.981	3.98	4.39	0.0453	1	1.34
ENSG00000179818	ASPRV1	-0.417	6.24	4.38	0.0454	1	1.34
ENSG00000172366	MCRIP2	0.883	4.77	4.38	0.0454	1	1.34
ENSG00000164054	SHISA5	-0.473	6.15	4.37	0.0456	1	1.34
ENSG00000138092	CENPO	-0.657	5.59	4.37	0.0457	1	1.34
ENSG00000184867	ARMCX2	0.939	5.08	4.37	0.0457	1	1.34
ENSG00000168268	NT5DC2	-0.537	5.31	4.37	0.0458	1	1.34
ENSG00000110013	SIAE	0.646	4.52	4.36	0.0459	1	1.34
ENSG00000090382	LYZ	-1.12	7.56	4.35	0.046	1	1.34
ENSG00000163935	SFMBT1	0.625	4.89	4.35	0.0461	1	1.34
ENSG00000108854	SMURF2	-0.413	6.31	4.35	0.0461	1	1.34
ENSG00000100429	HDAC10	0.688	5.53	4.35	0.0461	1	1.34
ENSG00000144468	RHBDD1	-0.485	5.32	4.35	0.0462	1	1.34
ENSG00000168209	DDIT4	0.9	6.79	4.35	0.0463	1	1.33
ENSG00000143382	ADAMTSL4	-0.852	4.95	4.34	0.0464	1	1.33
ENSG00000084234	APLP2	0.468	7.9	4.34	0.0465	1	1.33
ENSG00000108932	SLC16A6	-0.981	2.63	4.32	0.0468	1	1.33
ENSG00000167962	ZNF598	0.528	6.12	4.32	0.0469	1	1.33
ENSG00000030110	BAK1	0.605	4.93	4.3	0.0473	1	1.33
ENSG00000165916	PSMC3	-0.42	5.51	4.3	0.0474	1	1.32
ENSG00000143919	CAMKMT	-0.716	3.43	4.29	0.0476	1	1.32
ENSG00000165512	ZNF22	-0.678	4.86	4.28	0.0478	1	1.32
ENSG00000166928	MS4A14	-0.694	3.48	4.28	0.0478	1	1.32
ENSG00000257027		-0.442	5.85	4.28	0.0479	1	1.32
ENSG00000182871	COL18A1	0.618	8.26	4.27	0.048	1	1.32
ENSG00000131634	TMEM204	0.965	4.18	4.26	0.0482	1	1.32
ENSG00000151779	NBAS	-0.401	7.26	4.26	0.0483	1	1.32
ENSG00000168792	ABHD15	0.688	4.61	4.26	0.0483	1	1.32
ENSG00000171163	ZNF692	0.584	6.34	4.25	0.0485	1	1.31
ENSG00000128607	KLHDC10	-0.452	6.64	4.25	0.0485	1	1.31
ENSG00000136944	LMX1B	1.1	4.9	4.24	0.0488	1	1.31
ENSG00000139618	BRCA2	-0.491	5.87	4.24	0.0489	1	1.31
ENSG00000213599	SLX1A-SULT1A3	0.653	6.49	4.24	0.0489	1	1.31
ENSG00000117707	PROX1	-0.917	4.58	4.23	0.0491	1	1.31
ENSG00000163466	ARPC2	-0.348	7.48	4.23	0.0491	1	1.31
ENSG00000122779	TRIM24	-0.486	5.81	4.22	0.0493	1	1.31
ENSG00000076555	ACACB	0.642	6.46	4.22	0.0494	1	1.31
ENSG00000081377	CDC14B	-0.538	5.46	4.21	0.0495	1	1.31
ENSG00000137877	SPTBN5	1.17	5.93	4.2	0.0499	1	1.3
ENSG00000142669	SH3BGRL3	-0.621	5.3	4.19	0.05	1	1.3
ENSG00000133687	TMTC1	-1.08	5.43	4.19	0.05	1	1.3
ENSG00000104880	ARHGEF18	0.501	5.86	4.19	0.0501	1	1.3
ENSG00000141562	NARF	-0.408	6.13	4.19	0.0502	1	1.3
ENSG00000148229	POLE3	-0.55	5.07	4.18	0.0504	1	1.3
ENSG00000087995	METTL2A	-0.55	4.25	4.18	0.0504	1	1.3
ENSG00000101407	TTI1	-0.464	6.16	4.18	0.0504	1	1.3
ENSG00000144724	PTPRG	0.422	6.73	4.17	0.0505	1	1.3
ENSG00000163719	MTMR14	-0.553	5.04	4.16	0.0508	1	1.29
ENSG00000117505	DR1	-0.34	6.96	4.16	0.0509	1	1.29
ENSG00000162782	TDRD5	-1.22	4.09	4.16	0.0509	1	1.29
ENSG00000181381	DDX60L	0.586	6.93	4.16	0.0509	1	1.29
ENSG00000182218	HHIPL1	0.97	4.54	4.16	0.0509	1	1.29
ENSG00000166444	DENND2B	0.447	7.25	4.15	0.051	1	1.29
ENSG00000203546		0.88	4.47	4.15	0.0512	1	1.29
ENSG00000102225	CDK16	-0.485	6.7	4.11	0.0521	1	1.28
ENSG00000167881	SRP68	-0.43	6.26	4.11	0.0522	1	1.28
ENSG00000117090	SLAMF1	-1.12	3.82	4.09	0.0526	1	1.28
ENSG00000104427	ZC2HC1A	-0.719	4.42	4.09	0.0528	1	1.28
ENSG00000101298	SNPH	1.08	3.96	4.09	0.0528	1	1.28
ENSG00000196739	COL27A1	-0.888	8.5	4.08	0.053	1	1.28
ENSG00000174306	ZHX3	0.392	6.29	4.08	0.053	1	1.28
ENSG00000124920	MYRF	0.84	3.6	4.08	0.0531	1	1.28
ENSG00000147862	NFIB	0.682	8.62	4.07	0.0532	1	1.27
ENSG00000145014	TMEM44	0.555	4.38	4.06	0.0535	1	1.27
ENSG00000140105	WARS1	-0.656	7.16	4.06	0.0535	1	1.27
ENSG00000132432	SEC61G	1.49	5.72	4.06	0.0536	1	1.27
ENSG00000185619	PCGF3	-0.354	7.13	4.05	0.0537	1	1.27
ENSG00000113048	MRPS27	0.525	5.14	4.05	0.0538	1	1.27
ENSG00000122547	EEPD1	0.585	4.62	4.05	0.0538	1	1.27
ENSG00000196458	ZNF605	0.468	6.17	4.05	0.0538	1	1.27
ENSG00000153208	MERTK	0.863	5.12	4.05	0.0539	1	1.27
ENSG00000184156	KCNQ3	0.956	4.54	4.04	0.054	1	1.27
ENSG00000188596	CFAP54	-1.04	3.51	4.03	0.0543	1	1.27
ENSG00000070540	WIPI1	-0.519	4.94	4.03	0.0543	1	1.27
ENSG00000124786	SLC35B3	-0.677	4.37	4.02	0.0545	1	1.26
ENSG00000148842	CNNM2	-0.592	5.59	4.02	0.0546	1	1.26
ENSG00000049246	PER3	-0.48	5.6	4.02	0.0547	1	1.26
ENSG00000188938	FAM120AOS	-0.479	5.15	4.02	0.0547	1	1.26
ENSG00000109339	MAPK10	0.861	6.15	4.01	0.0548	1	1.26
ENSG00000075223	SEMA3C	-0.783	6.19	4.01	0.0549	1	1.26
ENSG00000127586	CHTF18	0.669	6.06	4.01	0.0549	1	1.26
ENSG00000101247	NDUFAF5	-0.484	4.53	4.01	0.055	1	1.26
ENSG00000171853	TRAPPC12	-0.36	6.77	4	0.0552	1	1.26
ENSG00000173473	SMARCC1	-0.366	7.55	4	0.0552	1	1.26
ENSG00000103018	CYB5B	-0.451	5.79	3.99	0.0554	1	1.26
ENSG00000197467	COL13A1	0.988	3.64	3.99	0.0555	1	1.26
ENSG00000108510	MED13	-0.355	7.96	3.99	0.0555	1	1.26
ENSG00000197779	ZNF81	-0.423	5.57	3.99	0.0556	1	1.25
ENSG00000170382	LRRN2	0.767	4.02	3.98	0.0557	1	1.25
ENSG00000064393	HIPK2	-0.436	8.08	3.98	0.0557	1	1.25
ENSG00000198899	ATP6	-0.642	9.41	3.98	0.0558	1	1.25
ENSG00000153246	PLA2R1	0.531	6.79	3.97	0.056	1	1.25
ENSG00000115904	SOS1	-0.406	7.18	3.97	0.0562	1	1.25
ENSG00000124641	MED20	0.66	4.64	3.96	0.0562	1	1.25
ENSG00000284526	LOC122455342	-0.956	3.79	3.96	0.0563	1	1.25
ENSG00000100811	YY1	-0.317	6.59	3.95	0.0565	1	1.25
ENSG00000159189	C1QC	-0.638	5.96	3.95	0.0567	1	1.25
ENSG00000138764	CCNG2	-0.486	6.7	3.95	0.0567	1	1.25
ENSG00000197461	PDGFA	0.759	4.93	3.95	0.0567	1	1.25
ENSG00000162496	DHRS3	-0.673	4.81	3.93	0.0572	1	1.24
ENSG00000117448	AKR1A1	-0.425	6.29	3.93	0.0573	1	1.24
ENSG00000157181	ODR4	0.431	5.53	3.93	0.0573	1	1.24
ENSG00000215271	HOMEZ	0.492	4.99	3.93	0.0573	1	1.24
ENSG00000100629	CEP128	-0.626	5.79	3.93	0.0573	1	1.24
ENSG00000172379	ARNT2	-1.06	5.49	3.92	0.0575	1	1.24
ENSG00000272047	GTF2H5	0.581	4.14	3.92	0.0576	1	1.24
ENSG00000157800	SLC37A3	-0.502	6.03	3.91	0.0577	1	1.24
ENSG00000167851	CD300A	-1.07	3.56	3.9	0.058	1	1.24
ENSG00000136381	IREB2	-0.395	6.8	3.9	0.0581	1	1.24
ENSG00000178188	SH2B1	0.439	7.19	3.9	0.0581	1	1.24
ENSG00000127526	SLC35E1	-0.463	6.98	3.9	0.0582	1	1.24
ENSG00000100726	TELO2	0.637	6.3	3.89	0.0585	1	1.23
ENSG00000167880	EVPL	-0.705	6.54	3.89	0.0585	1	1.23
ENSG00000197114	ZGPAT	0.646	5.85	3.89	0.0585	1	1.23
ENSG00000181634	TNFSF15	-0.765	4.9	3.88	0.0586	1	1.23
ENSG00000206432	TMEM200C	-0.985	4.83	3.88	0.0587	1	1.23
ENSG00000158258	CLSTN2	-1.05	5.04	3.88	0.0588	1	1.23
ENSG00000151148	UBE3B	0.368	6.59	3.88	0.0588	1	1.23
ENSG00000203727	SAMD5	-1.3	4.36	3.88	0.0589	1	1.23
ENSG00000132361	CLUH	0.493	7.26	3.88	0.0589	1	1.23
ENSG00000272752	STAG3L5P-PVRIG2P-PILRB	-0.691	6.65	3.87	0.0591	1	1.23
ENSG00000203811	H3C14	-0.986	4.63	3.86	0.0593	1	1.23
ENSG00000244731	C4A	1.26	6.92	3.86	0.0593	1	1.23
ENSG00000135063	ENTREP1	-1.14	3.59	3.86	0.0593	1	1.23
ENSG00000162542	TMCO4	0.546	4.89	3.86	0.0594	1	1.23
ENSG00000085871	MGST2	1.1	2.98	3.86	0.0594	1	1.23
ENSG00000122490	SLC66A2	0.479	5.73	3.86	0.0594	1	1.23
ENSG00000147174	GCNA	0.712	3.31	3.86	0.0594	1	1.23
ENSG00000076770	MBNL3	-0.508	5.34	3.86	0.0594	1	1.23
ENSG00000185499	MUC1	1.5	6.96	3.86	0.0595	1	1.23
ENSG00000165006	UBAP1	0.368	5.44	3.85	0.0596	1	1.22
ENSG00000183060	LYSMD4	-0.586	4.45	3.85	0.0596	1	1.22
ENSG00000198873	GRK5	0.626	4.51	3.85	0.0597	1	1.22
ENSG00000163545	NUAK2	-0.903	3.6	3.84	0.0598	1	1.22
ENSG00000095203	EPB41L4B	-0.806	4.92	3.84	0.0599	1	1.22
ENSG00000116001	TIA1	-0.366	7.42	3.84	0.06	1	1.22
ENSG00000179134	SAMD4B	-0.425	7.01	3.84	0.06	1	1.22
ENSG00000101457	DNTTIP1	-1	3.22	3.84	0.06	1	1.22
ENSG00000130589	HELZ2	0.553	7.73	3.84	0.0601	1	1.22
ENSG00000121691	CAT	0.621	5.22	3.83	0.0602	1	1.22
ENSG00000269609	C10orf95-AS1	-0.846	3.59	3.83	0.0604	1	1.22
ENSG00000165813	CCDC186	-0.504	6.44	3.82	0.0607	1	1.22
ENSG00000198185	ZNF334	1.03	4.49	3.81	0.0609	1	1.22
ENSG00000257337	TNS2-AS1	0.545	4.55	3.81	0.061	1	1.21
ENSG00000140848	CPNE2	0.434	5.09	3.81	0.061	1	1.21
ENSG00000167967	E4F1	0.477	6.16	3.81	0.0611	1	1.21
ENSG00000120727	PAIP2	-0.438	5.26	3.8	0.0612	1	1.21
ENSG00000010404	IDS	-0.404	7.09	3.8	0.0612	1	1.21
ENSG00000119778	ATAD2B	-0.357	6.9	3.8	0.0613	1	1.21
ENSG00000102890	ELMO3	0.998	3.88	3.8	0.0614	1	1.21
ENSG00000143811	PYCR2	0.515	5.96	3.79	0.0615	1	1.21
ENSG00000226777	FAM30A	-1.1	6.52	3.78	0.0617	1	1.21
ENSG00000063438	AHRR	0.866	3.69	3.78	0.0619	1	1.21
ENSG00000105323	HNRNPUL1	-0.299	7.98	3.77	0.062	1	1.21
ENSG00000185442	FAM174B	-0.838	5.1	3.77	0.0621	1	1.21
ENSG00000177272	KCNA3	-1.08	4.79	3.77	0.0623	1	1.21
ENSG00000169607	CKAP2L	-0.847	4.25	3.77	0.0623	1	1.21
ENSG00000106346	USP42	-0.431	5.53	3.76	0.0626	1	1.2
ENSG00000172375	C2CD2L	0.531	5.36	3.76	0.0626	1	1.2
ENSG00000198216	CACNA1E	-0.937	3.89	3.75	0.0628	1	1.2
ENSG00000145349	CAMK2D	0.484	6.07	3.75	0.0629	1	1.2
ENSG00000133789	SWAP70	0.497	6.51	3.75	0.0629	1	1.2
ENSG00000162836	ACP6	0.561	6.14	3.75	0.063	1	1.2
ENSG00000053254	FOXN3	-0.454	7.01	3.75	0.063	1	1.2
ENSG00000146386	ABRACL	0.858	4.24	3.74	0.0632	1	1.2
ENSG00000132823	OSER1	0.511	4.59	3.74	0.0632	1	1.2
ENSG00000054282	SDCCAG8	0.432	5.46	3.74	0.0633	1	1.2
ENSG00000128052	KDR	0.691	5.13	3.74	0.0633	1	1.2
ENSG00000179918	SEPHS2	0.483	5.7	3.74	0.0633	1	1.2
ENSG00000129682	FGF13	-0.849	4.17	3.73	0.0635	1	1.2
ENSG00000198712	COX2	-0.603	8.71	3.73	0.0635	1	1.2
ENSG00000126709	IFI6	0.884	6.03	3.73	0.0637	1	1.2
ENSG00000186642	PDE2A	1.24	3.3	3.72	0.0637	1	1.2
ENSG00000079337	RAPGEF3	0.731	5.65	3.72	0.0638	1	1.2
ENSG00000198932	GPRASP1	0.508	5.69	3.72	0.0639	1	1.19
ENSG00000107902	LHPP	-1.15	4.51	3.71	0.0641	1	1.19
ENSG00000167553	TUBA1C	-0.579	5.76	3.71	0.0641	1	1.19
ENSG00000048540	LMO3	-1.25	3.46	3.71	0.0642	1	1.19
ENSG00000138175	ARL3	-0.828	4.07	3.7	0.0644	1	1.19
ENSG00000196693	ZNF33B	-0.44	6.22	3.7	0.0645	1	1.19
ENSG00000236830	CBR3-AS1	1.04	5.42	3.7	0.0645	1	1.19
ENSG00000130600	H19	1.33	7.17	3.7	0.0647	1	1.19
ENSG00000049192	ADAMTS6	0.75	4.59	3.69	0.0649	1	1.19
ENSG00000007541	PIGQ	0.576	6.06	3.69	0.0649	1	1.19
ENSG00000118900	UBN1	0.412	7.08	3.69	0.065	1	1.19
ENSG00000058600	POLR3E	0.379	6.38	3.69	0.065	1	1.19
ENSG00000185361	TNFAIP8L1	0.768	4.36	3.68	0.0652	1	1.19
ENSG00000093072	ADA2	-0.727	6.22	3.68	0.0652	1	1.19
ENSG00000116406	EDEM3	0.328	6.99	3.67	0.0654	1	1.18
ENSG00000110917	MLEC	0.33	7.89	3.66	0.0658	1	1.18
ENSG00000159388	BTG2	-0.555	6.68	3.66	0.0661	1	1.18
ENSG00000267041	ZNF850	-0.619	4.15	3.66	0.0661	1	1.18
ENSG00000101464	PIGU	-0.585	3.69	3.66	0.0661	1	1.18
ENSG00000166503	HDGFL3	-0.594	6.01	3.65	0.0662	1	1.18
ENSG00000144152	FBLN7	0.868	4.3	3.65	0.0663	1	1.18
ENSG00000185100	ADSS1	-1.14	3.37	3.65	0.0664	1	1.18
ENSG00000121068	TBX2	0.641	5.09	3.64	0.0665	1	1.18
ENSG00000116396	KCNC4	0.499	7.36	3.64	0.0666	1	1.18
ENSG00000138834	MAPK8IP3	0.458	8.35	3.64	0.0666	1	1.18
ENSG00000180902	D2HGDH	0.554	6.51	3.63	0.0669	1	1.17
ENSG00000122008	POLK	0.395	5.58	3.63	0.0669	1	1.17
ENSG00000177700	POLR2L	0.712	3.48	3.63	0.0669	1	1.17
ENSG00000104140	RHOV	1.33	3.88	3.63	0.0669	1	1.17
ENSG00000100368	CSF2RB	-0.656	6.04	3.63	0.0669	1	1.17
ENSG00000204227	RING1	0.663	5.14	3.63	0.067	1	1.17
ENSG00000157168	NRG1	1.08	4.41	3.62	0.0673	1	1.17
ENSG00000121486	TRMT1L	0.558	4.48	3.61	0.0675	1	1.17
ENSG00000215114	UBXN2B	-0.461	5.47	3.61	0.0677	1	1.17
ENSG00000211949	IGHV3-23	-1.27	6.82	3.61	0.0678	1	1.17
ENSG00000153046	CDYL	-0.471	5.49	3.6	0.0679	1	1.17
ENSG00000116212	LRRC42	-0.782	4.27	3.59	0.0682	1	1.17
ENSG00000181007	ZFP82	-0.847	3.7	3.59	0.0684	1	1.16
ENSG00000130699	TAF4	-0.395	5.67	3.59	0.0684	1	1.17
ENSG00000177051	FBXO46	-0.516	5.91	3.58	0.0686	1	1.16
ENSG00000154678	PDE1C	0.806	4.34	3.57	0.0691	1	1.16
ENSG00000085872	CHERP	-0.329	6.21	3.56	0.0694	1	1.16
ENSG00000212907	ND4L	-0.779	6.31	3.56	0.0694	1	1.16
ENSG00000143727	ACP1	-0.361	5.89	3.56	0.0695	1	1.16
ENSG00000134697	GNL2	0.369	5.74	3.55	0.0699	1	1.16
ENSG00000204634	TBC1D8	0.59	5.62	3.55	0.0699	1	1.16
ENSG00000010671	BTK	-0.779	4.14	3.54	0.0702	1	1.15
ENSG00000162769	FLVCR1	0.502	5.77	3.54	0.0703	1	1.15
ENSG00000013016	EHD3	0.547	4.3	3.54	0.0703	1	1.15
ENSG00000213397	HAUS7	0.811	4.3	3.53	0.0705	1	1.15
ENSG00000183283	DAZAP2	-0.415	6.68	3.53	0.0707	1	1.15
ENSG00000187790	FANCM	-0.545	4.99	3.52	0.0708	1	1.15
ENSG00000166965	RCCD1	-0.613	4.85	3.52	0.0708	1	1.15
ENSG00000103126	AXIN1	0.537	6.5	3.52	0.0708	1	1.15
ENSG00000127663	KDM4B	0.49	6.78	3.53	0.0708	1	1.15
ENSG00000145833	DDX46	-0.349	6.42	3.52	0.071	1	1.15
ENSG00000196917	HCAR1	0.666	3.93	3.52	0.0711	1	1.15
ENSG00000151835	SACS	0.446	7.06	3.51	0.0712	1	1.15
ENSG00000151062	CACNA2D4	0.726	3.05	3.51	0.0713	1	1.15
ENSG00000203852	H3C15	-0.791	4.63	3.51	0.0714	1	1.15
ENSG00000173269	MMRN2	0.521	4.62	3.5	0.0716	1	1.14
ENSG00000167208	SNX20	-0.827	4.67	3.5	0.0717	1	1.14
ENSG00000127527	EPS15L1	-0.403	6.07	3.5	0.0717	1	1.14
ENSG00000143801	PSEN2	0.795	4.41	3.5	0.0719	1	1.14
ENSG00000004468	CD38	-1.06	5.19	3.49	0.072	1	1.14
ENSG00000173153	ESRRA	0.477	5.66	3.49	0.072	1	1.14
ENSG00000128311	TST	-0.935	3.31	3.49	0.072	1	1.14
ENSG00000186575	NF2	0.344	6.43	3.49	0.0721	1	1.14
ENSG00000090661	CERS4	0.786	4.77	3.49	0.0722	1	1.14
ENSG00000104613	INTS10	0.476	6.11	3.49	0.0723	1	1.14
ENSG00000116863	ADPRS	0.838	4.43	3.48	0.0724	1	1.14
ENSG00000157326	DHRS4	0.618	3.67	3.48	0.0725	1	1.14
ENSG00000205758	CRYZL1	-0.428	4.95	3.48	0.0725	1	1.14
ENSG00000169255	B3GALNT1	0.647	4.51	3.47	0.0727	1	1.14
ENSG00000259343		-0.77	3.73	3.47	0.0727	1	1.14
ENSG00000197299	BLM	-0.664	4.68	3.48	0.0727	1	1.14
ENSG00000141580	WDR45B	-0.548	6.58	3.48	0.0727	1	1.14
ENSG00000163785	RYK	0.396	6.6	3.47	0.0728	1	1.14
ENSG00000109805	NCAPG	-0.843	4.5	3.47	0.0728	1	1.14
ENSG00000146414	SHPRH	0.284	7.61	3.47	0.073	1	1.14
ENSG00000086232	EIF2AK1	-0.484	6.99	3.46	0.0732	1	1.14
ENSG00000067836	ROGDI	0.558	4.57	3.46	0.0734	1	1.13
ENSG00000184857	TMEM186	0.859	3.52	3.46	0.0734	1	1.13
ENSG00000137767	SQOR	-0.701	4.81	3.46	0.0735	1	1.13
ENSG00000112320	SOBP	1.02	4.21	3.45	0.0736	1	1.13
ENSG00000105583	WDR83OS	-0.524	4.91	3.45	0.0736	1	1.13
ENSG00000143751	SDE2	0.39	5.51	3.45	0.0737	1	1.13
ENSG00000116984	MTR	0.33	7.73	3.45	0.0737	1	1.13
ENSG00000112685	EXOC2	-0.428	5.8	3.45	0.0737	1	1.13
ENSG00000157214	STEAP2	-0.505	6.05	3.45	0.0737	1	1.13
ENSG00000141522	ARHGDIA	-0.5	7.37	3.45	0.0739	1	1.13
ENSG00000189060	H1-0	0.566	6.73	3.45	0.0739	1	1.13
ENSG00000164975	SNAPC3	0.408	6.35	3.44	0.0742	1	1.13
ENSG00000100350	FOXRED2	-0.63	5.29	3.44	0.0742	1	1.13
ENSG00000196083	IL1RAP	0.564	4.42	3.43	0.0743	1	1.13
ENSG00000134109	EDEM1	-0.337	7.19	3.43	0.0744	1	1.13
ENSG00000013374	NUB1	-0.361	6.25	3.43	0.0746	1	1.13
ENSG00000101391	CDK5RAP1	-0.443	5.31	3.42	0.0748	1	1.13
ENSG00000100034	PPM1F	0.507	7.08	3.41	0.0751	1	1.12
ENSG00000167302	TEPSIN	-0.484	5.85	3.41	0.0753	1	1.12
ENSG00000196517	SLC6A9	-0.7	5.32	3.41	0.0755	1	1.12
ENSG00000165424	ZCCHC24	0.623	5.99	3.4	0.0755	1	1.12
ENSG00000170348	TMED10	-0.416	7.31	3.4	0.0755	1	1.12
ENSG00000106615	RHEB	-0.55	5.71	3.4	0.0757	1	1.12
ENSG00000173208	ABCD2	-0.838	3.76	3.4	0.0757	1	1.12
ENSG00000140525	FANCI	-0.663	6.27	3.4	0.0757	1	1.12
ENSG00000141295	SCRN2	0.668	4.46	3.4	0.0757	1	1.12
ENSG00000169189	NSMCE1	0.869	3.46	3.39	0.076	1	1.12
ENSG00000008300	CELSR3	-0.987	5.89	3.39	0.0761	1	1.12
ENSG00000007392	LUC7L	0.326	7.33	3.39	0.0763	1	1.12
ENSG00000124357	NAGK	-0.51	8.01	3.38	0.0764	1	1.12
ENSG00000173230	GOLGB1	0.324	8.87	3.38	0.0765	1	1.12
ENSG00000089127	OAS1	0.731	5.31	3.38	0.0765	1	1.12
ENSG00000178719	GRINA	-0.568	6.73	3.38	0.0767	1	1.12
ENSG00000180730	SHISA2	-1.25	3.86	3.37	0.077	1	1.11
ENSG00000100346	CACNA1I	1.21	3.88	3.36	0.0772	1	1.11
ENSG00000197586	ENTPD6	0.487	6.69	3.36	0.0773	1	1.11
ENSG00000143674	MAP3K21	0.713	5.22	3.36	0.0774	1	1.11
ENSG00000163597	SNHG16	-0.688	7.01	3.36	0.0774	1	1.11
ENSG00000168056	LTBP3	0.482	7.91	3.36	0.0775	1	1.11
ENSG00000160323	ADAMTS13	1.05	3.84	3.35	0.0776	1	1.11
ENSG00000120370	GORAB	-0.516	4.81	3.35	0.0777	1	1.11
ENSG00000075391	RASAL2	0.36	7.52	3.35	0.0777	1	1.11
ENSG00000162729	IGSF8	0.697	5.2	3.35	0.0778	1	1.11
ENSG00000168301	KCTD6	-0.814	3.51	3.35	0.0779	1	1.11
ENSG00000128805	ARHGAP22	0.749	4.24	3.34	0.0781	1	1.11
ENSG00000223482	NUTM2A-AS1	-0.411	5.85	3.34	0.0782	1	1.11
ENSG00000228253	ATP8	-0.661	6.32	3.33	0.0784	1	1.11
ENSG00000172432	GTPBP2	0.326	6.68	3.32	0.0788	1	1.1
ENSG00000189079	ARID2	-0.327	7.18	3.32	0.0789	1	1.1
ENSG00000100813	ACIN1	0.288	8.46	3.32	0.0791	1	1.1
ENSG00000178567	EPM2AIP1	-0.32	6.85	3.32	0.0792	1	1.1
ENSG00000106541	AGR2	1.61	3.03	3.32	0.0792	1	1.1
ENSG00000177943	MAMDC4	0.819	4.43	3.31	0.0793	1	1.1
ENSG00000105137	SYDE1	0.857	4.86	3.3	0.0797	1	1.1
ENSG00000180182	MED14	-0.372	6.87	3.3	0.0797	1	1.1
ENSG00000135912	TTLL4	-0.56	6.96	3.3	0.0799	1	1.1
ENSG00000108963	DPH1	0.449	5.42	3.29	0.0804	1	1.09
ENSG00000188542	DUSP28	-0.668	3.29	3.28	0.0806	1	1.09
ENSG00000182963	GJC1	0.778	5.63	3.28	0.0807	1	1.09
ENSG00000206344	HCG27	-0.904	3.77	3.28	0.0808	1	1.09
ENSG00000128394	APOBEC3F	0.808	3.56	3.28	0.0808	1	1.09
ENSG00000180801	ARSJ	1	4.44	3.28	0.0809	1	1.09
ENSG00000101343	CRNKL1	-0.381	5.31	3.28	0.0809	1	1.09
ENSG00000114529	C3orf52	-1.01	4.49	3.28	0.081	1	1.09
ENSG00000134318	ROCK2	-0.393	7.21	3.27	0.0812	1	1.09
ENSG00000187514	PTMA	-0.348	8.88	3.27	0.0812	1	1.09
ENSG00000187164	SHTN1	-0.333	6.67	3.27	0.0812	1	1.09
ENSG00000106415	GLCCI1	-0.589	5.91	3.26	0.0814	1	1.09
ENSG00000147912	FBXO10	0.617	5.05	3.26	0.0814	1	1.09
ENSG00000164663	USP49	0.44	5.7	3.26	0.0816	1	1.09
ENSG00000260139	CSPG4P13	1.28	3.64	3.26	0.0818	1	1.09
ENSG00000053747	LAMA3	0.808	5.44	3.26	0.0818	1	1.09
ENSG00000229833	PET100	0.791	3.01	3.26	0.0819	1	1.09
ENSG00000069431	ABCC9	0.896	5.73	3.25	0.082	1	1.09
ENSG00000134291	TMEM106C	-0.702	5.16	3.25	0.0822	1	1.08
ENSG00000102241	HTATSF1	-0.452	5.68	3.25	0.0822	1	1.09
ENSG00000103199	ZNF500	0.419	5.84	3.24	0.0826	1	1.08
ENSG00000064655	EYA2	0.673	3.99	3.24	0.0826	1	1.08
ENSG00000115129	TP53I3	0.565	4.19	3.24	0.0827	1	1.08
ENSG00000124383	MPHOSPH10	-0.608	5.64	3.23	0.0828	1	1.08
ENSG00000169612	RAMAC	-0.757	3.87	3.23	0.0829	1	1.08
ENSG00000112984	KIF20A	-0.614	4.29	3.23	0.0831	1	1.08
ENSG00000213638	ADAT3	0.91	3.32	3.23	0.0831	1	1.08
ENSG00000134308	YWHAQ	-0.523	7.7	3.23	0.0832	1	1.08
ENSG00000115761	NOL10	-0.465	5.15	3.22	0.0832	1	1.08
ENSG00000115946	PNO1	-0.82	3.58	3.23	0.0832	1	1.08
ENSG00000239665		0.388	6.05	3.22	0.0834	1	1.08
ENSG00000148082	SHC3	1	4.66	3.22	0.0835	1	1.08
ENSG00000166033	HTRA1	0.697	6.32	3.22	0.0835	1	1.08
ENSG00000145476	CYP4V2	-0.458	6.04	3.21	0.0839	1	1.08
ENSG00000013523	ANGEL1	0.334	6.1	3.21	0.0839	1	1.08
ENSG00000105088	OLFM2	-1.11	3.52	3.2	0.0841	1	1.08
ENSG00000233006	MIR3936HG	1.09	2.21	3.2	0.0842	1	1.07
ENSG00000185164	NOMO2	0.498	6.54	3.2	0.0842	1	1.07
ENSG00000271303	SRXN1	1.09	4.54	3.2	0.0842	1	1.07
ENSG00000143545	RAB13	0.468	5.17	3.2	0.0845	1	1.07
ENSG00000106546	AHR	-0.61	7.1	3.2	0.0845	1	1.07
ENSG00000107485	GATA3	-0.974	6.24	3.19	0.0846	1	1.07
ENSG00000110400	NECTIN1	0.499	6.75	3.19	0.0846	1	1.07
ENSG00000104332	SFRP1	1.1	8.31	3.19	0.0847	1	1.07
ENSG00000178814	OPLAH	1.04	6.36	3.19	0.0847	1	1.07
ENSG00000171858	RPS21	-0.586	5.93	3.19	0.0849	1	1.07
ENSG00000143753	DEGS1	-0.594	5.38	3.19	0.085	1	1.07
ENSG00000128534	LSM8	-0.37	6.07	3.18	0.0851	1	1.07
ENSG00000122912	SLC25A16	0.357	6.12	3.18	0.0851	1	1.07
ENSG00000125629	INSIG2	-0.528	5.4	3.18	0.0852	1	1.07
ENSG00000164403	SHROOM1	0.968	4.96	3.18	0.0853	1	1.07
ENSG00000240859	LINC03014	0.742	4.21	3.18	0.0855	1	1.07
ENSG00000176720	BOK	0.704	5.02	3.17	0.0858	1	1.07
ENSG00000033170	FUT8	-0.44	5.37	3.16	0.0862	1	1.06
ENSG00000123989	CHPF	0.639	6.1	3.16	0.0864	1	1.06
ENSG00000083168	KAT6A	0.363	7.99	3.15	0.0865	1	1.06
ENSG00000205268	PDE7A	0.473	7.75	3.15	0.0865	1	1.06
ENSG00000181444	ZNF467	0.805	4.28	3.15	0.0866	1	1.06
ENSG00000113282	CLINT1	-0.415	6.58	3.14	0.087	1	1.06
ENSG00000153944	MSI2	-0.334	7.39	3.14	0.0871	1	1.06
ENSG00000160818	GPATCH4	0.469	5.21	3.14	0.0872	1	1.06
ENSG00000229692		-0.904	3.29	3.13	0.0875	1	1.06
ENSG00000137575	SDCBP	0.531	6.61	3.13	0.0875	1	1.06
ENSG00000239789	MRPS17	0.804	3.12	3.13	0.0876	1	1.06
ENSG00000215458	AATBC	0.989	4.16	3.13	0.0877	1	1.06
ENSG00000100324	TAB1	0.53	5.14	3.13	0.0877	1	1.06
ENSG00000076641	PAG1	-0.525	6.46	3.13	0.0878	1	1.06
ENSG00000141258	SGSM2	0.378	7.46	3.13	0.0878	1	1.06
ENSG00000156983	BRPF1	0.437	5.63	3.12	0.0879	1	1.06
ENSG00000103266	STUB1	0.509	4.69	3.12	0.088	1	1.06
ENSG00000142185	TRPM2	0.413	5.5	3.12	0.088	1	1.06
ENSG00000185420	SMYD3	0.537	4.64	3.12	0.0884	1	1.05
ENSG00000156103	MMP16	0.708	5.16	3.11	0.0884	1	1.05
ENSG00000265354	TIMM23	-0.576	4.45	3.11	0.0885	1	1.05
ENSG00000091409	ITGA6	0.47	7.15	3.11	0.0888	1	1.05
ENSG00000198825	INPP5F	-0.422	5.46	3.1	0.0889	1	1.05
ENSG00000125977	EIF2S2	-0.442	5.7	3.1	0.0889	1	1.05
ENSG00000165138	ANKS6	-0.58	5.39	3.1	0.089	1	1.05
ENSG00000108349	CASC3	-0.367	7.36	3.1	0.089	1	1.05
ENSG00000139517	LNX2	0.53	4.79	3.1	0.0892	1	1.05
ENSG00000008128	CDK11A	-0.547	4.35	3.1	0.0893	1	1.05
ENSG00000173894	CBX2	-0.836	6.14	3.09	0.0894	1	1.05
ENSG00000268516	ZNF8-DT	1.07	3.19	3.09	0.0894	1	1.05
ENSG00000163945	UVSSA	-0.311	7.12	3.09	0.0897	1	1.05
ENSG00000117262	GPR89A	0.465	5.2	3.09	0.0898	1	1.05
ENSG00000110651	CD81	0.333	7.87	3.08	0.0899	1	1.05
ENSG00000051108	HERPUD1	-0.412	6.52	3.08	0.0901	1	1.05
ENSG00000264112		-0.504	6.2	3.08	0.0901	1	1.05
ENSG00000166181	API5	0.396	6.68	3.08	0.0902	1	1.04
ENSG00000115252	PDE1A	0.893	2.75	3.08	0.0903	1	1.04
ENSG00000168040	FADD	0.714	4.85	3.07	0.0904	1	1.04
ENSG00000021826	CPS1	1.17	4.57	3.07	0.0907	1	1.04
ENSG00000165810	BTNL9	0.707	4.42	3.07	0.0907	1	1.04
ENSG00000173818	ENDOV	-0.489	5.09	3.07	0.0908	1	1.04
ENSG00000068971	PPP2R5B	0.583	4.58	3.06	0.0909	1	1.04
ENSG00000188549	CCDC9B	0.588	6.4	3.06	0.091	1	1.04
ENSG00000196843	ARID5A	0.485	6.02	3.06	0.0911	1	1.04
ENSG00000176946	THAP4	0.541	5.06	3.05	0.0914	1	1.04
ENSG00000170248	PDCD6IP	-0.416	7.46	3.05	0.0914	1	1.04
ENSG00000225733	FGD5-AS1	-0.329	6.74	3.05	0.0916	1	1.04
ENSG00000213967	ZNF726	-0.651	4.5	3.04	0.0919	1	1.04
ENSG00000112983	BRD8	-0.36	6.29	3.04	0.092	1	1.04
ENSG00000179532	DNHD1	0.478	6.95	3.04	0.0921	1	1.04
ENSG00000182362	YBEY	1.22	2.99	3.04	0.0921	1	1.04
ENSG00000112759	SLC29A1	0.446	6.11	3.03	0.0924	1	1.03
ENSG00000153107	ANAPC1	-0.325	6.96	3.03	0.0925	1	1.03
ENSG00000148690	FRA10AC1	-0.388	5.32	3.03	0.0926	1	1.03
ENSG00000118873	RAB3GAP2	0.262	6.91	3.03	0.0928	1	1.03
ENSG00000070214	SLC44A1	-0.387	7.13	3.03	0.0928	1	1.03
ENSG00000095539	SEMA4G	0.728	3.4	3.03	0.0928	1	1.03
ENSG00000079156	OSBPL6	1.39	4.39	3.02	0.0929	1	1.03
ENSG00000139687	RB1	-0.447	5.74	3.02	0.0929	1	1.03
ENSG00000162194	LBHD1	0.596	4.25	3.02	0.0933	1	1.03
ENSG00000178202	POGLUT3	0.562	5.29	3.01	0.0934	1	1.03
ENSG00000103035	PSMD7	-0.371	5.07	3.01	0.0934	1	1.03
ENSG00000125459	MSTO1	-0.441	5.68	3.01	0.0935	1	1.03
ENSG00000129226	CD68	-0.726	5.36	3.01	0.0936	1	1.03
ENSG00000102119	EMD	-0.568	4.62	3.01	0.0936	1	1.03
ENSG00000187678	SPRY4	0.554	5.52	3	0.0939	1	1.03
ENSG00000101577	LPIN2	-0.388	6.57	3	0.094	1	1.03
ENSG00000196482	ESRRG	0.815	4.41	3	0.0941	1	1.03
ENSG00000149761	NUDT22	0.443	4.73	3	0.0942	1	1.03
ENSG00000055609	KMT2C	-0.345	9.81	3	0.0943	1	1.03
ENSG00000182150	ERCC6L2	-0.378	6.06	2.99	0.0944	1	1.02
ENSG00000100911	PSME2	-0.403	6.07	2.99	0.0945	1	1.02
ENSG00000071537	SEL1L	-0.418	7.07	2.99	0.0945	1	1.02
ENSG00000173575	CHD2	-0.279	8.86	2.99	0.0945	1	1.02
ENSG00000160214	RRP1	0.679	5.79	2.99	0.0945	1	1.02
ENSG00000147687	TATDN1	-0.598	4.5	2.98	0.0949	1	1.02
ENSG00000095564	BTAF1	-0.349	7.74	2.98	0.095	1	1.02
ENSG00000122188	LAX1	-0.873	4.63	2.98	0.0952	1	1.02
ENSG00000186300	ZNF555	-0.557	4.81	2.98	0.0954	1	1.02
ENSG00000159167	STC1	0.928	4.44	2.97	0.0955	1	1.02
ENSG00000089177	KIF16B	0.389	5.63	2.98	0.0955	1	1.02
ENSG00000116747	RO60	0.334	7.14	2.97	0.0956	1	1.02
ENSG00000204588	LINC01123	0.746	4.81	2.97	0.0956	1	1.02
ENSG00000112308	C6orf62	-0.325	8.31	2.97	0.0959	1	1.02
ENSG00000177683	THAP5	-0.461	5.15	2.96	0.0962	1	1.02
ENSG00000007384	RHBDF1	0.537	5.56	2.96	0.0965	1	1.02
ENSG00000147100	SLC16A2	0.819	3.82	2.95	0.0968	1	1.01
ENSG00000188283	ZNF383	-0.431	5.09	2.95	0.0969	1	1.01
ENSG00000185475	TMEM179B	-0.527	4.15	2.94	0.0971	1	1.01
ENSG00000143578	CREB3L4	0.815	4.54	2.94	0.0973	1	1.01
ENSG00000149716	LTO1	0.426	6.07	2.94	0.0973	1	1.01
ENSG00000196776	CD47	-0.509	7.81	2.94	0.0975	1	1.01
ENSG00000110777	POU2AF1	-0.903	5.25	2.94	0.0975	1	1.01
ENSG00000158669	GPAT4	0.518	7.62	2.94	0.0976	1	1.01
ENSG00000109906	ZBTB16	1.43	5.25	2.93	0.098	1	1.01
ENSG00000014824	SLC30A9	-0.366	6.05	2.93	0.0981	1	1.01
ENSG00000126705	AHDC1	0.426	6.67	2.92	0.0982	1	1.01
ENSG00000091136	LAMB1	0.495	8.24	2.92	0.0982	1	1.01
ENSG00000154874	CCDC144BP	-0.623	6.95	2.92	0.0982	1	1.01
ENSG00000213077		-0.867	3.21	2.92	0.0984	1	1.01
ENSG00000211899	IGHM	-1.17	7.09	2.92	0.0985	1	1.01
ENSG00000099999	RNF215	0.507	5.15	2.92	0.0985	1	1.01
ENSG00000106803	SEC61B	-0.564	4.22	2.92	0.0986	1	1.01
ENSG00000125834	STK35	0.411	6.47	2.91	0.0991	1	1
ENSG00000116096	SPR	0.811	3.66	2.91	0.0992	1	1
ENSG00000120217	CD274	-0.91	4.1	2.91	0.0992	1	1
ENSG00000100055	CYTH4	-0.505	6.15	2.91	0.0992	1	1
ENSG00000185220	PGBD2	0.608	4.02	2.9	0.0994	1	1
ENSG00000140265	ZSCAN29	0.335	5.88	2.9	0.0995	1	1
ENSG00000136937	NCBP1	-0.393	6.01	2.9	0.0996	1	1
ENSG00000130713	EXOSC2	0.451	5.6	2.9	0.0998	1	1
ENSG00000196154	S100A4	0.853	4.53	2.89	0.0999	1	1
ENSG00000115423	DNAH6	-0.719	3.54	2.89	0.1	1	0.999
ENSG00000139722	VPS37B	0.375	6	2.88	0.1	1	0.998
ENSG00000184402	SS18L1	-0.386	5.82	2.89	0.1	1	1
ENSG00000128191	DGCR8	0.318	6.97	2.89	0.1	1	0.999
ENSG00000143850	PLEKHA6	0.481	6.19	2.88	0.101	1	0.996
ENSG00000118242	MREG	-0.778	4.42	2.88	0.101	1	0.998
ENSG00000132254	ARFIP2	0.495	5.85	2.87	0.101	1	0.994
ENSG00000183751	TBL3	0.527	5.3	2.88	0.101	1	0.997
ENSG00000159210	SNF8	-0.386	4.75	2.87	0.101	1	0.995
ENSG00000203896	LIME1	0.825	4.5	2.87	0.101	1	0.995
ENSG00000116133	DHCR24	-0.785	7.86	2.86	0.102	1	0.993
ENSG00000144369	FAM171B	0.888	4.65	2.86	0.102	1	0.992
ENSG00000144554	FANCD2	-0.453	5.67	2.86	0.102	1	0.993
ENSG00000075651	PLD1	-0.389	5.96	2.85	0.102	1	0.99
ENSG00000196230	TUBB	-0.356	8.88	2.85	0.102	1	0.99
ENSG00000153993	SEMA3D	-0.886	3.87	2.85	0.102	1	0.991
ENSG00000156471	PTDSS1	0.482	5.93	2.86	0.102	1	0.992
ENSG00000204147	ASAH2B	0.801	3.08	2.86	0.102	1	0.993
ENSG00000100612	DHRS7	0.781	3.89	2.86	0.102	1	0.991
ENSG00000108389	MTMR4	-0.424	6.73	2.85	0.102	1	0.991
ENSG00000179954	SSC5D	0.776	5.02	2.86	0.102	1	0.992
ENSG00000196090	PTPRT	-1.03	4.12	2.86	0.102	1	0.992
ENSG00000196074	SYCP2	0.748	5.9	2.85	0.102	1	0.989
ENSG00000101246	ARFRP1	0.47	7.13	2.85	0.102	1	0.991
ENSG00000143409	MINDY1	0.59	4.75	2.85	0.103	1	0.989
ENSG00000135801	TAF5L	0.373	5.74	2.84	0.103	1	0.987
ENSG00000138735	PDE5A	0.48	5.35	2.84	0.103	1	0.988
ENSG00000165244	ZNF367	-0.83	3.9	2.83	0.103	1	0.986
ENSG00000135363	LMO2	1.14	4.62	2.85	0.103	1	0.989
ENSG00000149084	HSD17B12	0.359	5.99	2.84	0.103	1	0.988
ENSG00000123395	ATG101	0.592	4.44	2.84	0.103	1	0.988
ENSG00000214046	SMIM7	-0.322	5.95	2.84	0.103	1	0.987
ENSG00000134371	CDC73	0.385	6.43	2.82	0.104	1	0.981
ENSG00000132313	MRPL35	0.419	4.87	2.82	0.104	1	0.983
ENSG00000272610	MAGI1-IT1	0.525	4.01	2.83	0.104	1	0.985
ENSG00000177565	TBL1XR1	-0.365	8.27	2.83	0.104	1	0.985
ENSG00000260596	DUX4	-0.722	5.44	2.82	0.104	1	0.983
ENSG00000188021	UBQLN2	-0.392	5.78	2.82	0.104	1	0.982
ENSG00000171488	LRRC8C	-0.46	5.87	2.8	0.105	1	0.978
ENSG00000168917	SLC35G2	0.933	3.4	2.8	0.105	1	0.977
ENSG00000111885	MAN1A1	-0.489	6.47	2.8	0.105	1	0.977
ENSG00000172731	LRRC20	0.836	3.57	2.81	0.105	1	0.981
ENSG00000095585	BLNK	-0.7	4.43	2.8	0.105	1	0.978
ENSG00000256223	ZNF10	0.455	5.03	2.81	0.105	1	0.979
ENSG00000103274	NUBP1	0.678	3.15	2.81	0.105	1	0.98
ENSG00000126581	BECN1	0.36	5.82	2.8	0.105	1	0.978
ENSG00000092969	TGFB2	-0.764	4.66	2.78	0.106	1	0.973
ENSG00000081052	COL4A4	-0.696	5	2.78	0.106	1	0.974
ENSG00000138802	SEC24B	-0.344	6.04	2.79	0.106	1	0.975
ENSG00000184357	H1-5	-0.944	4.41	2.79	0.106	1	0.975
ENSG00000096872	IFT74	0.655	3.51	2.79	0.106	1	0.974
ENSG00000171067	C11orf24	-0.485	5.04	2.78	0.106	1	0.973
ENSG00000167566	NCKAP5L	0.442	6.15	2.79	0.106	1	0.975
ENSG00000161381	PLXDC1	0.517	6.51	2.8	0.106	1	0.976
ENSG00000144120	TMEM177	-0.674	3.87	2.77	0.107	1	0.971
ENSG00000114302	PRKAR2A	-0.349	6	2.77	0.107	1	0.97
ENSG00000198363	ASPH	0.646	8.31	2.78	0.107	1	0.973
ENSG00000235530	TMEM11-DT	1.2	3.43	2.78	0.107	1	0.972
ENSG00000169727	GPS1	-0.477	6.05	2.77	0.107	1	0.971
ENSG00000118046	STK11	0.417	6.49	2.77	0.107	1	0.97
ENSG00000065989	PDE4A	0.74	4.95	2.77	0.107	1	0.971
ENSG00000203879	GDI1	-0.357	7.05	2.77	0.107	1	0.97
ENSG00000224081	SLC44A3-AS1	0.685	3.7	2.76	0.108	1	0.967
ENSG00000092421	SEMA6A	0.618	5.23	2.76	0.108	1	0.967
ENSG00000135736	CCDC102A	0.891	3.48	2.76	0.108	1	0.968
ENSG00000125430	HS3ST3B1	-0.782	4.62	2.76	0.108	1	0.968
ENSG00000181045	SLC26A11	-0.52	5.04	2.76	0.108	1	0.967
ENSG00000101152	DNAJC5	0.336	7.76	2.76	0.108	1	0.967
ENSG00000124006	OBSL1	0.635	7.06	2.74	0.109	1	0.964
ENSG00000109265	CRACD	-0.83	3.39	2.74	0.109	1	0.962
ENSG00000118816	CCNI	-0.357	7.9	2.74	0.109	1	0.964
ENSG00000265479	DTX2P1-UPK3BP1-PMS2P11	-0.405	6.8	2.75	0.109	1	0.964
ENSG00000159403	C1R	-0.592	7.45	2.74	0.109	1	0.964
ENSG00000175931	UBE2O	-0.561	6.64	2.73	0.109	1	0.961
ENSG00000123143	PKN1	0.401	6.54	2.75	0.109	1	0.964
ENSG00000128309	MPST	-0.413	5.38	2.74	0.109	1	0.964
ENSG00000100167	SEPTIN3	-0.98	4.91	2.74	0.109	1	0.962
ENSG00000242125	SNHG3	-0.613	8.46	2.72	0.11	1	0.958
ENSG00000114978	MOB1A	-0.294	7.2	2.72	0.11	1	0.957
ENSG00000144597	EAF1	-0.348	5.64	2.72	0.11	1	0.957
ENSG00000091140	DLD	0.347	5.82	2.72	0.11	1	0.958
ENSG00000147535	PLPP5	-0.603	5.51	2.73	0.11	1	0.96
ENSG00000284634		-0.968	3.61	2.71	0.11	1	0.957
ENSG00000256053	COA8	-0.588	3.86	2.72	0.11	1	0.958
ENSG00000074219	TEAD2	0.468	6.2	2.73	0.11	1	0.96
ENSG00000105875	WDR91	-0.418	6.05	2.71	0.111	1	0.956
ENSG00000197558	SSPOP	0.71	5.52	2.71	0.111	1	0.955
ENSG00000147536	GINS4	0.684	5.33	2.71	0.111	1	0.955
ENSG00000178764	ZHX2	-0.493	5.88	2.7	0.111	1	0.953
ENSG00000165637	VDAC2	-0.413	5.76	2.7	0.111	1	0.953
ENSG00000051009	FHIP1B	0.505	6.14	2.7	0.111	1	0.954
ENSG00000085063	CD59	0.699	8.41	2.71	0.111	1	0.955
ENSG00000149218	ENDOD1	0.474	5.63	2.7	0.111	1	0.954
ENSG00000150776	NKAPD1	0.369	5.29	2.7	0.111	1	0.954
ENSG00000123064	DDX54	0.428	5.43	2.71	0.111	1	0.956
ENSG00000126803	HSPA2	0.902	4.2	2.71	0.111	1	0.955
ENSG00000065054	SLC9A3R2	0.655	4.98	2.71	0.111	1	0.956
ENSG00000085644	ZNF213	0.541	4.5	2.7	0.111	1	0.953
ENSG00000224470	ATXN1L	0.283	7.01	2.7	0.111	1	0.953
ENSG00000166562	SEC11C	-0.542	4.76	2.71	0.111	1	0.956
ENSG00000197928	ZNF677	1.03	3.5	2.7	0.111	1	0.954
ENSG00000067177	PHKA1	0.68	5.2	2.71	0.111	1	0.955
ENSG00000188157	AGRN	0.456	8.74	2.69	0.112	1	0.949
ENSG00000196878	LAMB3	0.889	5.41	2.7	0.112	1	0.953
ENSG00000145439	CBR4	-0.333	5.47	2.69	0.112	1	0.95
ENSG00000135540	NHSL1	0.494	6.19	2.69	0.112	1	0.951
ENSG00000175048	ZDHHC14	0.501	5.61	2.69	0.112	1	0.95
ENSG00000105939	ZC3HAV1	0.299	7.32	2.7	0.112	1	0.953
ENSG00000164938	TP53INP1	-0.488	6.66	2.69	0.112	1	0.95
ENSG00000108175	ZMIZ1	-0.387	8.12	2.69	0.112	1	0.95
ENSG00000166326	TRIM44	0.28	7.74	2.69	0.112	1	0.951
ENSG00000062038	CDH3	0.761	6.1	2.7	0.112	1	0.952
ENSG00000142149	HUNK	-0.717	4.28	2.69	0.112	1	0.95
ENSG00000102078	SLC25A14	-0.841	3.15	2.69	0.112	1	0.952
ENSG00000198019	FCGR1BP	-0.891	3.2	2.67	0.113	1	0.945
ENSG00000189334	S100A14	-1.01	5.22	2.68	0.113	1	0.947
ENSG00000196922	ZNF252P	-0.432	6.08	2.68	0.113	1	0.948
ENSG00000174915	PTDSS2	0.539	4.81	2.67	0.113	1	0.946
ENSG00000186660	ZFP91	0.311	7.16	2.67	0.113	1	0.946
ENSG00000196943	NOP9	0.312	7.01	2.68	0.113	1	0.948
ENSG00000126822	PLEKHG3	0.426	7.16	2.68	0.113	1	0.948
ENSG00000177548	RABEP2	0.428	5.29	2.68	0.113	1	0.948
ENSG00000167703	SLC43A2	0.422	6.12	2.67	0.113	1	0.946
ENSG00000212719	LINC02693	0.712	4.94	2.68	0.113	1	0.948
ENSG00000090776	EFNB1	0.715	4.27	2.67	0.113	1	0.945
ENSG00000102401	ARMCX3	0.309	6.61	2.67	0.113	1	0.946
ENSG00000198804	COX1	-0.504	11	2.67	0.113	1	0.946
ENSG00000058804	NDC1	-0.415	5.79	2.65	0.114	1	0.942
ENSG00000135835	KIAA1614	0.609	4.63	2.67	0.114	1	0.945
ENSG00000129055	ANAPC13	0.592	4.14	2.66	0.114	1	0.942
ENSG00000250802	ZBED3-AS1	0.827	2.99	2.66	0.114	1	0.943
ENSG00000164896	FASTK	-0.444	6.4	2.66	0.114	1	0.942
ENSG00000178685	PARP10	0.465	7.06	2.65	0.114	1	0.941
ENSG00000011114	BTBD7	-0.34	6.5	2.66	0.114	1	0.942
ENSG00000105220	GPI	0.341	9.05	2.66	0.114	1	0.944
ENSG00000100321	SYNGR1	0.429	5.4	2.67	0.114	1	0.944
ENSG00000170266	GLB1	-0.452	5.26	2.64	0.115	1	0.938
ENSG00000163257	DCAF16	-0.446	6.3	2.64	0.115	1	0.939
ENSG00000171862	PTEN	0.433	7.46	2.64	0.115	1	0.937
ENSG00000263006	ROCK1P1	-0.494	7.26	2.65	0.115	1	0.939
ENSG00000130303	BST2	0.817	5.83	2.64	0.115	1	0.939
ENSG00000070413	DGCR2	0.358	7.06	2.64	0.115	1	0.939
ENSG00000131584	ACAP3	0.495	7.34	2.63	0.116	1	0.935
ENSG00000182795	C1orf116	0.803	5.54	2.63	0.116	1	0.937
ENSG00000136731	UGGT1	-0.277	7.44	2.63	0.116	1	0.936
ENSG00000138376	BARD1	-0.472	4.96	2.63	0.116	1	0.936
ENSG00000119969	HELLS	-0.59	6.6	2.63	0.116	1	0.935
ENSG00000111077	TNS2	0.414	6.25	2.63	0.116	1	0.935
ENSG00000072062	PRKACA	-0.446	5.77	2.63	0.116	1	0.936
ENSG00000125885	MCM8	-0.454	5.4	2.63	0.116	1	0.936
ENSG00000101421	CHMP4B	-0.478	5.29	2.62	0.116	1	0.934
ENSG00000123572	NRK	1.39	3.74	2.64	0.116	1	0.937
ENSG00000121775	TMEM39B	0.77	3.2	2.62	0.117	1	0.933
ENSG00000162664	ZNF326	0.318	6.37	2.62	0.117	1	0.933
ENSG00000153187	HNRNPU	0.342	10.4	2.62	0.117	1	0.933
ENSG00000091490	SEL1L3	-0.489	6.54	2.61	0.117	1	0.931
ENSG00000145337	PYURF	-0.478	5.1	2.62	0.117	1	0.933
ENSG00000048544	MRPS10	-0.495	5.06	2.61	0.117	1	0.932
ENSG00000110171	TRIM3	0.507	5.64	2.61	0.117	1	0.931
ENSG00000166575	TMEM135	-0.412	5.09	2.61	0.117	1	0.931
ENSG00000149428	HYOU1	0.361	7.41	2.61	0.117	1	0.931
ENSG00000258727	AP1G2-AS1	0.528	5.22	2.62	0.117	1	0.932
ENSG00000165506	DNAAF2	0.634	3.57	2.62	0.117	1	0.933
ENSG00000130584	ZBTB46	0.523	5.21	2.62	0.117	1	0.933
ENSG00000101986	ABCD1	0.582	5.19	2.61	0.117	1	0.932
ENSG00000160058	BSDC1	0.374	6.98	2.59	0.118	1	0.926
ENSG00000122483	CCDC18	0.577	4.73	2.6	0.118	1	0.929
ENSG00000196550	FAM72A	0.891	3.58	2.6	0.118	1	0.927
ENSG00000070476	ZXDC	0.32	7.11	2.59	0.118	1	0.927
ENSG00000071242	RPS6KA2	0.405	5.9	2.6	0.118	1	0.929
ENSG00000126522	ASL	0.735	4.44	2.59	0.118	1	0.926
ENSG00000177666	PNPLA2	0.42	6.36	2.6	0.118	1	0.928
ENSG00000133315	MACROD1	0.684	3.28	2.59	0.118	1	0.927
ENSG00000021300	PLEKHB1	1.06	4.55	2.6	0.118	1	0.928
ENSG00000152137	HSPB8	-1.07	3.39	2.59	0.118	1	0.927
ENSG00000153406	NMRAL1	0.423	5.01	2.6	0.118	1	0.928
ENSG00000140939	NOL3	0.566	5.19	2.59	0.118	1	0.927
ENSG00000161960	EIF4A1	-0.408	8.14	2.6	0.118	1	0.929
ENSG00000117174	ZNHIT6	0.368	5.79	2.59	0.119	1	0.925
ENSG00000072274	TFRC	-0.38	7.75	2.59	0.119	1	0.925
ENSG00000215158		0.447	6.95	2.58	0.119	1	0.924
ENSG00000006468	ETV1	0.91	4.3	2.58	0.119	1	0.923
ENSG00000221838	AP4M1	-0.418	5.04	2.59	0.119	1	0.925
ENSG00000106144	CASP2	-0.385	6.87	2.59	0.119	1	0.925
ENSG00000136848	DAB2IP	0.396	7.03	2.59	0.119	1	0.926
ENSG00000175634	RPS6KB2	-0.335	5.73	2.58	0.119	1	0.923
ENSG00000276710	CSPG4P10	0.828	5.09	2.59	0.119	1	0.925
ENSG00000072310	SREBF1	0.731	7.36	2.59	0.119	1	0.925
ENSG00000069399	BCL3	-0.513	5.32	2.58	0.119	1	0.924
ENSG00000147168	IL2RG	-0.809	4.86	2.59	0.119	1	0.925
ENSG00000159658	EFCAB14	-0.289	7.36	2.58	0.12	1	0.922
ENSG00000146205	ANO7	1.03	3.85	2.57	0.12	1	0.92
ENSG00000197822	OCLN	0.476	5.34	2.57	0.12	1	0.921
ENSG00000113578	FGF1	1.01	3.77	2.57	0.12	1	0.92
ENSG00000106305	AIMP2	-0.72	3.6	2.57	0.12	1	0.922
ENSG00000075213	SEMA3A	-0.976	3.75	2.57	0.12	1	0.92
ENSG00000261115	TMEM178B	1.23	4.91	2.57	0.12	1	0.922
ENSG00000125484	GTF3C4	0.364	6.57	2.56	0.12	1	0.919
ENSG00000099204	ABLIM1	-0.377	7.56	2.57	0.12	1	0.92
ENSG00000151229	SLC2A13	-0.498	4.74	2.57	0.12	1	0.92
ENSG00000149929	HIRIP3	0.686	3.6	2.57	0.12	1	0.92
ENSG00000108395	TRIM37	-0.456	5.65	2.58	0.12	1	0.922
ENSG00000214087	ARL16	-0.574	5.2	2.58	0.12	1	0.922
ENSG00000141542	RAB40B	-0.538	4.43	2.58	0.12	1	0.922
ENSG00000163873	GRIK3	-1.17	4.11	2.56	0.121	1	0.918
ENSG00000196455	PIK3R4	0.282	5.97	2.55	0.121	1	0.916
ENSG00000113318	MSH3	0.386	5.27	2.56	0.121	1	0.919
ENSG00000062582	MRPS24	-0.583	3.93	2.56	0.121	1	0.919
ENSG00000147586	MRPS28	0.889	2.89	2.56	0.121	1	0.919
ENSG00000198879	SFMBT2	-0.398	6.79	2.56	0.121	1	0.918
ENSG00000149089	APIP	0.541	3.73	2.56	0.121	1	0.917
ENSG00000080823	MOK	-0.602	4.96	2.56	0.121	1	0.918
ENSG00000179598	PLD6	-0.87	3.25	2.55	0.121	1	0.916
ENSG00000278829		-0.72	3.19	2.56	0.121	1	0.919
ENSG00000198727	CYTB	-0.582	9.19	2.56	0.121	1	0.919
ENSG00000158966	CACHD1	0.68	5	2.54	0.122	1	0.914
ENSG00000181754	AMIGO1	0.592	3.95	2.55	0.122	1	0.915
ENSG00000177301	KCNA2	-0.786	4.11	2.54	0.122	1	0.914
ENSG00000163191	S100A11	-0.626	5.69	2.54	0.122	1	0.912
ENSG00000016864	GLT8D1	-0.53	4.39	2.54	0.122	1	0.914
ENSG00000196569	LAMA2	0.684	6.54	2.54	0.122	1	0.913
ENSG00000110318	CEP126	0.437	4.31	2.55	0.122	1	0.915
ENSG00000075239	ACAT1	0.521	4.37	2.55	0.122	1	0.915
ENSG00000127870	RNF6	0.316	5.65	2.54	0.122	1	0.914
ENSG00000130477	UNC13A	-1.11	4.49	2.54	0.122	1	0.914
ENSG00000064545	TMEM161A	0.599	4.01	2.54	0.122	1	0.912
ENSG00000121413	ZSCAN18	0.449	6.2	2.54	0.122	1	0.913
ENSG00000254726	MEX3A	-0.656	7.02	2.52	0.123	1	0.908
ENSG00000182389	CACNB4	0.705	5.19	2.53	0.123	1	0.912
ENSG00000123485	HJURP	-0.545	4.75	2.53	0.123	1	0.911
ENSG00000114648	KLHL18	-0.348	5.46	2.53	0.123	1	0.91
ENSG00000118564	FBXL5	-0.324	6.28	2.53	0.123	1	0.912
ENSG00000156639	ZFAND3	0.273	6.48	2.52	0.123	1	0.909
ENSG00000175445	LPL	0.931	4.74	2.53	0.123	1	0.911
ENSG00000135049	AGTPBP1	-0.46	5.46	2.53	0.123	1	0.91
ENSG00000211450	SELENOH	0.443	5.12	2.52	0.123	1	0.909
ENSG00000076706	MCAM	0.509	6.53	2.52	0.123	1	0.909
ENSG00000140263	SORD	0.67	4.93	2.52	0.123	1	0.908
ENSG00000173548	SNX33	0.339	7.23	2.53	0.123	1	0.911
ENSG00000157020	SEC13	-0.279	6.13	2.51	0.124	1	0.905
ENSG00000146904	EPHA1	0.496	4.65	2.51	0.124	1	0.905
ENSG00000213865		0.706	3.51	2.52	0.124	1	0.908
ENSG00000119979	DENND10	-0.445	4.85	2.52	0.124	1	0.908
ENSG00000254470	AP5B1	0.436	6.16	2.51	0.124	1	0.905
ENSG00000198673	TAFA2	0.688	3.01	2.51	0.124	1	0.906
ENSG00000152242	C18orf25	0.286	6.47	2.51	0.124	1	0.905
ENSG00000125740	FOSB	-1.02	4.2	2.52	0.124	1	0.908
ENSG00000149657	LSM14B	-0.318	5.82	2.51	0.124	1	0.906
ENSG00000142733	MAP3K6	0.484	5.79	2.5	0.125	1	0.904
ENSG00000184731	FAM110C	-0.901	3.64	2.5	0.125	1	0.904
ENSG00000171848	RRM2	-0.696	5.62	2.49	0.125	1	0.901
ENSG00000115963	RND3	0.447	5.52	2.49	0.125	1	0.901
ENSG00000115687	PASK	-0.366	6.45	2.5	0.125	1	0.904
ENSG00000136059	VILL	0.474	4.6	2.49	0.125	1	0.901
ENSG00000163453	IGFBP7	0.487	6.72	2.49	0.125	1	0.901
ENSG00000129757	CDKN1C	0.85	2.93	2.51	0.125	1	0.904
ENSG00000134817	APLNR	0.649	4.48	2.5	0.125	1	0.904
ENSG00000132746	ALDH3B2	-1.08	5.62	2.5	0.125	1	0.904
ENSG00000140398	NEIL1	0.765	5.11	2.5	0.125	1	0.904
ENSG00000090565	RAB11FIP3	0.495	6.61	2.49	0.125	1	0.902
ENSG00000002919	SNX11	0.508	4.61	2.49	0.125	1	0.902
ENSG00000174606	ANGEL2	0.407	5.82	2.49	0.126	1	0.9
ENSG00000187736	NHEJ1	-0.911	2.78	2.48	0.126	1	0.899
ENSG00000243989	ACY1	0.775	3.71	2.49	0.126	1	0.9
ENSG00000112739	PRPF4B	-0.314	8	2.48	0.126	1	0.898
ENSG00000166689	PLEKHA7	-0.458	6.37	2.49	0.126	1	0.901
ENSG00000170145	SIK2	0.321	6.39	2.48	0.126	1	0.899
ENSG00000139629	GALNT6	0.748	5.76	2.49	0.126	1	0.901
ENSG00000011258	MBTD1	-0.313	6.1	2.48	0.126	1	0.898
ENSG00000242732	RTL5	0.777	3.41	2.49	0.126	1	0.9
ENSG00000121851	POLR3GL	-0.814	3.26	2.47	0.127	1	0.895
ENSG00000135900	MRPL44	0.597	3.57	2.48	0.127	1	0.898
ENSG00000125388	GRK4	-0.662	3.32	2.47	0.127	1	0.896
ENSG00000118985	ELL2	-0.448	6.34	2.47	0.127	1	0.895
ENSG00000178691	SUZ12	-0.454	5.83	2.48	0.127	1	0.898
ENSG00000273604	EPOP	0.716	3.83	2.48	0.127	1	0.897
ENSG00000100068	LRP5L	0.585	5.16	2.47	0.127	1	0.895
ENSG00000231365	WARS2-AS1	0.431	4.59	2.46	0.128	1	0.894
ENSG00000113615	SEC24A	-0.391	6.11	2.45	0.128	1	0.892
ENSG00000170873	MTSS1	-0.742	6.75	2.46	0.128	1	0.893
ENSG00000255176		1.08	3.18	2.46	0.128	1	0.893
ENSG00000101150	TPD52L2	0.491	7.27	2.46	0.128	1	0.894
ENSG00000159263	SIM2	0.958	5.29	2.45	0.128	1	0.892
ENSG00000131269	ABCB7	0.557	4.43	2.46	0.128	1	0.894
ENSG00000155363	MOV10	0.33	7.02	2.44	0.129	1	0.888
ENSG00000124374	PAIP2B	-0.551	4.44	2.45	0.129	1	0.89
ENSG00000131373	HACL1	-0.532	4.18	2.44	0.129	1	0.888
ENSG00000114853	ZBTB47	0.435	5.06	2.44	0.129	1	0.888
ENSG00000181555	SETD2	-0.249	7.86	2.44	0.129	1	0.889
ENSG00000085274	MYNN	-0.354	5.21	2.45	0.129	1	0.89
ENSG00000106459	NRF1	-0.391	5.09	2.44	0.129	1	0.888
ENSG00000135424	ITGA7	0.553	5.23	2.45	0.129	1	0.889
ENSG00000089248	ERP29	-0.373	5.49	2.44	0.129	1	0.889
ENSG00000130304	SLC27A1	0.452	5.63	2.45	0.129	1	0.891
ENSG00000105486	LIG1	-0.358	5.6	2.44	0.129	1	0.888
ENSG00000160294	MCM3AP	0.32	7.98	2.45	0.129	1	0.891
ENSG00000101856	PGRMC1	-0.588	6.08	2.44	0.129	1	0.889
ENSG00000211460	TSN	-0.339	6.08	2.43	0.13	1	0.886
ENSG00000138670	RASGEF1B	-0.382	6.42	2.43	0.13	1	0.884
ENSG00000171497	PPID	-0.505	3.88	2.43	0.13	1	0.887
ENSG00000254363	LOC101929719	-0.575	4	2.43	0.13	1	0.886
ENSG00000118513	MYB	-0.813	4.8	2.43	0.13	1	0.886
ENSG00000173295	FAM86B3P	0.617	3.47	2.44	0.13	1	0.887
ENSG00000136114	THSD1	0.808	3.62	2.43	0.13	1	0.885
ENSG00000154914	USP43	0.794	3.87	2.43	0.13	1	0.887
ENSG00000183978	COA3	0.54	3.76	2.44	0.13	1	0.887
ENSG00000196605	ZNF846	0.544	3.99	2.43	0.13	1	0.885
ENSG00000042753	AP2S1	-0.549	4.61	2.44	0.13	1	0.887
ENSG00000172315	TP53RK	0.415	4.59	2.43	0.13	1	0.886
ENSG00000083750	RRAGB	0.489	4.06	2.43	0.13	1	0.887
ENSG00000143702	CEP170	0.28	7.39	2.41	0.131	1	0.881
ENSG00000136531	SCN2A	0.955	4.69	2.43	0.131	1	0.884
ENSG00000138821	SLC39A8	0.549	5	2.42	0.131	1	0.883
ENSG00000156042	CFAP70	0.616	4.42	2.42	0.131	1	0.883
ENSG00000103966	EHD4	0.298	6.22	2.41	0.131	1	0.882
ENSG00000140395	SKIC8	-0.37	4.84	2.41	0.131	1	0.882
ENSG00000198901	PRC1	-0.63	5.79	2.42	0.131	1	0.884
ENSG00000013364	MVP	0.406	6.79	2.42	0.131	1	0.883
ENSG00000071564	TCF3	-0.383	6.49	2.42	0.131	1	0.882
ENSG00000124217	MOCS3	0.446	4.4	2.42	0.131	1	0.883
ENSG00000102384	CENPI	-0.62	4.03	2.42	0.131	1	0.884
ENSG00000144366	GULP1	0.92	5.5	2.41	0.132	1	0.88
ENSG00000135931	ARMC9	0.476	5.69	2.41	0.132	1	0.88
ENSG00000155034	FBXL18	-0.536	5.22	2.4	0.132	1	0.879
ENSG00000162302	RPS6KA4	-0.475	5.73	2.4	0.132	1	0.878
ENSG00000155465	SLC7A7	-0.715	4.5	2.41	0.132	1	0.881
ENSG00000198794	SCAMP5	-0.465	4.3	2.41	0.132	1	0.881
ENSG00000132475	H3-3B	-0.354	7.86	2.41	0.132	1	0.881
ENSG00000161681	SHANK1	0.978	2.94	2.41	0.132	1	0.881
ENSG00000143845	ETNK2	0.925	4.05	2.39	0.133	1	0.875
ENSG00000144028	SNRNP200	-0.25	8.52	2.39	0.133	1	0.875
ENSG00000144713	RPL32	-0.322	7.65	2.4	0.133	1	0.877
ENSG00000183666	GUSBP1	0.532	5.63	2.39	0.133	1	0.875
ENSG00000137154	RPS6	0.411	8.84	2.39	0.133	1	0.875
ENSG00000130958	SLC35D2	0.677	3.76	2.39	0.133	1	0.876
ENSG00000148735	PLEKHS1	0.931	5.96	2.4	0.133	1	0.878
ENSG00000213619	NDUFS3	-0.521	4.4	2.39	0.133	1	0.876
ENSG00000150459	SAP18	0.37	5.19	2.39	0.133	1	0.876
ENSG00000140006	WDR89	0.587	4.23	2.4	0.133	1	0.878
ENSG00000126456	IRF3	0.366	6.85	2.39	0.133	1	0.875
ENSG00000101882	NKAP	-0.432	4.05	2.4	0.133	1	0.877
ENSG00000122224	LY9	-0.866	4.12	2.37	0.134	1	0.871
ENSG00000117280	RAB29	0.39	5.53	2.38	0.134	1	0.873
ENSG00000132330	SCLY	-0.389	5.16	2.37	0.134	1	0.872
ENSG00000158373	H2BC5	-0.637	4.12	2.39	0.134	1	0.874
ENSG00000177106	EPS8L2	0.486	7.06	2.39	0.134	1	0.874
ENSG00000259295	LOC440300	0.591	6.02	2.37	0.134	1	0.872
ENSG00000198796	ALPK2	-0.756	4.8	2.38	0.134	1	0.874
ENSG00000105289	TJP3	0.829	4.39	2.37	0.134	1	0.871
ENSG00000160194	NDUFV3	0.397	6.01	2.39	0.134	1	0.874
ENSG00000188976	NOC2L	0.438	6.37	2.37	0.135	1	0.87
ENSG00000198771	RCSD1	0.622	5.47	2.36	0.135	1	0.869
ENSG00000246090	LOC100507053	-0.717	3.78	2.36	0.135	1	0.869
ENSG00000120733	KDM3B	-0.277	7.34	2.37	0.135	1	0.869
ENSG00000188707		-0.588	4.93	2.37	0.135	1	0.871
ENSG00000165312	OTUD1	0.451	4.05	2.36	0.135	1	0.869
ENSG00000148655	LRMDA	-0.691	3.34	2.36	0.135	1	0.868
ENSG00000188612	SUMO2	-0.466	6.16	2.37	0.135	1	0.869
ENSG00000100380	ST13	-0.317	7.02	2.37	0.135	1	0.87
ENSG00000125354	SEPTIN6	-0.476	6.33	2.37	0.135	1	0.87
ENSG00000168890	TMEM150A	0.589	3.8	2.36	0.136	1	0.868
ENSG00000138449	SLC40A1	-0.525	6.2	2.36	0.136	1	0.867
ENSG00000128536	CDHR3	-0.65	3.36	2.35	0.136	1	0.866
ENSG00000146918	NCAPG2	-0.529	6.35	2.35	0.136	1	0.865
ENSG00000165526	RPUSD4	0.419	5.06	2.35	0.136	1	0.865
ENSG00000135473	PAN2	-0.377	6.23	2.36	0.136	1	0.867
ENSG00000174938	SEZ6L2	1.14	4.29	2.36	0.136	1	0.867
ENSG00000165240	ATP7A	-0.367	5.52	2.36	0.136	1	0.867
ENSG00000241489		0.541	5.36	2.36	0.136	1	0.868
ENSG00000136715	SAP130	-0.377	5.18	2.34	0.137	1	0.862
ENSG00000164695	CHMP4C	0.813	3.63	2.34	0.137	1	0.863
ENSG00000137040	RANBP6	0.396	5.96	2.35	0.137	1	0.864
ENSG00000139826	ABHD13	-0.454	5.15	2.35	0.137	1	0.864
ENSG00000255346	NOX5	1.13	3.62	2.34	0.137	1	0.863
ENSG00000108528	SLC25A11	-0.583	4.55	2.34	0.137	1	0.863
ENSG00000218891	ZNF579	-0.522	4.34	2.34	0.137	1	0.862
ENSG00000251369	ZNF550	0.389	5.31	2.34	0.137	1	0.863
ENSG00000188681	TEKT4P2	0.651	4.44	2.34	0.137	1	0.863
ENSG00000121310	ECHDC2	0.391	7.38	2.33	0.138	1	0.86
ENSG00000185565	LSAMP	-0.935	4.42	2.33	0.138	1	0.861
ENSG00000109670	FBXW7	-0.357	6.52	2.33	0.138	1	0.861
ENSG00000245532	NEAT1	0.459	11.2	2.33	0.138	1	0.861
ENSG00000196218	RYR1	0.613	4.46	2.32	0.138	1	0.859
ENSG00000159110	IFNAR2	-0.411	6.31	2.33	0.138	1	0.861
ENSG00000010319	SEMA3G	0.989	3.65	2.31	0.139	1	0.856
ENSG00000048052	HDAC9	0.518	5.56	2.32	0.139	1	0.858
ENSG00000136868	SLC31A1	-0.402	6.22	2.32	0.139	1	0.858
ENSG00000165821	SALL2	0.635	3.8	2.31	0.139	1	0.856
ENSG00000184602	SNN	-0.414	5.43	2.31	0.139	1	0.856
ENSG00000198783	ZNF830	0.359	4.66	2.32	0.139	1	0.858
ENSG00000081665	ZNF506	-0.499	5.66	2.32	0.139	1	0.857
ENSG00000170889	RPS9	0.314	7.91	2.32	0.139	1	0.856
ENSG00000196396	PTPN1	-0.319	6.41	2.32	0.139	1	0.858
ENSG00000135823	STX6	0.299	6.93	2.3	0.14	1	0.853
ENSG00000250903	GMDS-DT	-0.31	5.87	2.3	0.14	1	0.853
ENSG00000119414	PPP6C	-0.431	5.7	2.31	0.14	1	0.854
ENSG00000135378	PRRG4	0.64	4.68	2.31	0.14	1	0.854
ENSG00000184828	ZBTB7C	1.09	4.27	2.3	0.14	1	0.853
ENSG00000127666	TICAM1	0.513	4.37	2.31	0.14	1	0.854
ENSG00000167608	TMC4	0.899	4.6	2.31	0.14	1	0.854
ENSG00000100320	RBFOX2	0.262	7.55	2.31	0.14	1	0.854
ENSG00000162825	NBPF20	0.39	6.48	2.29	0.141	1	0.851
ENSG00000177694	NAALADL2	0.5	6.2	2.29	0.141	1	0.851
ENSG00000163872	YEATS2	0.308	7.65	2.29	0.141	1	0.849
ENSG00000153012	LGI2	-0.569	3.66	2.29	0.141	1	0.851
ENSG00000233369	GTF2IP4	-0.685	6.71	2.29	0.141	1	0.849
ENSG00000119138	KLF9	0.509	5.51	2.3	0.141	1	0.852
ENSG00000185745	IFIT1	0.743	5.24	2.3	0.141	1	0.852
ENSG00000170242	USP47	0.279	6.91	2.29	0.141	1	0.851
ENSG00000155974	GRIP1	0.646	4.5	2.29	0.141	1	0.851
ENSG00000059145	UNKL	0.379	6.13	2.29	0.141	1	0.85
ENSG00000068079	IFI35	0.586	3.77	2.29	0.141	1	0.85
ENSG00000224877	NDUFAF8	-0.654	3.92	2.29	0.141	1	0.85
ENSG00000116237	ICMT	-0.278	6.19	2.29	0.142	1	0.849
ENSG00000163564	PYHIN1	-1.05	3.78	2.28	0.142	1	0.847
ENSG00000187231	SESTD1	0.572	7.39	2.28	0.142	1	0.848
ENSG00000145332	KLHL8	0.411	5.19	2.28	0.142	1	0.847
ENSG00000180573	H2AC6	-0.489	5.66	2.28	0.142	1	0.848
ENSG00000112379	ARFGEF3	0.629	7.23	2.28	0.142	1	0.847
ENSG00000160993	ALKBH4	-0.656	3.7	2.28	0.142	1	0.848
ENSG00000167114	SLC27A4	-0.438	4.51	2.28	0.142	1	0.846
ENSG00000065618	COL17A1	-0.998	4.85	2.28	0.142	1	0.846
ENSG00000104093	DMXL2	-0.37	7.64	2.28	0.142	1	0.847
ENSG00000255185	PDXDC2P	-0.9	3.43	2.28	0.142	1	0.847
ENSG00000163879	DNALI1	1.08	2.54	2.27	0.143	1	0.843
ENSG00000066294	CD84	-0.525	6.81	2.28	0.143	1	0.846
ENSG00000135916	ITM2C	-0.477	5.49	2.27	0.143	1	0.844
ENSG00000144744	UBA3	0.341	5.35	2.27	0.143	1	0.844
ENSG00000078295	ADCY2	-0.956	5.95	2.27	0.143	1	0.844
ENSG00000024048	UBR2	-0.229	7.25	2.27	0.143	1	0.846
ENSG00000251034		0.729	3.25	2.27	0.143	1	0.844
ENSG00000147601	TERF1	0.408	5.22	2.27	0.143	1	0.845
ENSG00000173334	TRIB1	-0.554	6.25	2.27	0.143	1	0.845
ENSG00000136891	TEX10	-0.346	5.67	2.27	0.143	1	0.846
ENSG00000148840	PPRC1	-0.311	6.69	2.27	0.143	1	0.844
ENSG00000198730	CTR9	-0.386	5.38	2.27	0.143	1	0.845
ENSG00000177675	CD163L1	0.586	4.94	2.26	0.143	1	0.843
ENSG00000169733	RFNG	-0.528	4.97	2.27	0.143	1	0.844
ENSG00000203635		-0.979	2.83	2.26	0.144	1	0.842
ENSG00000225932		1.21	4.07	2.26	0.144	1	0.842
ENSG00000104218	CSPP1	0.385	5.53	2.26	0.144	1	0.843
ENSG00000140350	ANP32A	0.265	6.67	2.26	0.144	1	0.842
ENSG00000103326	CAPN15	0.546	7.51	2.26	0.144	1	0.842
ENSG00000067533	RRP15	0.47	5.08	2.24	0.145	1	0.837
ENSG00000182923	CEP63	-0.306	5.59	2.25	0.145	1	0.839
ENSG00000018408	WWTR1	0.478	6.79	2.25	0.145	1	0.839
ENSG00000112335	SNX3	-0.498	5.69	2.24	0.145	1	0.838
ENSG00000087077	TRIP6	0.458	5.8	2.25	0.145	1	0.838
ENSG00000111276	CDKN1B	-0.415	5.75	2.25	0.145	1	0.84
ENSG00000132535	DLG4	0.581	4.72	2.24	0.145	1	0.837
ENSG00000186017	ZNF566	-0.418	4.99	2.25	0.145	1	0.839
ENSG00000196867	ZFP28	0.429	4.61	2.25	0.145	1	0.84
ENSG00000184208	C22orf46	0.353	5.46	2.25	0.145	1	0.839
ENSG00000226328	NUP50-DT	-0.73	3.52	2.25	0.145	1	0.839
ENSG00000143793	C1orf35	0.605	4.4	2.23	0.146	1	0.835
ENSG00000283196	LOC107985911	0.67	3.71	2.24	0.146	1	0.836
ENSG00000151806	GUF1	-0.403	5.21	2.23	0.146	1	0.835
ENSG00000168916	ZNF608	0.441	5.79	2.24	0.146	1	0.836
ENSG00000112139	MDGA1	0.74	5.55	2.23	0.146	1	0.835
ENSG00000106123	EPHB6	-0.794	4.71	2.23	0.146	1	0.835
ENSG00000178105	DDX10	0.304	5.68	2.23	0.146	1	0.834
ENSG00000256667		-0.651	3.86	2.24	0.146	1	0.836
ENSG00000128989	ARPP19	-0.31	6.9	2.24	0.146	1	0.836
ENSG00000166847	DCTN5	0.258	7.24	2.24	0.146	1	0.836
ENSG00000196967	ZNF585A	-0.517	5.07	2.23	0.146	1	0.834
ENSG00000182310	SPACA6	0.601	4.72	2.23	0.146	1	0.834
ENSG00000143797	MBOAT2	-0.566	6.51	2.22	0.147	1	0.832
ENSG00000119812	FAM98A	-0.336	5.4	2.23	0.147	1	0.833
ENSG00000187024	PTRH1	0.664	2.82	2.22	0.147	1	0.832
ENSG00000122863	CHST3	0.744	6.6	2.22	0.147	1	0.831
ENSG00000148908	RGS10	0.894	3.87	2.22	0.147	1	0.831
ENSG00000149499	EML3	0.342	6.04	2.23	0.147	1	0.834
ENSG00000142186	SCYL1	0.336	5.86	2.22	0.147	1	0.832
ENSG00000139146	SINHCAF	0.594	6.58	2.23	0.147	1	0.834
ENSG00000170832	USP32	-0.316	6.22	2.22	0.147	1	0.833
ENSG00000125810	CD93	0.341	6.69	2.22	0.147	1	0.832
ENSG00000131061	ZNF341	0.504	4.04	2.23	0.147	1	0.834
ENSG00000162585	FAAP20	0.424	5.45	2.21	0.148	1	0.83
ENSG00000168214	RBPJ	-0.338	6.68	2.21	0.148	1	0.83
ENSG00000198301	SDAD1	-0.309	5.34	2.21	0.148	1	0.83
ENSG00000112294	ALDH5A1	-0.545	4.63	2.21	0.148	1	0.829
ENSG00000137411	VARS2	-0.368	6.18	2.21	0.148	1	0.829
ENSG00000182325	FBXL6	-0.465	5.37	2.21	0.148	1	0.83
ENSG00000137103	TMEM8B	0.365	6.02	2.21	0.148	1	0.83
ENSG00000095739	BAMBI	0.93	4.83	2.22	0.148	1	0.831
ENSG00000198924	DCLRE1A	-0.442	4.17	2.22	0.148	1	0.831
ENSG00000137509	PRCP	-0.382	5.55	2.21	0.148	1	0.829
ENSG00000010292	NCAPD2	-0.506	7.02	2.21	0.148	1	0.83
ENSG00000227827	PKD1P2	1.38	5.31	2.21	0.148	1	0.83
ENSG00000099899	TRMT2A	0.49	5.66	2.21	0.148	1	0.83
ENSG00000183853	KIRREL1	0.502	6.9	2.2	0.149	1	0.827
ENSG00000006747	SCIN	0.728	4.42	2.2	0.149	1	0.825
ENSG00000040341	STAU2	0.348	6.01	2.2	0.149	1	0.826
ENSG00000023191	RNH1	0.313	6.15	2.2	0.149	1	0.828
ENSG00000111490	TBC1D30	0.543	4.32	2.2	0.149	1	0.826
ENSG00000205710	C17orf107	0.494	3.65	2.21	0.149	1	0.828
ENSG00000141576	RNF157	-0.949	3.52	2.2	0.149	1	0.827
ENSG00000055483	USP36	-0.451	7.47	2.21	0.149	1	0.828
ENSG00000108106	UBE2S	-0.682	4.57	2.2	0.149	1	0.826
ENSG00000099953	MMP11	0.881	7.58	2.2	0.149	1	0.826
ENSG00000147400	CETN2	0.632	3.57	2.21	0.149	1	0.828
ENSG00000115896	PLCL1	-0.549	3.96	2.19	0.15	1	0.823
ENSG00000135905	DOCK10	-0.398	6.89	2.19	0.15	1	0.823
ENSG00000107874	CUEDC2	-0.613	3.92	2.19	0.15	1	0.824
ENSG00000161328	LRRC56	0.667	3.47	2.19	0.15	1	0.823
ENSG00000132275	RRP8	0.322	5.92	2.19	0.15	1	0.824
ENSG00000179715	PCED1B	-0.708	4.12	2.19	0.15	1	0.825
ENSG00000167264	DUS2	0.544	3.79	2.19	0.15	1	0.824
ENSG00000011523	CEP68	0.35	6.01	2.17	0.151	1	0.82
ENSG00000188167	TMPPE	-0.379	5.18	2.18	0.151	1	0.821
ENSG00000154175	ABI3BP	-0.92	5.43	2.18	0.151	1	0.821
ENSG00000151014	NOCT	0.647	3.71	2.18	0.151	1	0.821
ENSG00000113119	TMCO6	0.638	3.57	2.18	0.151	1	0.821
ENSG00000187866	PABIR1	-0.375	4.79	2.18	0.151	1	0.821
ENSG00000172661	WASHC2C	-0.268	6.12	2.18	0.151	1	0.822
ENSG00000151532	VTI1A	-0.342	5.99	2.18	0.151	1	0.821
ENSG00000166004	CEP295	-0.353	6.51	2.18	0.151	1	0.821
ENSG00000090612	ZNF268	0.318	5.72	2.18	0.151	1	0.822
ENSG00000141367	CLTC	-0.335	8.72	2.18	0.151	1	0.821
ENSG00000104894	CD37	-0.549	5.13	2.18	0.151	1	0.82
ENSG00000123684	LPGAT1	0.279	7.28	2.16	0.152	1	0.817
ENSG00000091513	TF	1.16	5.45	2.17	0.152	1	0.818
ENSG00000196782	MAML3	0.503	5.45	2.17	0.152	1	0.819
ENSG00000145730	PAM	0.468	6.88	2.17	0.152	1	0.818
ENSG00000259366		0.973	2.84	2.16	0.152	1	0.818
ENSG00000126351	THRA	-0.42	5.59	2.17	0.152	1	0.819
ENSG00000264364	DYNLL2	-0.322	7.21	2.17	0.152	1	0.819
ENSG00000090659	CD209	-0.691	3.88	2.16	0.152	1	0.817
ENSG00000254154	SEC16B	0.752	4.93	2.15	0.153	1	0.815
ENSG00000137177	KIF13A	-0.413	6.92	2.15	0.153	1	0.814
ENSG00000274290	H2BC6	-0.739	3.09	2.16	0.153	1	0.817
ENSG00000166261	ZNF202	0.382	5.15	2.16	0.153	1	0.816
ENSG00000153786	ZDHHC7	-0.307	6.48	2.15	0.153	1	0.814
ENSG00000089351	GRAMD1A	0.4	6.46	2.16	0.153	1	0.815
ENSG00000198455	ZXDB	-0.418	4.67	2.15	0.153	1	0.815
ENSG00000117616	RSRP1	0.293	7.78	2.14	0.154	1	0.812
ENSG00000143324	XPR1	0.344	6.13	2.14	0.154	1	0.812
ENSG00000152104	PTPN14	0.393	8.27	2.15	0.154	1	0.813
ENSG00000131368	MRPS25	0.302	7.11	2.15	0.154	1	0.814
ENSG00000114626	ABTB1	0.36	5.82	2.15	0.154	1	0.813
ENSG00000109775	UFSP2	-0.641	3.16	2.14	0.154	1	0.812
ENSG00000127957	PMS2P3	0.544	4.27	2.15	0.154	1	0.813
ENSG00000157823	AP3S2	-0.335	5.66	2.15	0.154	1	0.813
ENSG00000184277	TM2D3	-0.452	5.1	2.15	0.154	1	0.812
ENSG00000167863	ATP5PD	-0.425	5.1	2.14	0.154	1	0.812
ENSG00000100359	SGSM3	0.352	6.3	2.14	0.154	1	0.812
ENSG00000175087	PDIK1L	-0.465	4.78	2.14	0.155	1	0.811
ENSG00000178295	GEN1	-0.499	6.15	2.14	0.155	1	0.81
ENSG00000146242	TPBG	0.484	5.77	2.14	0.155	1	0.81
ENSG00000078269	SYNJ2	0.43	6.66	2.14	0.155	1	0.811
ENSG00000122515	ZMIZ2	-0.383	8.11	2.14	0.155	1	0.81
ENSG00000106665	CLIP2	0.479	5.85	2.13	0.155	1	0.809
ENSG00000188352	FOCAD	0.42	6.05	2.13	0.155	1	0.81
ENSG00000150593	PDCD4	0.356	6.87	2.13	0.155	1	0.809
ENSG00000174804	FZD4	0.442	6.23	2.13	0.155	1	0.809
ENSG00000109929	SC5D	-0.48	5.14	2.14	0.155	1	0.811
ENSG00000103254	ANTKMT	0.903	3.59	2.13	0.155	1	0.809
ENSG00000103460	TOX3	0.994	3.42	2.13	0.155	1	0.809
ENSG00000196535	MYO18A	0.288	7.87	2.14	0.155	1	0.811
ENSG00000116824	CD2	-0.918	4.43	2.13	0.156	1	0.808
ENSG00000169016	E2F6	-0.391	4.65	2.13	0.156	1	0.808
ENSG00000091317	CMTM6	-0.449	6.71	2.13	0.156	1	0.808
ENSG00000173402	DAG1	-0.404	6.94	2.12	0.156	1	0.807
ENSG00000124743	KLHL31	0.787	3.51	2.12	0.156	1	0.807
ENSG00000161048	NAPEPLD	0.407	5.67	2.13	0.156	1	0.807
ENSG00000197150	ABCB8	-0.345	6.17	2.13	0.156	1	0.808
ENSG00000008988	RPS20	-0.405	7.69	2.12	0.156	1	0.806
ENSG00000137054	POLR1E	0.483	4.85	2.12	0.156	1	0.806
ENSG00000198954	KIFBP	0.541	4.45	2.12	0.156	1	0.806
ENSG00000167797	CDK2AP2	-0.505	4.05	2.13	0.156	1	0.808
ENSG00000165801	ARHGEF40	0.409	6.6	2.12	0.156	1	0.807
ENSG00000105287	PRKD2	-0.425	6.16	2.13	0.156	1	0.808
ENSG00000100422	CERK	-0.29	6.23	2.12	0.156	1	0.806
ENSG00000171608	PIK3CD	0.393	5.86	2.11	0.157	1	0.804
ENSG00000162402	USP24	-0.256	7.97	2.11	0.157	1	0.804
ENSG00000145041	DCAF1	0.352	5.59	2.11	0.157	1	0.804
ENSG00000044524	EPHA3	0.803	3.05	2.12	0.157	1	0.805
ENSG00000181847	TIGIT	-0.733	4.91	2.11	0.157	1	0.804
ENSG00000181652	ATG9B	1.53	4.71	2.11	0.157	1	0.804
ENSG00000136932	TRMO	-0.482	4.16	2.11	0.157	1	0.803
ENSG00000165124	SVEP1	-0.794	6.62	2.11	0.157	1	0.803
ENSG00000151498	ACAD8	0.291	5.69	2.12	0.157	1	0.805
ENSG00000100568	VTI1B	-0.31	5.67	2.11	0.157	1	0.804
ENSG00000166501	PRKCB	-0.604	5.57	2.11	0.157	1	0.803
ENSG00000178607	ERN1	-0.326	6.3	2.12	0.157	1	0.805
ENSG00000124228	DDX27	-0.356	5.77	2.12	0.157	1	0.805
ENSG00000100031	GGT1	0.867	5.22	2.11	0.157	1	0.803
ENSG00000283189		0.772	4.85	2.1	0.158	1	0.801
ENSG00000068001	HYAL2	0.45	5.01	2.1	0.158	1	0.802
ENSG00000113719	ERGIC1	-0.332	7.33	2.1	0.158	1	0.801
ENSG00000196584	XRCC2	-0.623	5.47	2.1	0.158	1	0.801
ENSG00000196152	ZNF79	-0.492	3.63	2.1	0.158	1	0.801
ENSG00000111790	FGFR1OP2	0.29	6.29	2.1	0.158	1	0.802
ENSG00000111481	COPZ1	-0.431	5.69	2.1	0.158	1	0.802
ENSG00000092020	PPP2R3C	-0.574	4.27	2.1	0.158	1	0.8
ENSG00000170779	CDCA4	-0.439	4.92	2.11	0.158	1	0.803
ENSG00000104047	DTWD1	-0.389	5.96	2.11	0.158	1	0.802
ENSG00000103152	MPG	0.775	3.91	2.1	0.158	1	0.801
ENSG00000005001	PRSS22	0.638	3.54	2.1	0.158	1	0.8
ENSG00000103479	RBL2	-0.299	7.43	2.1	0.158	1	0.801
ENSG00000159055	MIS18A	-0.47	3.83	2.11	0.158	1	0.802
ENSG00000100226	GTPBP1	-0.302	6.85	2.1	0.158	1	0.801
ENSG00000143322	ABL2	0.303	7.59	2.09	0.159	1	0.798
ENSG00000154518	ATP5MC3	0.408	5.8	2.09	0.159	1	0.798
ENSG00000122642	FKBP9	0.401	6.81	2.09	0.159	1	0.798
ENSG00000104237	RP1	0.716	2.88	2.1	0.159	1	0.8
ENSG00000244306	DUXAP10	0.526	8.13	2.1	0.159	1	0.799
ENSG00000103043	VAC14	-0.322	5.9	2.1	0.159	1	0.799
ENSG00000109062	SLC9A3R1	-0.515	5.91	2.09	0.159	1	0.798
ENSG00000109089	CDR2L	0.533	4.99	2.09	0.159	1	0.799
ENSG00000118257	NRP2	0.459	6.99	2.08	0.16	1	0.796
ENSG00000160796	NBEAL2	-0.353	8.1	2.09	0.16	1	0.797
ENSG00000181092	ADIPOQ	0.952	3.84	2.09	0.16	1	0.797
ENSG00000132840	BHMT2	0.929	3.42	2.09	0.16	1	0.797
ENSG00000165105	RASEF	0.641	5.7	2.08	0.16	1	0.796
ENSG00000107960	STN1	-0.81	2.99	2.08	0.16	1	0.795
ENSG00000133884	DPF2	0.308	6.04	2.08	0.16	1	0.795
ENSG00000205659	LIN52	0.59	3.71	2.08	0.16	1	0.795
ENSG00000182768	NGRN	-0.357	6.69	2.08	0.16	1	0.795
ENSG00000206053	JPT2	0.413	6.69	2.08	0.16	1	0.795
ENSG00000172824	CES4A	0.555	4.46	2.08	0.16	1	0.796
ENSG00000159176	CSRP1	0.354	7.99	2.07	0.161	1	0.793
ENSG00000182551	ADI1	-0.364	5.43	2.07	0.161	1	0.793
ENSG00000065518	NDUFB4	-0.379	4.2	2.07	0.161	1	0.793
ENSG00000039319	ZFYVE16	0.278	6.73	2.07	0.161	1	0.794
ENSG00000182512	GLRX5	-0.53	4.19	2.07	0.161	1	0.792
ENSG00000185883	ATP6V0C	-0.596	5.07	2.07	0.161	1	0.793
ENSG00000065183	WDR3	0.331	5.74	2.06	0.162	1	0.79
ENSG00000274020	LINC01138	0.491	4.8	2.07	0.162	1	0.792
ENSG00000151276	MAGI1	0.373	6.11	2.07	0.162	1	0.792
ENSG00000049541	RFC2	-0.593	4.11	2.06	0.162	1	0.789
ENSG00000104365	IKBKB	0.315	7.84	2.07	0.162	1	0.792
ENSG00000107104	KANK1	0.433	6.79	2.06	0.162	1	0.79
ENSG00000127328	RAB3IP	-0.456	5.68	2.06	0.162	1	0.79
ENSG00000140092	FBLN5	-0.747	5.29	2.06	0.162	1	0.791
ENSG00000103381	CPPED1	0.533	4.58	2.07	0.162	1	0.791
ENSG00000261067		0.746	4.04	2.06	0.162	1	0.789
ENSG00000178229	ZNF543	-0.424	4.96	2.07	0.162	1	0.792
ENSG00000159348	CYB5R1	0.361	5.17	2.05	0.163	1	0.788
ENSG00000151693	ASAP2	-0.508	6.3	2.05	0.163	1	0.787
ENSG00000171115	GIMAP8	-0.544	4.6	2.05	0.163	1	0.788
ENSG00000104714	ERICH1	0.407	5.93	2.05	0.163	1	0.788
ENSG00000075826	SEC31B	0.352	5.53	2.05	0.163	1	0.787
ENSG00000134285	FKBP11	-0.327	5.32	2.05	0.163	1	0.787
ENSG00000188322	SBK1	-0.632	5.26	2.06	0.163	1	0.789
ENSG00000103034	NDRG4	0.82	4.13	2.06	0.163	1	0.789
ENSG00000185561	TLCD2	0.562	4.62	2.05	0.163	1	0.787
ENSG00000160305	DIP2A	0.289	8.01	2.06	0.163	1	0.789
ENSG00000182134	TDRKH	0.426	4.52	2.04	0.164	1	0.785
ENSG00000115289	PCGF1	0.728	3.42	2.05	0.164	1	0.786
ENSG00000134077	THUMPD3	-0.369	5.22	2.04	0.164	1	0.784
ENSG00000107551	RASSF4	-0.449	7.44	2.04	0.164	1	0.785
ENSG00000101574	METTL4	-0.453	4.68	2.04	0.164	1	0.785
ENSG00000141447	OSBPL1A	0.384	6.29	2.04	0.164	1	0.784
ENSG00000100410	PHF5A	-0.765	3.67	2.04	0.164	1	0.786
ENSG00000231711		0.674	3.17	2.04	0.164	1	0.784
ENSG00000119878	CRIPT	-0.496	4	2.03	0.165	1	0.782
ENSG00000125633	CCDC93	-0.226	7.07	2.04	0.165	1	0.783
ENSG00000105968	H2AZ2	-0.301	6.62	2.03	0.165	1	0.782
ENSG00000183354	KIAA2026	0.29	6.99	2.03	0.165	1	0.782
ENSG00000160326	SLC2A6	-0.567	3.88	2.04	0.165	1	0.783
ENSG00000173848	NET1	-0.343	6.86	2.03	0.165	1	0.783
ENSG00000139370	SLC15A4	0.346	5.2	2.03	0.165	1	0.782
ENSG00000168970	JMJD7-PLA2G4B	0.386	6.69	2.03	0.165	1	0.782
ENSG00000141252	VPS53	0.339	6.79	2.04	0.165	1	0.784
ENSG00000275700	AATF	0.41	4.84	2.03	0.165	1	0.782
ENSG00000108848	LUC7L3	-0.28	7.77	2.03	0.165	1	0.783
ENSG00000124444	ZNF576	-0.483	4.07	2.03	0.165	1	0.783
ENSG00000105472	CLEC11A	1.08	3.46	2.04	0.165	1	0.784
ENSG00000022556	NLRP2	-1.18	5.71	2.03	0.165	1	0.782
ENSG00000115109	EPB41L5	0.379	5.46	2.02	0.166	1	0.78
ENSG00000163577	EIF5A2	0.688	3.58	2.03	0.166	1	0.781
ENSG00000164136	IL15	-0.533	5.1	2.02	0.166	1	0.779
ENSG00000077147	TM9SF3	-0.265	7.57	2.02	0.166	1	0.78
ENSG00000027001	MIPEP	-0.437	4.09	2.02	0.166	1	0.779
ENSG00000104129	DNAJC17	0.427	4.68	2.02	0.166	1	0.779
ENSG00000103415	HMOX2	0.422	4.59	2.02	0.166	1	0.78
ENSG00000108669	CYTH1	-0.361	6.97	2.03	0.166	1	0.781
ENSG00000132000	PODNL1	0.826	4.24	2.02	0.166	1	0.78
ENSG00000177732	SOX12	0.451	5.45	2.02	0.166	1	0.78
ENSG00000155313	USP25	-0.267	6.46	2.03	0.166	1	0.781
ENSG00000054392	HHAT	0.467	4.65	2.01	0.167	1	0.776
ENSG00000119777	TMEM214	-0.296	6.33	2.02	0.167	1	0.778
ENSG00000144395	CCDC150	-0.492	4.28	2.02	0.167	1	0.779
ENSG00000185811	IKZF1	-0.576	6.72	2.01	0.167	1	0.776
ENSG00000216895	RBM33-DT	-0.616	2.95	2.01	0.167	1	0.777
ENSG00000186106	ANKRD46	0.389	5.29	2.01	0.167	1	0.777
ENSG00000148019	CEP78	-0.426	6.05	2.01	0.167	1	0.777
ENSG00000181885	CLDN7	0.585	5.15	2.02	0.167	1	0.778
ENSG00000141574	SECTM1	-0.616	4.13	2.01	0.167	1	0.778
ENSG00000250067	YJEFN3	0.589	4.29	2.01	0.167	1	0.778
ENSG00000128016	ZFP36	-0.424	6.12	2.01	0.167	1	0.776
ENSG00000105609	LILRB5	-0.733	4.66	2.01	0.167	1	0.776
ENSG00000088836	SLC4A11	0.948	5.02	2.02	0.167	1	0.778
ENSG00000160299	PCNT	0.34	8.09	2.01	0.167	1	0.778
ENSG00000135919	SERPINE2	0.598	5.61	2	0.168	1	0.775
ENSG00000011426	ANLN	-0.579	6.2	2	0.168	1	0.775
ENSG00000165716	DIPK1B	0.782	3.25	2	0.168	1	0.774
ENSG00000066084	DIP2B	-0.287	7.07	2	0.168	1	0.775
ENSG00000127580	WDR24	0.419	4.3	2	0.168	1	0.774
ENSG00000274180	NATD1	0.569	4.57	2	0.168	1	0.775
ENSG00000197170	PSMD12	-0.44	5.56	2	0.168	1	0.775
ENSG00000196646	ZNF136	-0.363	4.89	2.01	0.168	1	0.776
ENSG00000197124	ZNF682	-0.744	4.18	2.01	0.168	1	0.776
ENSG00000101210	EEF1A2	-1.46	3.62	2.01	0.168	1	0.776
ENSG00000188290	HES4	1	3.72	1.99	0.169	1	0.772
ENSG00000171865	RNASEH1	-0.516	4.71	2	0.169	1	0.773
ENSG00000162944	RFTN2	1.05	3.06	1.99	0.169	1	0.772
ENSG00000198237		0.785	4.52	1.99	0.169	1	0.771
ENSG00000197062	ZSCAN26	-0.414	4.47	1.99	0.169	1	0.772
ENSG00000272556		-0.467	5.26	1.99	0.169	1	0.771
ENSG00000147604	RPL7	0.376	8.49	2	0.169	1	0.773
ENSG00000131148	EMC8	-0.405	4.3	1.99	0.169	1	0.771
ENSG00000124222	STX16	0.233	8.22	1.99	0.169	1	0.773
ENSG00000183864	TOB2	0.348	6.72	1.99	0.169	1	0.772
ENSG00000005022	SLC25A5	-0.307	6.63	1.99	0.169	1	0.773
ENSG00000204060	FOXO6	0.678	3.68	1.98	0.17	1	0.77
ENSG00000162409	PRKAA2	0.581	4.64	1.99	0.17	1	0.77
ENSG00000143889	HNRNPLL	-0.303	5.98	1.98	0.17	1	0.77
ENSG00000233757	LOC344065	-0.708	3.45	1.98	0.17	1	0.77
ENSG00000163072	NOSTRIN	0.831	3.18	1.99	0.17	1	0.771
ENSG00000151882	CCL28	0.88	4.55	1.98	0.17	1	0.769
ENSG00000145996	CDKAL1	-0.432	5.51	1.99	0.17	1	0.77
ENSG00000151474	FRMD4A	-0.461	6.98	1.99	0.17	1	0.77
ENSG00000050165	DKK3	0.671	5.3	1.98	0.17	1	0.77
ENSG00000149532	CPSF7	-0.275	7.19	1.98	0.17	1	0.769
ENSG00000260276		-0.683	3.79	1.98	0.17	1	0.77
ENSG00000102974	CTCF	-0.243	5.85	1.98	0.17	1	0.769
ENSG00000171634	BPTF	-0.245	8.54	1.99	0.17	1	0.771
ENSG00000130724	CHMP2A	0.483	4.61	1.98	0.17	1	0.77
ENSG00000005893	LAMP2	-0.434	6.99	1.98	0.17	1	0.769
ENSG00000154917	RAB6B	0.689	3.93	1.97	0.171	1	0.766
ENSG00000248019	FAM13A-AS1	0.381	4.32	1.97	0.171	1	0.767
ENSG00000123505	AMD1	-0.451	7.25	1.97	0.171	1	0.766
ENSG00000118523	CCN2	0.745	6.91	1.98	0.171	1	0.768
ENSG00000166902	MRPL16	0.448	4.06	1.97	0.171	1	0.767
ENSG00000133935	ERG28	-0.61	3.54	1.97	0.171	1	0.767
ENSG00000101608	MYL12A	-0.397	6.16	1.97	0.171	1	0.767
ENSG00000064490	RFXANK	-0.635	4.24	1.98	0.171	1	0.768
ENSG00000176887	SOX11	-0.638	6.41	1.96	0.172	1	0.764
ENSG00000179299	NSUN7	-0.702	3.46	1.96	0.172	1	0.763
ENSG00000172493	AFF1	-0.256	7.67	1.97	0.172	1	0.765
ENSG00000151612	ZNF827	0.348	6.62	1.97	0.172	1	0.765
ENSG00000183323	CCDC125	0.399	5.04	1.96	0.172	1	0.764
ENSG00000171992	SYNPO	0.326	6.81	1.97	0.172	1	0.766
ENSG00000175806	MSRA	0.61	3.38	1.96	0.172	1	0.764
ENSG00000164920	OSR2	0.723	2.68	1.96	0.172	1	0.763
ENSG00000107938	EDRF1	-0.266	5.91	1.97	0.172	1	0.766
ENSG00000021762	OSBPL5	0.38	5.99	1.97	0.172	1	0.765
ENSG00000110274	CEP164	0.348	6.66	1.97	0.172	1	0.765
ENSG00000161642	ZNF385A	-0.493	4.72	1.96	0.172	1	0.764
ENSG00000140526	ABHD2	-0.298	7.28	1.96	0.172	1	0.764
ENSG00000161980	POLR3K	0.682	3.37	1.97	0.172	1	0.765
ENSG00000159579	RSPRY1	0.299	5.81	1.97	0.172	1	0.765
ENSG00000132382	MYBBP1A	0.293	6.71	1.96	0.172	1	0.764
ENSG00000169403	PTAFR	-0.564	5.03	1.95	0.173	1	0.762
ENSG00000160685	ZBTB7B	0.389	7.27	1.96	0.173	1	0.763
ENSG00000154429	CCSAP	-0.361	5.77	1.95	0.173	1	0.761
ENSG00000144182	LIPT1	0.612	2.72	1.95	0.173	1	0.761
ENSG00000145354	CISD2	-0.449	4.2	1.95	0.173	1	0.762
ENSG00000153015	CWC27	0.616	4.08	1.95	0.173	1	0.762
ENSG00000147419	CCDC25	0.418	4.65	1.95	0.173	1	0.761
ENSG00000197140	ADAM32	0.584	4.78	1.96	0.173	1	0.763
ENSG00000214776		-0.963	4.75	1.95	0.173	1	0.761
ENSG00000171490	RSL1D1	0.285	6.18	1.96	0.173	1	0.762
ENSG00000172530	BANP	0.415	5.21	1.95	0.173	1	0.761
ENSG00000172716	SLFN11	-0.339	6.65	1.95	0.173	1	0.761
ENSG00000119547	ONECUT2	-0.814	4.09	1.95	0.173	1	0.761
ENSG00000104904	OAZ1	-0.245	7.17	1.96	0.173	1	0.762
ENSG00000158470	B4GALT5	-0.435	6.14	1.96	0.173	1	0.763
ENSG00000072694	FCGR2B	-0.491	5.52	1.94	0.174	1	0.759
ENSG00000226674	TEX41	-0.559	3.73	1.94	0.174	1	0.758
ENSG00000145390	USP53	0.302	6.96	1.94	0.174	1	0.758
ENSG00000105967	TFEC	-0.444	5.63	1.95	0.174	1	0.76
ENSG00000078668	VDAC3	0.394	5.84	1.94	0.174	1	0.758
ENSG00000139211	AMIGO2	-0.448	4.62	1.94	0.174	1	0.759
ENSG00000215256	DHRS4-AS1	0.544	4.39	1.95	0.174	1	0.76
ENSG00000184207	PGP	0.551	4.42	1.94	0.174	1	0.758
ENSG00000153443	UBALD1	0.4	5.49	1.95	0.174	1	0.76
ENSG00000260528		-0.591	5.28	1.95	0.174	1	0.76
ENSG00000221923	ZNF880	0.515	4.27	1.94	0.174	1	0.759
ENSG00000132793	LPIN3	0.395	5.58	1.94	0.174	1	0.759
ENSG00000006757	PNPLA4	0.901	2.52	1.94	0.174	1	0.759
ENSG00000116874	WARS2	0.528	3.94	1.93	0.175	1	0.756
ENSG00000116095	PLEKHA3	0.351	6.41	1.93	0.175	1	0.756
ENSG00000169031	COL4A3	-0.817	4.68	1.94	0.175	1	0.757
ENSG00000051382	PIK3CB	0.292	6.31	1.93	0.175	1	0.756
ENSG00000085788	DDHD2	-0.409	6.71	1.93	0.175	1	0.756
ENSG00000137474	MYO7A	-0.456	5.31	1.94	0.175	1	0.758
ENSG00000128928	IVD	0.388	6.1	1.93	0.175	1	0.757
ENSG00000137806	NDUFAF1	0.523	3.27	1.93	0.175	1	0.756
ENSG00000167371	PRRT2	-0.842	3.76	1.94	0.175	1	0.758
ENSG00000073350	LLGL2	-0.514	6.64	1.93	0.175	1	0.757
ENSG00000005206	SPPL2B	0.301	6.76	1.94	0.175	1	0.758
ENSG00000101266	CSNK2A1	0.278	6.71	1.94	0.175	1	0.757
ENSG00000091483	FH	0.421	4.99	1.93	0.176	1	0.754
ENSG00000091972	CD200	-0.579	3.74	1.92	0.176	1	0.754
ENSG00000070814	TCOF1	0.298	6.34	1.92	0.176	1	0.754
ENSG00000189007	ADAT2	0.321	5.48	1.93	0.176	1	0.755
ENSG00000164818	DNAAF5	-0.443	5.7	1.92	0.176	1	0.754
ENSG00000187796	CARD9	0.544	4.71	1.92	0.176	1	0.754
ENSG00000111321	LTBR	0.399	6.54	1.93	0.176	1	0.754
ENSG00000123416	TUBA1B	-0.266	7.92	1.93	0.176	1	0.754
ENSG00000280734		0.831	3.7	1.93	0.176	1	0.755
ENSG00000185596		0.387	5.74	1.92	0.176	1	0.754
ENSG00000270647	TAF15	0.283	6.56	1.92	0.176	1	0.754
ENSG00000152147	GEMIN6	-0.56	3.34	1.92	0.177	1	0.752
ENSG00000236255		-0.594	3.92	1.91	0.177	1	0.751
ENSG00000082074	FYB1	-0.467	6.97	1.92	0.177	1	0.753
ENSG00000166272	WBP1L	-0.339	6.32	1.92	0.177	1	0.751
ENSG00000197016	ZNF470	0.349	4.8	1.92	0.177	1	0.752
ENSG00000088930	XRN2	-0.313	6.15	1.92	0.177	1	0.753
ENSG00000160233	LRRC3	0.702	4.87	1.91	0.177	1	0.751
ENSG00000226419	SLC16A1-AS1	0.381	5.77	1.91	0.178	1	0.75
ENSG00000134321	RSAD2	0.7	5.74	1.91	0.178	1	0.749
ENSG00000164125	GASK1B	0.42	6.45	1.91	0.178	1	0.749
ENSG00000127951	FGL2	-0.494	5.85	1.91	0.178	1	0.751
ENSG00000129460	NGDN	0.346	4.4	1.91	0.178	1	0.75
ENSG00000140749	IGSF6	-0.624	4.21	1.91	0.178	1	0.75
ENSG00000105705	SUGP1	-0.362	5.12	1.91	0.178	1	0.75
ENSG00000128626	MRPS12	0.626	3.61	1.91	0.178	1	0.751
ENSG00000142227	EMP3	-0.603	3.12	1.91	0.178	1	0.751
ENSG00000188315	C3orf62	-0.385	4.69	1.9	0.179	1	0.748
ENSG00000151617	EDNRA	0.418	4.98	1.9	0.179	1	0.748
ENSG00000157954	WIPI2	0.246	6.45	1.9	0.179	1	0.748
ENSG00000008277	ADAM22	0.57	4.2	1.9	0.179	1	0.746
ENSG00000065809	FAM107B	0.419	6.26	1.9	0.179	1	0.747
ENSG00000196865	NHLRC2	-0.275	7.1	1.9	0.179	1	0.747
ENSG00000028203	VEZT	0.218	6.38	1.9	0.179	1	0.746
ENSG00000050820	BCAR1	0.39	6.62	1.9	0.179	1	0.748
ENSG00000076650	GPATCH1	-0.41	4.69	1.9	0.179	1	0.747
ENSG00000133059	DSTYK	0.274	6.4	1.89	0.18	1	0.745
ENSG00000136699	SMPD4	-0.39	6.75	1.89	0.18	1	0.745
ENSG00000131375	CAPN7	-0.258	6.3	1.89	0.18	1	0.744
ENSG00000181163	NPM1	-0.282	7.88	1.89	0.18	1	0.745
ENSG00000146555	SDK1	-0.51	5.14	1.89	0.18	1	0.745
ENSG00000020181	ADGRA2	0.477	6.32	1.89	0.18	1	0.744
ENSG00000010610	CD4	-0.458	5.95	1.89	0.18	1	0.744
ENSG00000188766	SPRED3	0.675	3.68	1.89	0.18	1	0.744
ENSG00000117751	PPP1R8	-0.441	4.95	1.88	0.181	1	0.743
ENSG00000259030	FPGT-TNNI3K	0.699	3.56	1.88	0.181	1	0.741
ENSG00000205571	SMN1	0.687	4.32	1.88	0.181	1	0.743
ENSG00000112249	ASCC3	0.222	7.36	1.88	0.181	1	0.742
ENSG00000204054		0.288	6.41	1.88	0.181	1	0.741
ENSG00000171219	CDC42BPG	0.298	6.41	1.88	0.181	1	0.741
ENSG00000135469	COQ10A	-0.667	3.09	1.88	0.181	1	0.743
ENSG00000170581	STAT2	-0.276	8.43	1.88	0.181	1	0.743
ENSG00000189403	HMGB1	-0.253	7.81	1.89	0.181	1	0.744
ENSG00000165949	IFI27	0.681	5.85	1.88	0.181	1	0.743
ENSG00000140511	HAPLN3	0.482	6.39	1.88	0.181	1	0.743
ENSG00000140521	POLG	-0.276	6.75	1.88	0.181	1	0.742
ENSG00000259291	ZNF710-AS1	-0.652	3.65	1.88	0.181	1	0.743
ENSG00000140943	MBTPS1	-0.264	7.45	1.88	0.181	1	0.742
ENSG00000278259	MYO19	-0.342	7.05	1.88	0.181	1	0.743
ENSG00000181392	SYNE4	0.706	3.5	1.88	0.181	1	0.742
ENSG00000075218	GTSE1	-0.696	4.85	1.88	0.181	1	0.743
ENSG00000117266	CDK18	0.506	5.8	1.87	0.182	1	0.739
ENSG00000075292	ZNF638	-0.257	8.35	1.87	0.182	1	0.74
ENSG00000138399	FASTKD1	0.487	4.84	1.87	0.182	1	0.74
ENSG00000170871	KIAA0232	-0.252	6.35	1.87	0.182	1	0.739
ENSG00000145740	SLC30A5	0.367	5.65	1.87	0.182	1	0.739
ENSG00000155561	NUP205	-0.341	7.29	1.87	0.182	1	0.739
ENSG00000059769	DNAJC25	-0.502	3.97	1.87	0.182	1	0.739
ENSG00000123243	ITIH5	-0.499	4.88	1.88	0.182	1	0.741
ENSG00000229474	PATL2	-0.749	3.83	1.87	0.182	1	0.74
ENSG00000125454	SLC25A19	-0.42	4.54	1.87	0.182	1	0.739
ENSG00000169635	HIC2	0.385	5.36	1.87	0.182	1	0.739
ENSG00000158301	GPRASP2	0.443	4.11	1.87	0.182	1	0.741
ENSG00000125347	IRF1	-0.43	7.52	1.86	0.183	1	0.737
ENSG00000184465	WDR27	0.319	6.84	1.86	0.183	1	0.738
ENSG00000169894	MUC3A	-0.53	5.43	1.86	0.183	1	0.737
ENSG00000146963	LUC7L2	-0.29	7.32	1.86	0.183	1	0.738
ENSG00000172167	MTBP	-0.448	5.28	1.86	0.183	1	0.737
ENSG00000148154	UGCG	-0.339	6.18	1.86	0.183	1	0.737
ENSG00000171169	NAIF1	0.812	3.11	1.86	0.183	1	0.737
ENSG00000139117	CPNE8	0.419	4.34	1.86	0.183	1	0.738
ENSG00000129467	ADCY4	0.5	4.95	1.86	0.183	1	0.737
ENSG00000166073	GPR176	0.524	4.28	1.87	0.183	1	0.738
ENSG00000197562	RAB40C	0.377	5.32	1.86	0.183	1	0.738
ENSG00000103260	METRN	0.654	4.31	1.86	0.183	1	0.737
ENSG00000103091	WDR59	-0.275	6.38	1.86	0.183	1	0.737
ENSG00000187741	FANCA	-0.504	6.34	1.87	0.183	1	0.738
ENSG00000189159	JPT1	-0.44	5.13	1.86	0.183	1	0.737
ENSG00000101605	MYOM1	0.63	3.22	1.87	0.183	1	0.738
ENSG00000088888	MAVS	0.211	8.55	1.86	0.183	1	0.738
ENSG00000188636	RTL6	-0.349	5.96	1.87	0.183	1	0.739
ENSG00000123728	RAP2C	-0.288	5.53	1.87	0.183	1	0.738
ENSG00000115884	SDC1	-0.508	7.79	1.85	0.184	1	0.735
ENSG00000214595	EML6	-0.516	3.98	1.86	0.184	1	0.736
ENSG00000170500	LONRF2	-0.611	5.15	1.86	0.184	1	0.736
ENSG00000154813	DPH3	-0.5	4.29	1.86	0.184	1	0.736
ENSG00000170502	NUDT9	0.435	4.28	1.86	0.184	1	0.736
ENSG00000242265	PEG10	0.806	7.36	1.85	0.184	1	0.735
ENSG00000137038	DMAC1	0.396	4.3	1.86	0.184	1	0.735
ENSG00000136877	FPGS	0.364	5.42	1.86	0.184	1	0.736
ENSG00000148300	REXO4	0.474	4.59	1.85	0.184	1	0.735
ENSG00000167283	ATP5MG	0.287	4.9	1.85	0.184	1	0.735
ENSG00000139405	RITA1	0.502	3.63	1.86	0.184	1	0.735
ENSG00000198393	ZNF26	0.253	6.88	1.86	0.184	1	0.736
ENSG00000126216	TUBGCP3	-0.318	5.91	1.86	0.184	1	0.736
ENSG00000133138	TBC1D8B	0.365	4.89	1.86	0.184	1	0.736
ENSG00000088205	DDX18	-0.268	6.58	1.84	0.185	1	0.732
ENSG00000149179	CSTPP1	0.434	3.92	1.84	0.185	1	0.733
ENSG00000134802	SLC43A3	0.525	5.98	1.84	0.185	1	0.732
ENSG00000189057	FAM111B	0.541	5.04	1.85	0.185	1	0.733
ENSG00000133119	RFC3	-0.375	4.41	1.84	0.185	1	0.732
ENSG00000136143	SUCLA2	0.416	4.52	1.85	0.185	1	0.734
ENSG00000225190	PLEKHM1	0.289	6.01	1.84	0.185	1	0.732
ENSG00000134769	DTNA	0.525	4.92	1.85	0.185	1	0.734
ENSG00000196684	HSH2D	-0.64	4.85	1.85	0.185	1	0.734
ENSG00000206195	DUXAP8	0.538	5.71	1.85	0.185	1	0.734
ENSG00000117614	SYF2	-0.379	4.11	1.83	0.186	1	0.73
ENSG00000138755	CXCL9	-0.926	7.09	1.84	0.186	1	0.731
ENSG00000134986	NREP	-0.449	6.39	1.83	0.186	1	0.73
ENSG00000170445	HARS1	0.34	5.71	1.83	0.186	1	0.73
ENSG00000161021	MAML1	-0.309	6.7	1.84	0.186	1	0.731
ENSG00000205269	TMEM170B	-0.486	4.68	1.83	0.186	1	0.729
ENSG00000179082		-0.803	3.69	1.84	0.186	1	0.731
ENSG00000172650	AGAP5	0.453	4.91	1.84	0.186	1	0.731
ENSG00000050438	SLC4A8	0.729	5.65	1.84	0.186	1	0.731
ENSG00000136104	RNASEH2B	0.319	5.35	1.84	0.186	1	0.731
ENSG00000183087	GAS6	0.437	6.12	1.84	0.186	1	0.73
ENSG00000213983	AP1G2	0.288	6.45	1.84	0.186	1	0.732
ENSG00000100906	NFKBIA	-0.37	6.31	1.84	0.186	1	0.732
ENSG00000262943	ALOX12P2	0.756	4.72	1.84	0.186	1	0.73
ENSG00000120071	KANSL1	0.244	8.52	1.83	0.186	1	0.73
ENSG00000154217	PITPNC1	-0.476	5.33	1.84	0.186	1	0.732
ENSG00000188807	TMEM201	0.416	5.23	1.82	0.187	1	0.727
ENSG00000047410	TPR	0.249	8.37	1.83	0.187	1	0.728
ENSG00000135929	CYP27A1	-0.61	5.06	1.83	0.187	1	0.728
ENSG00000137171	KLC4	0.369	4.82	1.83	0.187	1	0.729
ENSG00000171453	POLR1C	0.417	4.52	1.83	0.187	1	0.729
ENSG00000169439	SDC2	0.604	5.74	1.83	0.187	1	0.727
ENSG00000085733	CTTN	0.35	8.33	1.83	0.187	1	0.729
ENSG00000250208	FZD10-AS1	-0.702	3.76	1.82	0.187	1	0.727
ENSG00000100888	CHD8	0.197	7.54	1.83	0.187	1	0.729
ENSG00000260630	SNAI3-AS1	-0.597	2.87	1.83	0.187	1	0.728
ENSG00000157601	MX1	0.634	7.78	1.83	0.187	1	0.729
ENSG00000116688	MFN2	0.332	6.85	1.82	0.188	1	0.725
ENSG00000134198	TSPAN2	0.756	3.81	1.82	0.188	1	0.726
ENSG00000197956	S100A6	0.536	5.54	1.82	0.188	1	0.726
ENSG00000144381	HSPD1	0.308	7.43	1.82	0.188	1	0.726
ENSG00000163781	TOPBP1	-0.324	6.36	1.82	0.188	1	0.727
ENSG00000146094	DOK3	-0.427	4.86	1.82	0.188	1	0.726
ENSG00000175895	PLEKHF2	-0.362	5.35	1.82	0.188	1	0.725
ENSG00000177685	CRACR2B	0.622	5.93	1.82	0.188	1	0.726
ENSG00000166889	PATL1	0.245	6.6	1.82	0.188	1	0.725
ENSG00000139514	SLC7A1	-0.347	6.93	1.82	0.188	1	0.727
ENSG00000131981	LGALS3	-0.496	5.41	1.82	0.188	1	0.726
ENSG00000156381	ANKRD9	0.473	5.11	1.82	0.188	1	0.727
ENSG00000167741	GGT6	0.675	3.69	1.82	0.188	1	0.725
ENSG00000173812	EIF1	-0.228	7.32	1.82	0.188	1	0.726
ENSG00000131943	C19orf12	0.321	5.52	1.82	0.188	1	0.725
ENSG00000167554	ZNF610	0.657	3	1.82	0.188	1	0.726
ENSG00000165775	FUNDC2	-0.359	4.98	1.82	0.188	1	0.725
ENSG00000135828	RNASEL	0.358	5.03	1.81	0.189	1	0.723
ENSG00000114857	NKTR	-0.209	9.35	1.81	0.189	1	0.724
ENSG00000229619	MBNL1-AS1	0.683	3.45	1.82	0.189	1	0.725
ENSG00000164308	ERAP2	-0.564	5.68	1.81	0.189	1	0.723
ENSG00000155329	ZCCHC10	0.551	3.54	1.81	0.189	1	0.724
ENSG00000128609	NDUFA5	-0.3	5.6	1.81	0.189	1	0.723
ENSG00000147364	FBXO25	-0.393	5.36	1.81	0.189	1	0.723
ENSG00000172728	FUT10	0.489	4.59	1.81	0.189	1	0.723
ENSG00000136826	KLF4	-0.517	4.51	1.81	0.189	1	0.723
ENSG00000110719	TCIRG1	0.344	7.01	1.81	0.189	1	0.723
ENSG00000250303	LINC02762	0.578	3.82	1.82	0.189	1	0.725
ENSG00000104131	EIF3J	0.276	5.74	1.81	0.189	1	0.723
ENSG00000140538	NTRK3	-0.756	5.65	1.81	0.189	1	0.724
ENSG00000132661	NXT1	-0.616	3.21	1.82	0.189	1	0.725
ENSG00000182841	RRP7BP	0.483	6.09	1.81	0.189	1	0.724
ENSG00000173372	C1QA	-0.561	5.48	1.8	0.19	1	0.72
ENSG00000186409	CCDC30	-0.35	4.65	1.81	0.19	1	0.722
ENSG00000169418	NPR1	0.676	3.58	1.81	0.19	1	0.722
ENSG00000251546	IGKV1D-39	-1.04	5.99	1.8	0.19	1	0.721
ENSG00000124613	ZNF391	0.687	3.36	1.8	0.19	1	0.721
ENSG00000135205	CCDC146	-0.555	4	1.8	0.19	1	0.722
ENSG00000166478	ZNF143	-0.38	4.41	1.8	0.19	1	0.721
ENSG00000127720	METTL25	0.439	3.31	1.81	0.19	1	0.722
ENSG00000079134	THOC1	-0.329	6.12	1.8	0.19	1	0.721
ENSG00000170949	ZNF160	-0.301	6.48	1.8	0.19	1	0.721
ENSG00000064787	BCAS1	-1.07	3.77	1.8	0.19	1	0.721
ENSG00000197077	KIAA1671	0.298	7.93	1.8	0.19	1	0.721
ENSG00000092621	PHGDH	-0.592	6.45	1.8	0.191	1	0.72
ENSG00000236859	NIFK-AS1	0.607	2.82	1.79	0.191	1	0.718
ENSG00000178177	LCORL	-0.347	5.51	1.8	0.191	1	0.72
ENSG00000137558	PI15	0.705	5.09	1.8	0.191	1	0.72
ENSG00000165060	FXN	-0.499	3.64	1.8	0.191	1	0.719
ENSG00000224914	LINC00863	-0.55	3.74	1.8	0.191	1	0.719
ENSG00000211448	DIO2	-0.501	5.77	1.79	0.191	1	0.718
ENSG00000140264	SERF2	-0.283	7.12	1.79	0.191	1	0.718
ENSG00000198373	WWP2	0.748	7.27	1.79	0.191	1	0.719
ENSG00000099341	PSMD8	-0.439	5.41	1.79	0.191	1	0.718
ENSG00000138639	ARHGAP24	0.325	4.62	1.79	0.192	1	0.718
ENSG00000170161	FAM88B	0.676	3.42	1.79	0.192	1	0.716
ENSG00000134575	ACP2	-0.292	4.9	1.79	0.192	1	0.717
ENSG00000134905	CARS2	0.311	6.11	1.78	0.192	1	0.716
ENSG00000119655	NPC2	-0.369	5.45	1.79	0.192	1	0.717
ENSG00000090470	PDCD7	0.365	5.33	1.78	0.192	1	0.716
ENSG00000101146	RAE1	0.367	4.97	1.78	0.192	1	0.716
ENSG00000008086	CDKL5	0.361	6.06	1.78	0.192	1	0.716
ENSG00000138434	ITPRID2	0.515	7.82	1.78	0.193	1	0.715
ENSG00000124570	SERPINB6	-0.349	5.61	1.77	0.193	1	0.714
ENSG00000060762	MPC1	-0.667	3.13	1.78	0.193	1	0.714
ENSG00000270344		0.467	5.22	1.78	0.193	1	0.715
ENSG00000156232	WHAMM	-0.378	4.99	1.78	0.193	1	0.715
ENSG00000005339	CREBBP	0.209	8.16	1.78	0.193	1	0.715
ENSG00000159714	ZDHHC1	0.682	3.1	1.78	0.193	1	0.715
ENSG00000103051	COG4	0.295	6.3	1.78	0.193	1	0.714
ENSG00000124422	USP22	0.308	7.96	1.78	0.193	1	0.716
ENSG00000105135	ILVBL	0.53	5.97	1.78	0.193	1	0.714
ENSG00000064607	SUGP2	-0.287	8.32	1.78	0.193	1	0.714
ENSG00000118705	RPN2	-0.324	6.53	1.78	0.193	1	0.715
ENSG00000070759	TESK2	0.715	3.51	1.77	0.194	1	0.712
ENSG00000163939	PBRM1	-0.26	6.88	1.77	0.194	1	0.712
ENSG00000181744	DIPK2A	0.539	5.91	1.77	0.194	1	0.713
ENSG00000106484	MEST	1.02	5.71	1.77	0.194	1	0.711
ENSG00000015153	YAF2	0.335	5.72	1.77	0.194	1	0.712
ENSG00000176974	SHMT1	0.616	4.79	1.77	0.194	1	0.711
ENSG00000133195	SLC39A11	-0.355	5.54	1.77	0.194	1	0.713
ENSG00000197951	ZNF71	0.396	4.85	1.77	0.194	1	0.712
ENSG00000215447		0.648	4.39	1.77	0.194	1	0.712
ENSG00000181817	LSM10	-0.63	3.47	1.76	0.195	1	0.709
ENSG00000198815	FOXJ3	-0.229	6.91	1.76	0.195	1	0.71
ENSG00000197965	MPZL1	0.352	7.65	1.76	0.195	1	0.709
ENSG00000092978	GPATCH2	0.291	6.11	1.76	0.195	1	0.71
ENSG00000162817	C1orf115	0.563	4.48	1.76	0.195	1	0.711
ENSG00000138078	PREPL	-0.314	6.42	1.77	0.195	1	0.711
ENSG00000169679	BUB1	-0.589	5.05	1.76	0.195	1	0.71
ENSG00000112541	PDE10A	-0.617	4.85	1.76	0.195	1	0.71
ENSG00000146676	PURB	-0.27	7.49	1.76	0.195	1	0.71
ENSG00000168522	FNTA	0.311	6.83	1.76	0.195	1	0.71
ENSG00000110169	HPX	0.774	2.31	1.76	0.195	1	0.709
ENSG00000165490	DDIAS	-0.61	3.83	1.76	0.195	1	0.709
ENSG00000166986	MARS1	-0.248	6.83	1.76	0.195	1	0.709
ENSG00000103932	RPAP1	0.391	5.08	1.76	0.195	1	0.71
ENSG00000235370	CSPG4P5	0.506	4.98	1.76	0.195	1	0.709
ENSG00000069188	SDK2	0.67	4.59	1.76	0.195	1	0.709
ENSG00000142303	ADAMTS10	0.522	5.74	1.76	0.195	1	0.71
ENSG00000196757	ZNF700	-0.294	6.11	1.76	0.195	1	0.71
ENSG00000101849	TBL1X	-0.427	5.82	1.77	0.195	1	0.711
ENSG00000162419	GMEB1	-0.355	5.22	1.75	0.196	1	0.708
ENSG00000169116	PARM1	-0.443	4.81	1.75	0.196	1	0.708
ENSG00000147676	MAL2	-0.647	6.77	1.75	0.196	1	0.707
ENSG00000158079	PTPDC1	0.397	5.42	1.76	0.196	1	0.708
ENSG00000169857	AVEN	0.481	3.91	1.75	0.196	1	0.707
ENSG00000175662	TOM1L2	0.341	6.6	1.75	0.196	1	0.707
ENSG00000182473	EXOC7	-0.327	8.07	1.75	0.196	1	0.708
ENSG00000130255	RPL36	0.307	6.52	1.75	0.196	1	0.707
ENSG00000240849	PEDS1	0.281	5.64	1.75	0.196	1	0.708
ENSG00000142961	MOB3C	0.275	6.13	1.75	0.197	1	0.706
ENSG00000114383	TUSC2	-0.431	3.92	1.74	0.197	1	0.705
ENSG00000112874	NUDT12	-0.699	3.25	1.75	0.197	1	0.706
ENSG00000120318	ARAP3	0.39	5.06	1.75	0.197	1	0.706
ENSG00000164867	NOS3	0.667	4	1.75	0.197	1	0.706
ENSG00000139266	MARCHF9	0.435	4.4	1.75	0.197	1	0.707
ENSG00000247092	SNHG10	-0.541	3.52	1.74	0.197	1	0.705
ENSG00000078304	PPP2R5C	-0.242	7.18	1.75	0.197	1	0.706
ENSG00000182446	NPLOC4	-0.413	8.18	1.74	0.197	1	0.705
ENSG00000171017	LRRC8E	0.735	4.12	1.75	0.197	1	0.706
ENSG00000028277	POU2F2	-0.387	4.99	1.75	0.197	1	0.706
ENSG00000114391	RPL24	0.301	6.8	1.74	0.198	1	0.704
ENSG00000281501		-0.631	3.29	1.74	0.198	1	0.703
ENSG00000269893	SNHG8	-0.539	4.61	1.73	0.198	1	0.703
ENSG00000215146	LOC441666	0.433	4.58	1.74	0.198	1	0.703
ENSG00000089818	NECAP1	-0.274	5.91	1.74	0.198	1	0.703
ENSG00000111110	PPM1H	0.642	5.64	1.73	0.198	1	0.702
ENSG00000127334	DYRK2	0.246	7.24	1.74	0.198	1	0.703
ENSG00000166454	ATMIN	-0.268	6.03	1.74	0.198	1	0.704
ENSG00000108622	ICAM2	0.704	3.32	1.74	0.198	1	0.703
ENSG00000142534	RPS11	-0.307	7.07	1.73	0.198	1	0.702
ENSG00000138942	RNF185	0.318	5.16	1.74	0.198	1	0.703
ENSG00000100376	FAM118A	0.423	6.63	1.74	0.198	1	0.704
ENSG00000198624	CCDC69	-0.647	5.21	1.73	0.199	1	0.701
ENSG00000179388	EGR3	-0.548	4.08	1.73	0.199	1	0.7
ENSG00000122877	EGR2	-0.468	4.12	1.73	0.199	1	0.701
ENSG00000137500	CCDC90B	-0.255	5.14	1.73	0.199	1	0.701
ENSG00000124098	FAM210B	-0.246	6.01	1.73	0.199	1	0.702
ENSG00000152284	TCF7L1	-0.52	5.08	1.72	0.2	1	0.698
ENSG00000174796	THAP6	-0.341	5.16	1.72	0.2	1	0.699
ENSG00000019582	CD74	-0.53	9.52	1.72	0.2	1	0.698
ENSG00000168575	SLC20A2	0.359	6.56	1.72	0.2	1	0.699
ENSG00000148513	ANKRD30A	1.24	7.23	1.72	0.2	1	0.699
ENSG00000282508		-0.389	5.99	1.73	0.2	1	0.7
ENSG00000160113	NR2F6	0.525	5.74	1.72	0.2	1	0.699
ENSG00000135842	NIBAN1	0.475	6.98	1.71	0.201	1	0.696
ENSG00000181873	IBA57	0.25	6.12	1.72	0.201	1	0.698
ENSG00000144452	ABCA12	-0.811	4.28	1.71	0.201	1	0.696
ENSG00000214160	ALG3	-0.477	4.42	1.71	0.201	1	0.696
ENSG00000156136	DCK	-0.466	4.64	1.71	0.201	1	0.697
ENSG00000137309	HMGA1	-0.343	6.68	1.71	0.201	1	0.697
ENSG00000160325	CACFD1	0.437	4.5	1.71	0.201	1	0.696
ENSG00000135407	AVIL	-0.528	4.79	1.72	0.201	1	0.697
ENSG00000204852	TCTN1	0.307	5.13	1.71	0.201	1	0.696
ENSG00000157456	CCNB2	-0.578	3.91	1.72	0.201	1	0.698
ENSG00000177508	IRX3	0.41	5.61	1.72	0.201	1	0.698
ENSG00000109113	RAB34	0.395	4.71	1.71	0.201	1	0.697
ENSG00000160209	PDXK	0.473	8.75	1.71	0.201	1	0.697
ENSG00000079739	PGM1	0.36	5.47	1.71	0.202	1	0.695
ENSG00000159166	LAD1	0.488	5.85	1.71	0.202	1	0.695
ENSG00000138772	ANXA3	0.612	4.17	1.71	0.202	1	0.695
ENSG00000231389	HLA-DPA1	-0.462	7.43	1.7	0.202	1	0.694
ENSG00000180992	MRPL14	-0.469	4.1	1.71	0.202	1	0.695
ENSG00000135537	AFG1L	0.451	4.27	1.71	0.202	1	0.695
ENSG00000234545	FAM133B	0.293	5.28	1.71	0.202	1	0.696
ENSG00000196329	GIMAP5	-0.579	5.72	1.71	0.202	1	0.695
ENSG00000185015	CA13	0.637	4.85	1.71	0.202	1	0.695
ENSG00000147654	EBAG9	-0.419	3.74	1.71	0.202	1	0.695
ENSG00000188070	ZFTA	0.277	5.93	1.71	0.202	1	0.695
ENSG00000196850	PPTC7	0.254	5.71	1.7	0.202	1	0.694
ENSG00000136448	NMT1	0.232	6.55	1.7	0.202	1	0.694
ENSG00000126005	MMP24OS	-0.339	5.06	1.7	0.202	1	0.694
ENSG00000183255	PTTG1IP	0.299	7.8	1.71	0.202	1	0.695
ENSG00000164088	PPM1M	0.369	5.07	1.7	0.203	1	0.693
ENSG00000080608	PUM3	0.397	5.9	1.7	0.203	1	0.693
ENSG00000182154	MRPL41	0.665	4.23	1.7	0.203	1	0.692
ENSG00000137693	YAP1	0.324	7.68	1.7	0.203	1	0.693
ENSG00000105497	ZNF175	0.337	4.4	1.7	0.203	1	0.692
ENSG00000155304	HSPA13	-0.391	5.52	1.7	0.203	1	0.693
ENSG00000185340	GAS2L1	0.373	5.21	1.7	0.203	1	0.692
ENSG00000138386	NAB1	0.342	6.59	1.69	0.204	1	0.691
ENSG00000112473	SLC39A7	0.265	6.54	1.69	0.204	1	0.69
ENSG00000133627	ACTR3B	-0.443	5.22	1.69	0.204	1	0.69
ENSG00000003989	SLC7A2	0.735	5.51	1.69	0.204	1	0.691
ENSG00000106780	MEGF9	-0.379	6.04	1.69	0.204	1	0.691
ENSG00000149177	PTPRJ	-0.347	6.91	1.69	0.204	1	0.69
ENSG00000158636	EMSY	-0.256	6.25	1.69	0.204	1	0.691
ENSG00000104064	GABPB1	-0.37	4.41	1.69	0.204	1	0.69
ENSG00000007376	RPUSD1	0.547	4.91	1.69	0.204	1	0.691
ENSG00000103249	CLCN7	0.278	7.13	1.69	0.204	1	0.691
ENSG00000167977	KCTD5	0.395	4.87	1.69	0.204	1	0.69
ENSG00000174886	NDUFA11	0.384	5.33	1.69	0.204	1	0.691
ENSG00000197020	ZNF100	-0.42	4.89	1.69	0.204	1	0.69
ENSG00000189190	ZNF600	-0.402	5.03	1.69	0.204	1	0.69
ENSG00000071553	ATP6AP1	-0.366	6.43	1.69	0.204	1	0.691
ENSG00000162367	TAL1	0.808	3.65	1.68	0.205	1	0.688
ENSG00000162654	GBP4	-0.529	6.45	1.68	0.205	1	0.688
ENSG00000058085	LAMC2	0.781	6.12	1.68	0.205	1	0.689
ENSG00000010072	SPRTN	-0.33	4.77	1.68	0.205	1	0.688
ENSG00000115020	PIKFYVE	-0.211	7.31	1.69	0.205	1	0.689
ENSG00000181690	PLAG1	-0.725	3.75	1.69	0.205	1	0.689
ENSG00000135018	UBQLN1	-0.23	7.23	1.68	0.205	1	0.688
ENSG00000148175	STOM	-0.255	6.91	1.69	0.205	1	0.689
ENSG00000148468	FAM171A1	-0.639	5.63	1.68	0.205	1	0.687
ENSG00000283709	FAM238C	-0.73	4.01	1.68	0.205	1	0.688
ENSG00000135372	NAT10	0.365	6.4	1.68	0.205	1	0.688
ENSG00000050426	LETMD1	-0.251	5.53	1.68	0.205	1	0.687
ENSG00000180035	ZNF48	0.464	4.23	1.68	0.205	1	0.689
ENSG00000197162	ZNF785	0.313	5.87	1.69	0.205	1	0.689
ENSG00000067191	CACNB1	0.402	5	1.69	0.205	1	0.689
ENSG00000198863	RUNDC1	0.321	5.26	1.68	0.205	1	0.688
ENSG00000223546		0.434	3.73	1.68	0.205	1	0.689
ENSG00000007923	DNAJC11	-0.347	5.76	1.68	0.206	1	0.687
ENSG00000143119	CD53	-0.541	5.41	1.67	0.206	1	0.686
ENSG00000243155		0.554	3.34	1.68	0.206	1	0.686
ENSG00000082146	STRADB	0.54	3.79	1.68	0.206	1	0.687
ENSG00000155893	PXYLP1	0.366	5.14	1.68	0.206	1	0.686
ENSG00000073282	TP63	-1.02	4.59	1.68	0.206	1	0.686
ENSG00000164180	TMEM161B	-0.306	5.77	1.67	0.206	1	0.685
ENSG00000146007	ZMAT2	-0.385	5.03	1.68	0.206	1	0.687
ENSG00000170584	NUDCD2	-0.31	4.56	1.68	0.206	1	0.687
ENSG00000168566	SNRNP48	-0.314	5.24	1.68	0.206	1	0.687
ENSG00000189180	ZNF33A	-0.254	7.18	1.68	0.206	1	0.687
ENSG00000172572	PDE3A	0.577	4.18	1.68	0.206	1	0.686
ENSG00000277117	LOC102723996	1.12	4.49	1.68	0.206	1	0.686
ENSG00000224086		-0.487	4.91	1.68	0.206	1	0.687
ENSG00000184634	MED12	0.281	6.76	1.67	0.206	1	0.686
ENSG00000232611		-0.519	4.18	1.67	0.206	1	0.685
ENSG00000075945	KIFAP3	-0.316	5.82	1.67	0.207	1	0.683
ENSG00000117791	MTARC2	0.704	3.49	1.67	0.207	1	0.685
ENSG00000115350	POLE4	0.517	3.64	1.67	0.207	1	0.684
ENSG00000115594	IL1R1	-0.422	6.65	1.66	0.207	1	0.683
ENSG00000124491	F13A1	-0.565	6.23	1.67	0.207	1	0.685
ENSG00000169871	TRIM56	0.272	8.26	1.67	0.207	1	0.684
ENSG00000147459	DOCK5	0.365	7.29	1.67	0.207	1	0.685
ENSG00000118308	IRAG2	-0.51	3.45	1.67	0.207	1	0.684
ENSG00000235703	EOLA2-DT	0.401	5.35	1.67	0.207	1	0.684
ENSG00000164080	RAD54L2	-0.218	7.05	1.66	0.208	1	0.683
ENSG00000138674	SEC31A	-0.238	8.01	1.66	0.208	1	0.682
ENSG00000082068	WDR70	-0.289	5.63	1.66	0.208	1	0.683
ENSG00000213347	MXD3	-0.501	4.27	1.66	0.208	1	0.681
ENSG00000214022	REPIN1	-0.382	7.21	1.66	0.208	1	0.681
ENSG00000151240	DIP2C	-0.315	6.7	1.66	0.208	1	0.683
ENSG00000166477	LEO1	0.436	4.29	1.66	0.208	1	0.682
ENSG00000213398	LCAT	0.599	4.09	1.66	0.208	1	0.682
ENSG00000141655	TNFRSF11A	0.685	4.91	1.66	0.208	1	0.682
ENSG00000197381	ADARB1	0.342	6.79	1.66	0.208	1	0.682
ENSG00000282057		0.656	3.97	1.65	0.209	1	0.68
ENSG00000114251	WNT5A	0.457	5.24	1.66	0.209	1	0.681
ENSG00000178075	GRAMD1C	-0.676	3.93	1.65	0.209	1	0.68
ENSG00000124562	SNRPC	-0.491	3.73	1.65	0.209	1	0.679
ENSG00000182372	CLN8	0.247	6.33	1.66	0.209	1	0.68
ENSG00000149313	AASDHPPT	0.315	5.1	1.65	0.209	1	0.679
ENSG00000136098	NEK3	0.422	4.42	1.65	0.209	1	0.68
ENSG00000125827	TMX4	0.302	6.26	1.65	0.209	1	0.68
ENSG00000054116	TRAPPC3	0.281	5.44	1.65	0.21	1	0.679
ENSG00000262180		0.605	3.06	1.65	0.21	1	0.678
ENSG00000158615	PPP1R15B	0.208	7.4	1.64	0.21	1	0.678
ENSG00000143947	RPS27A	-0.343	6.91	1.65	0.21	1	0.678
ENSG00000123607	TTC21B	-0.288	5.55	1.64	0.21	1	0.677
ENSG00000138829	FBN2	0.819	5.14	1.65	0.21	1	0.678
ENSG00000146776	ATXN7L1	-0.269	5.68	1.64	0.21	1	0.677
ENSG00000198887	SMC5	-0.275	6.99	1.64	0.21	1	0.677
ENSG00000175164	ABO	0.661	3.7	1.65	0.21	1	0.678
ENSG00000197629	MPEG1	-0.375	6.26	1.65	0.21	1	0.678
ENSG00000137478	FCHSD2	-0.262	6.43	1.64	0.21	1	0.677
ENSG00000149547	EI24	0.317	5.99	1.64	0.21	1	0.677
ENSG00000247774	PCED1B-AS1	-0.704	3.91	1.65	0.21	1	0.679
ENSG00000072110	ACTN1	0.367	8.37	1.65	0.21	1	0.678
ENSG00000103522	IL21R	-0.67	5.01	1.64	0.21	1	0.677
ENSG00000205534		0.64	5.68	1.64	0.21	1	0.677
ENSG00000161970	RPL26	-0.333	6.15	1.65	0.21	1	0.678
ENSG00000001461	NIPAL3	0.354	6.13	1.64	0.211	1	0.675
ENSG00000169554	ZEB2	-0.296	7.76	1.64	0.211	1	0.676
ENSG00000168395	ING5	0.284	6.71	1.64	0.211	1	0.675
ENSG00000176095	IP6K1	-0.247	5.82	1.63	0.211	1	0.675
ENSG00000077150	NFKB2	-0.355	6.14	1.64	0.211	1	0.676
ENSG00000154473	BUB3	-0.279	6.76	1.64	0.211	1	0.676
ENSG00000170955	CAVIN3	0.81	3.82	1.64	0.211	1	0.675
ENSG00000170456	DENND5B	-0.491	5	1.64	0.211	1	0.675
[truncated: 11,041 more rows]
