# Supplementary material for: Response to neoadjuvant chemotherapy in early breast cancers is associated with epithelial–mesenchymal transition and tumor‐infiltrating lymphocytes
Source: Mol Oncol. 2025 Feb 6;19(8):2330–47. doi: 10.1002/1878-0261.13813 (PMC12330941; doi:10.1002/1878-0261.13813)
Supplement: Supplementary file 15 — Table S4. Differentially expressed genes in TNBC when comparing non‐responding patients to responding patients. [file MOL2-19-2330-s011.xls]

## Sheet: dge_result_12
ENSEMBL	SYMBOL	logFC	logCPM	F	PValue	FDR	mlog10PValue
ENSG00000135842	NIBAN1	2.05	6.79	20.1	7.76e-05	0.68	4.11
ENSG00000185950	IRS2	-3.24	7.31	19.3	0.000104	0.68	3.98
ENSG00000198774	RASSF9	-3.28	4.44	16.4	0.000275	0.999	3.56
ENSG00000172890	NADSYN1	-1.46	7.5	14.6	0.000528	0.999	3.28
ENSG00000170561	IRX2	-2.61	4.88	14.6	0.000555	0.999	3.26
ENSG00000188158	NHS	-2.25	5.99	13.7	0.000758	0.999	3.12
ENSG00000147535	PLPP5	-2.04	6.65	13	0.000972	0.999	3.01
ENSG00000151458	ANKRD50	-1.76	8.4	13	0.000992	0.999	3
ENSG00000115902	SLC1A4	-1.15	6.21	12.9	0.00102	0.999	2.99
ENSG00000012174	MBTPS2	-1.15	5.4	12.6	0.00114	0.999	2.94
ENSG00000153721	CNKSR3	-2.23	6.3	12.5	0.0012	0.999	2.92
ENSG00000117069	ST6GALNAC5	-2.45	3.76	12.4	0.00126	0.999	2.9
ENSG00000022567	SLC45A4	-1.21	5.96	12.3	0.0013	0.999	2.88
ENSG00000134352	IL6ST	-1.43	9.81	12.2	0.00132	0.999	2.88
ENSG00000166971	AKTIP	1.14	4.75	12.1	0.00138	0.999	2.86
ENSG00000154027	AK5	-2.57	3.34	11.8	0.00159	0.999	2.8
ENSG00000083168	KAT6A	-0.906	8.03	11.5	0.00178	0.999	2.75
ENSG00000239887	C1orf226	-1.83	5.9	11.4	0.00181	0.999	2.74
ENSG00000197822	OCLN	-0.987	6.32	11.1	0.00208	0.999	2.68
ENSG00000135541	AHI1	-1.24	7.14	11	0.00216	0.999	2.67
ENSG00000259295	LOC440300	1.3	5.7	10.9	0.00229	0.999	2.64
ENSG00000188312	CENPP	-1.53	6.06	10.6	0.00252	0.999	2.6
ENSG00000158669	GPAT4	-0.926	7.29	10.5	0.00264	0.999	2.58
ENSG00000136193	SCRN1	1.08	6.04	10.5	0.00271	0.999	2.57
ENSG00000156535	CD109	1.55	5.45	10.4	0.00273	0.999	2.56
ENSG00000153250	RBMS1	0.865	6.92	10	0.00321	0.999	2.49
ENSG00000082641	NFE2L1	0.764	7.78	10	0.00325	0.999	2.49
ENSG00000163644	PPM1K	1.74	6.58	9.98	0.0033	0.999	2.48
ENSG00000165185	KIAA1958	-1.25	5.75	9.89	0.00343	0.999	2.47
ENSG00000151413	NUBPL	-0.931	4.69	9.89	0.00343	0.999	2.46
ENSG00000205746	PKD1P4	-1.23	7.23	9.87	0.00346	0.999	2.46
ENSG00000179630	LACC1	1.35	4.71	9.53	0.004	0.999	2.4
ENSG00000145824	CXCL14	3.13	6.62	9.5	0.00405	0.999	2.39
ENSG00000156639	ZFAND3	0.698	6.41	9.44	0.00415	0.999	2.38
ENSG00000149091	DGKZ	-0.752	7.09	9.39	0.00424	0.999	2.37
ENSG00000111481	COPZ1	-0.715	6.14	9.02	0.00496	0.999	2.3
ENSG00000184226	PCDH9	4.13	7.62	8.99	0.00504	0.999	2.3
ENSG00000149639	SOGA1	-0.631	8.6	8.94	0.00513	0.999	2.29
ENSG00000145431	PDGFC	-1.15	5.39	8.74	0.0056	0.999	2.25
ENSG00000125772	GPCPD1	-0.755	7.4	8.66	0.0058	0.999	2.24
ENSG00000121064	SCPEP1	0.907	5.26	8.63	0.00589	0.999	2.23
ENSG00000050748	MAPK9	-0.753	6.5	8.55	0.0061	0.999	2.21
ENSG00000166681	BEX3	1.64	4.28	8.47	0.00631	0.999	2.2
ENSG00000131781	FMO5	-2.2	4.4	8.44	0.00639	0.999	2.19
ENSG00000103056	SMPD3	-1.84	5.03	8.41	0.00649	0.999	2.19
ENSG00000109929	SC5D	1.25	4.79	8.3	0.0068	0.999	2.17
ENSG00000147044	CASK	-1.15	7.08	8.29	0.00683	0.999	2.17
ENSG00000116106	EPHA4	-1.81	4.97	8.22	0.00705	0.999	2.15
ENSG00000082175	PGR	-2.1	7.76	8.19	0.00716	0.999	2.15
ENSG00000173218	VANGL1	-0.855	5.91	8.18	0.00717	0.999	2.14
ENSG00000163491	NEK10	-2.34	6.19	8.18	0.00718	0.999	2.14
ENSG00000196268	ZNF493	-0.805	6.66	8.15	0.00726	0.999	2.14
ENSG00000162104	ADCY9	-0.976	6.58	8.08	0.00749	0.999	2.13
ENSG00000113448	PDE4D	-1.04	5.05	8.05	0.00761	0.999	2.12
ENSG00000132256	TRIM5	1.21	5.07	8.04	0.00762	0.999	2.12
ENSG00000196922	ZNF252P	-0.814	6.4	7.95	0.00793	0.999	2.1
ENSG00000052126	PLEKHA5	-0.844	6.03	7.95	0.00795	0.999	2.1
ENSG00000248483	POU5F2	-0.729	5.82	7.93	0.00802	0.999	2.1
ENSG00000171385	KCND3	-2.72	5.57	7.92	0.00806	0.999	2.09
ENSG00000198363	ASPH	-1.27	8.36	7.8	0.0085	0.999	2.07
ENSG00000152078	TLCD4	-1.68	4.16	7.71	0.00884	0.999	2.05
ENSG00000175895	PLEKHF2	-0.972	6.4	7.7	0.0089	0.999	2.05
ENSG00000149600	COMMD7	-0.802	4.74	7.7	0.0089	0.999	2.05
ENSG00000182326	C1S	1.29	7.08	7.7	0.00891	0.999	2.05
ENSG00000012223	LTF	5.11	6.88	7.66	0.00905	0.999	2.04
ENSG00000111716	LDHB	1.56	5.56	7.64	0.00913	0.999	2.04
ENSG00000253203	GUSBP3	-1.06	5.88	7.62	0.00922	0.999	2.04
ENSG00000183666	GUSBP1	-0.975	6.37	7.6	0.00932	0.999	2.03
ENSG00000234444	ZNF736	0.612	6.74	7.59	0.00934	0.999	2.03
ENSG00000188042	ARL4C	1.4	5.83	7.48	0.00983	0.999	2.01
ENSG00000144935	TRPC1	1.29	3.96	7.45	0.00996	0.999	2
ENSG00000166250	CLMP	1.31	5.18	7.41	0.0101	0.999	1.99
ENSG00000101608	MYL12A	0.719	5.64	7.42	0.0101	0.999	2
ENSG00000127995	CASD1	-1.08	6.53	7.39	0.0102	0.999	1.99
ENSG00000158290	CUL4B	-0.736	6.38	7.37	0.0103	0.999	1.99
ENSG00000173065	FAM222B	-0.87	5.78	7.36	0.0104	0.999	1.98
ENSG00000159403	C1R	1.14	6.37	7.27	0.0108	0.999	1.97
ENSG00000111328	CDK2AP1	0.856	5.61	7.28	0.0108	0.999	1.97
ENSG00000198929	NOS1AP	-1.33	6.13	7.25	0.0109	0.999	1.96
ENSG00000172893	DHCR7	-1.5	5.03	7.19	0.0112	0.999	1.95
ENSG00000083290	ULK2	-0.896	6.04	7.04	0.012	0.999	1.92
ENSG00000086015	MAST2	-1.04	7.93	7.02	0.0121	0.999	1.92
ENSG00000154814	OXNAD1	0.895	5.48	7.03	0.0121	0.999	1.92
ENSG00000131697	NPHP4	-0.729	6.04	6.97	0.0124	0.999	1.91
ENSG00000123684	LPGAT1	-0.662	7.73	6.98	0.0124	0.999	1.91
ENSG00000138771	SHROOM3	-1.07	7.46	6.96	0.0125	0.999	1.9
ENSG00000151882	CCL28	1.87	4.42	6.93	0.0126	0.999	1.9
ENSG00000089472	HEPH	1.66	4.46	6.93	0.0126	0.999	1.9
ENSG00000184154	LRRC51	-1.3	4.42	6.92	0.0127	0.999	1.9
ENSG00000145703	IQGAP2	1.16	5.63	6.89	0.0129	0.999	1.89
ENSG00000020577	SAMD4A	0.961	5.9	6.88	0.0129	0.999	1.89
ENSG00000221909	FAM200A	-1.44	3.25	6.87	0.013	0.999	1.89
ENSG00000101350	KIF3B	-0.562	6.95	6.86	0.013	0.999	1.89
ENSG00000254681	PKD1P5	-1.74	7.13	6.85	0.0131	0.999	1.88
ENSG00000100580	TMED8	-0.74	6.16	6.77	0.0136	0.999	1.87
ENSG00000198455	ZXDB	-0.882	5.38	6.78	0.0136	0.999	1.87
ENSG00000147677	EIF3H	-0.709	6.82	6.74	0.0138	0.999	1.86
ENSG00000211890	IGHA2	4.06	5.79	6.74	0.0138	0.999	1.86
ENSG00000047457	CP	-3.29	5.34	6.72	0.0139	0.999	1.86
ENSG00000079974	RABL2B	-0.814	5.63	6.71	0.014	0.999	1.85
ENSG00000173674	EIF1AX	-0.721	6.62	6.71	0.014	0.999	1.85
ENSG00000145675	PIK3R1	0.694	7.49	6.65	0.0144	0.999	1.84
ENSG00000226419	SLC16A1-AS1	0.982	5.27	6.64	0.0145	0.999	1.84
ENSG00000092929	UNC13D	1.36	5.65	6.63	0.0145	0.999	1.84
ENSG00000067082	KLF6	0.772	7.57	6.62	0.0146	0.999	1.84
ENSG00000105281	SLC1A5	-0.963	6.4	6.61	0.0147	0.999	1.83
ENSG00000131242	RAB11FIP4	-0.855	6.49	6.59	0.0148	0.999	1.83
ENSG00000105792	CFAP69	-0.995	4.91	6.55	0.0151	0.999	1.82
ENSG00000130592	LSP1	1.1	5.89	6.53	0.0153	0.999	1.82
ENSG00000166839	ANKDD1A	1.46	3.44	6.51	0.0153	0.999	1.81
ENSG00000124549	BTN2A3P	1.06	3.75	6.51	0.0154	0.999	1.81
ENSG00000162073	PAQR4	-1.43	4.84	6.51	0.0154	0.999	1.81
ENSG00000245532	NEAT1	1.18	11.2	6.49	0.0155	0.999	1.81
ENSG00000111850	SMIM8	1.01	4.56	6.47	0.0157	0.999	1.81
ENSG00000227051	C14orf132	-1.16	5.85	6.47	0.0157	0.999	1.8
ENSG00000073605	GSDMB	0.838	6.01	6.45	0.0158	0.999	1.8
ENSG00000198646	NCOA6	-0.516	7.21	6.43	0.016	0.999	1.8
ENSG00000044446	PHKA2	-0.617	6.87	6.42	0.016	0.999	1.79
ENSG00000157741	UBN2	-0.535	8.19	6.41	0.0161	0.999	1.79
ENSG00000198242	RPL23A	-0.714	7.15	6.41	0.0161	0.999	1.79
ENSG00000165959	CLMN	-0.682	7.47	6.38	0.0163	0.999	1.79
ENSG00000143801	PSEN2	-0.948	4.92	6.35	0.0166	0.999	1.78
ENSG00000042832	TG	-1.5	4.09	6.33	0.0167	0.999	1.78
ENSG00000181982	CCDC149	-0.778	5.82	6.2	0.0178	0.999	1.75
ENSG00000177932	ZNF354C	-1.03	4.29	6.21	0.0178	0.999	1.75
ENSG00000156381	ANKRD9	-1.17	5.26	6.2	0.0178	0.999	1.75
ENSG00000225830	ERCC6	-0.538	6.56	6.15	0.0182	0.999	1.74
ENSG00000211895	IGHA1	3.06	7.34	6.15	0.0182	0.999	1.74
ENSG00000118495	PLAGL1	1.07	6.35	6.14	0.0183	0.999	1.74
ENSG00000157617	C2CD2	1.08	6.28	6.12	0.0185	0.999	1.73
ENSG00000196411	EPHB4	-0.925	6.84	6.1	0.0187	0.999	1.73
ENSG00000070614	NDST1	-0.624	7.65	6.07	0.0189	0.999	1.72
ENSG00000144749	LRIG1	-0.844	7.2	6.05	0.0191	0.999	1.72
ENSG00000226259		-1.55	3.61	6.05	0.0191	0.999	1.72
ENSG00000135862	LAMC1	0.8	7.33	6.02	0.0194	0.999	1.71
ENSG00000137502	RAB30	-1.28	7.12	6.01	0.0195	0.999	1.71
ENSG00000100813	ACIN1	-0.493	8.51	5.98	0.0198	0.999	1.7
ENSG00000185000	DGAT1	-0.922	5.31	5.95	0.02	0.999	1.7
ENSG00000173442	EHBP1L1	0.843	8.05	5.96	0.02	0.999	1.7
ENSG00000118482	PHF3	0.506	7.69	5.94	0.0202	0.999	1.69
ENSG00000112685	EXOC2	-1.03	6.37	5.92	0.0203	0.999	1.69
ENSG00000164715	LMTK2	-0.585	6.48	5.88	0.0208	0.999	1.68
ENSG00000196167	COLCA1	1.42	3.9	5.87	0.0208	0.999	1.68
ENSG00000175274	TP53I11	-0.704	7.25	5.87	0.0209	0.999	1.68
ENSG00000081307	UBA5	0.807	6.29	5.86	0.021	0.999	1.68
ENSG00000171045	TSNARE1	-0.913	5.58	5.84	0.0211	0.999	1.68
ENSG00000078699	CBFA2T2	-0.534	6.84	5.79	0.0217	0.999	1.66
ENSG00000029993	HMGB3	-1.44	4.73	5.79	0.0217	0.999	1.66
ENSG00000182718	ANXA2	0.702	7.77	5.78	0.0218	0.999	1.66
ENSG00000169855	ROBO1	1.03	6.02	5.76	0.0219	0.999	1.66
ENSG00000147650	LRP12	1.21	4.86	5.77	0.0219	0.999	1.66
ENSG00000166770	ZNF667-AS1	-1.53	2.99	5.74	0.0222	0.999	1.65
ENSG00000076716	GPC4	-1.69	5.1	5.73	0.0223	0.999	1.65
ENSG00000180787	ZFP3	-0.86	4.89	5.68	0.0228	0.999	1.64
ENSG00000165806	CASP7	1.15	4.62	5.67	0.0229	0.999	1.64
ENSG00000120942	UBIAD1	-0.719	4.8	5.66	0.023	0.999	1.64
ENSG00000136237	RAPGEF5	-0.82	6.59	5.67	0.023	0.999	1.64
ENSG00000157240	FZD1	-1.09	6.05	5.66	0.0231	0.999	1.64
ENSG00000076604	TRAF4	-0.845	6.32	5.65	0.0231	0.999	1.64
ENSG00000135299	ANKRD6	1.45	4.73	5.65	0.0232	0.999	1.63
ENSG00000197249	SERPINA1	-1.82	5.68	5.64	0.0233	0.999	1.63
ENSG00000196352	CD55	1.34	5.23	5.63	0.0234	0.999	1.63
ENSG00000243701	DUBR	1.18	4.5	5.62	0.0235	0.999	1.63
ENSG00000137203	TFAP2A	-1.04	7.43	5.62	0.0235	0.999	1.63
ENSG00000211445	GPX3	1.55	4.34	5.61	0.0237	0.999	1.63
ENSG00000120889	TNFRSF10B	0.877	6.2	5.61	0.0237	0.999	1.63
ENSG00000085063	CD59	0.837	7.48	5.61	0.0237	0.999	1.63
ENSG00000101346	POFUT1	-0.555	6.23	5.61	0.0237	0.999	1.63
ENSG00000181092	ADIPOQ	2.19	3.81	5.59	0.0239	0.999	1.62
ENSG00000115310	RTN4	0.58	7.48	5.57	0.0241	0.999	1.62
ENSG00000150594	ADRA2A	-1.38	4.57	5.57	0.0241	0.999	1.62
ENSG00000148700	ADD3	1.11	6.23	5.55	0.0243	0.999	1.61
ENSG00000108424	KPNB1	0.553	7.84	5.55	0.0244	0.999	1.61
ENSG00000078053	AMPH	3.13	4.49	5.53	0.0246	0.999	1.61
ENSG00000112701	SENP6	0.494	7.6	5.52	0.0248	0.999	1.61
ENSG00000197217	ENTPD4	0.5	6.88	5.52	0.0248	0.999	1.61
ENSG00000185716	MOSMO	-0.665	4.97	5.51	0.0249	0.999	1.6
ENSG00000112297	CRYBG1	1.69	7.59	5.5	0.025	0.999	1.6
ENSG00000110492	MDK	-1.26	5.81	5.5	0.025	0.999	1.6
ENSG00000128641	MYO1B	0.827	6.56	5.48	0.0252	0.999	1.6
ENSG00000010295	IFFO1	0.74	5.28	5.48	0.0252	0.999	1.6
ENSG00000137693	YAP1	1.01	7.2	5.44	0.0257	0.999	1.59
ENSG00000142065	ZFP14	-0.615	5.6	5.44	0.0257	0.999	1.59
ENSG00000104365	IKBKB	-0.665	8.27	5.43	0.0258	0.999	1.59
ENSG00000165125	TRPV6	-2.03	4.93	5.41	0.0261	0.999	1.58
ENSG00000259726		1.27	5.09	5.41	0.0261	0.999	1.58
ENSG00000253106		-0.991	3.66	5.41	0.0263	0.999	1.58
ENSG00000186517	ARHGAP30	1.07	6.22	5.38	0.0264	0.999	1.58
ENSG00000112697	TMEM30A	0.66	7.19	5.38	0.0264	0.999	1.58
ENSG00000110446	SLC15A3	1.08	5.33	5.38	0.0264	0.999	1.58
ENSG00000153071	DAB2	0.71	6.88	5.38	0.0265	0.999	1.58
ENSG00000092108	SCFD1	-0.627	5.63	5.37	0.0266	0.999	1.57
ENSG00000168904	LRRC28	-0.863	4.56	5.37	0.0266	0.999	1.57
ENSG00000092098	RNF31	-0.663	5.59	5.35	0.0269	0.999	1.57
ENSG00000136542	GALNT5	-2.52	5.19	5.34	0.027	0.999	1.57
ENSG00000165195	PIGA	-0.785	4.31	5.31	0.0274	0.999	1.56
ENSG00000163346	PBXIP1	0.705	6.24	5.28	0.0279	0.999	1.55
ENSG00000110427	KIAA1549L	1.15	5.17	5.27	0.0279	0.999	1.55
ENSG00000185787	MORF4L1	0.491	6.88	5.27	0.0279	0.999	1.55
ENSG00000198682	PAPSS2	1.82	4.97	5.24	0.0284	0.999	1.55
ENSG00000012124	CD22	1.43	4.71	5.24	0.0284	0.999	1.55
ENSG00000091513	TF	2.28	3.76	5.23	0.0285	0.999	1.55
ENSG00000164932	CTHRC1	1.25	5	5.23	0.0285	0.999	1.55
ENSG00000139182	CLSTN3	0.632	6.62	5.23	0.0285	0.999	1.54
ENSG00000110881	ASIC1	-1.6	2.95	5.22	0.0286	0.999	1.54
ENSG00000134419	RPS15A	-0.559	6.81	5.21	0.0288	0.999	1.54
ENSG00000154760	SLFN13	0.991	5.77	5.2	0.0289	0.999	1.54
ENSG00000196517	SLC6A9	-1.51	4.92	5.18	0.0292	0.999	1.54
ENSG00000111186	WNT5B	2.14	2.77	5.17	0.0294	0.999	1.53
ENSG00000174010	KLHL15	-0.751	4.73	5.17	0.0294	0.999	1.53
ENSG00000168813	ZNF507	-0.454	7.03	5.15	0.0297	0.999	1.53
ENSG00000131626	PPFIA1	-1.1	8.09	5.13	0.03	0.999	1.52
ENSG00000122778	KIAA1549	-0.849	6.09	5.11	0.0303	0.999	1.52
ENSG00000007516	BAIAP3	-1.78	5.12	5.11	0.0303	0.999	1.52
ENSG00000163053	SLC16A14	-1.05	4.42	5.09	0.0305	0.999	1.52
ENSG00000272602	ZNF595	-0.665	4.86	5.1	0.0305	0.999	1.52
ENSG00000135821	GLUL	-0.813	9.32	5.08	0.0307	0.999	1.51
ENSG00000103507	BCKDK	-0.748	4.67	5.07	0.0308	0.999	1.51
ENSG00000010818	HIVEP2	0.746	6.66	5.07	0.0309	0.999	1.51
ENSG00000135218	CD36	1.31	5.1	5.04	0.0313	0.999	1.5
ENSG00000006042	TMEM98	-1.09	4.68	5.02	0.0316	0.999	1.5
ENSG00000112379	ARFGEF3	-0.953	8.21	5.02	0.0317	0.999	1.5
ENSG00000107331	ABCA2	-0.78	7.84	5	0.0321	0.999	1.49
ENSG00000165410	CFL2	-0.798	4.54	4.98	0.0323	0.999	1.49
ENSG00000180730	SHISA2	-2.45	5.13	4.98	0.0324	0.999	1.49
ENSG00000029725	RABEP1	-0.667	7.76	4.98	0.0324	0.999	1.49
ENSG00000137331	IER3	-1.42	5.25	4.96	0.0326	0.999	1.49
ENSG00000168806	LCMT2	-0.816	4.41	4.96	0.0327	0.999	1.49
ENSG00000106829	TLE4	1.19	4.73	4.95	0.0328	0.999	1.48
ENSG00000132341	RAN	0.732	6.87	4.95	0.0328	0.999	1.48
ENSG00000240303	ACAD11	0.666	6.63	4.94	0.033	0.999	1.48
ENSG00000129657	SEC14L1	0.891	8.32	4.91	0.0334	0.999	1.48
ENSG00000142611	PRDM16	-1.58	3	4.9	0.0336	0.999	1.47
ENSG00000164953	TMEM67	-0.914	4.92	4.9	0.0336	0.999	1.47
ENSG00000163466	ARPC2	0.689	7.27	4.89	0.0338	0.999	1.47
ENSG00000071859	FAM50A	0.883	4.48	4.88	0.0339	0.999	1.47
ENSG00000183474	GTF2H2C	-0.779	5.8	4.88	0.0341	0.999	1.47
ENSG00000117616	RSRP1	0.504	7.65	4.84	0.0347	0.999	1.46
ENSG00000170385	SLC30A1	-0.786	6.56	4.83	0.0349	0.999	1.46
ENSG00000160613	PCSK7	0.438	7.71	4.82	0.035	0.999	1.46
ENSG00000042317	SPATA7	-0.85	3.84	4.82	0.035	0.999	1.46
ENSG00000172057	ORMDL3	0.624	6.23	4.82	0.035	0.999	1.46
ENSG00000166912	MTMR10	-0.458	6.19	4.82	0.0351	0.999	1.46
ENSG00000077549	CAPZB	0.688	6.4	4.81	0.0353	0.999	1.45
ENSG00000187678	SPRY4	-0.786	5.81	4.8	0.0354	0.999	1.45
ENSG00000182858	ALG12	-0.625	5.14	4.8	0.0354	0.999	1.45
ENSG00000066336	SPI1	0.849	4.3	4.8	0.0355	0.999	1.45
ENSG00000100767	PAPLN	1.23	5.8	4.79	0.0355	0.999	1.45
ENSG00000185222	TCEAL9	1.7	2.8	4.78	0.0358	0.999	1.45
ENSG00000169083	AR	-0.958	7.71	4.77	0.036	0.999	1.44
ENSG00000196776	CD47	0.811	7.65	4.76	0.0361	0.999	1.44
ENSG00000270550	IGHV3-30	2.99	5.95	4.76	0.0361	0.999	1.44
ENSG00000166526	ZNF3	-0.549	6.2	4.71	0.037	0.999	1.43
ENSG00000011347	SYT7	-1.25	7.25	4.7	0.0372	0.999	1.43
ENSG00000141424	SLC39A6	-1.41	9.3	4.69	0.0374	0.999	1.43
ENSG00000204540	PSORS1C1	1.55	4.24	4.69	0.0375	0.999	1.43
ENSG00000147604	RPL7	-0.638	8.23	4.69	0.0375	0.999	1.43
ENSG00000156642	NPTN	-0.485	5.95	4.69	0.0375	0.999	1.43
ENSG00000067064	IDI1	0.705	5.29	4.68	0.0376	0.999	1.42
ENSG00000225783	MIAT	0.887	7.31	4.68	0.0376	0.999	1.43
ENSG00000176714	CCDC121	-1.39	2.47	4.68	0.0378	0.999	1.42
ENSG00000138696	BMPR1B	3.61	8.08	4.66	0.038	0.999	1.42
ENSG00000085733	CTTN	-1.02	8.62	4.65	0.0382	0.999	1.42
ENSG00000088881	EBF4	-1.34	5	4.65	0.0382	0.999	1.42
ENSG00000016402	IL20RA	-1.93	4.25	4.64	0.0384	0.999	1.42
ENSG00000108582	CPD	-0.706	7.32	4.63	0.0385	0.999	1.41
ENSG00000081019	RSBN1	-0.574	5.55	4.62	0.0387	0.999	1.41
ENSG00000141449	GREB1L	-1.57	6.3	4.62	0.0387	0.999	1.41
ENSG00000130475	FCHO1	1.44	3.58	4.62	0.0387	0.999	1.41
ENSG00000130150	MOSPD2	-0.853	4.94	4.62	0.0387	0.999	1.41
ENSG00000147100	SLC16A2	-1.13	4.26	4.62	0.0387	0.999	1.41
ENSG00000138759	FRAS1	2.25	5.38	4.62	0.0388	0.999	1.41
ENSG00000169084	DHRSX	-0.852	4.92	4.62	0.0388	0.999	1.41
ENSG00000107611	CUBN	1.27	4.47	4.61	0.039	0.999	1.41
ENSG00000107890	ANKRD26	-0.564	6.46	4.61	0.039	0.999	1.41
ENSG00000133083	DCLK1	1.7	7.13	4.58	0.0395	0.999	1.4
ENSG00000075651	PLD1	1.13	5.64	4.58	0.0396	0.999	1.4
ENSG00000204642	HLA-F	1.02	6.05	4.57	0.0397	0.999	1.4
ENSG00000138642	HERC6	1.36	5.57	4.56	0.0399	0.999	1.4
ENSG00000105810	CDK6	0.834	6.46	4.56	0.04	0.999	1.4
ENSG00000007062	PROM1	3.11	5.08	4.54	0.0404	0.999	1.39
ENSG00000254004	ZNF260	-0.575	5.58	4.54	0.0404	0.999	1.39
ENSG00000102409	BEX4	1.51	3.92	4.53	0.0405	0.999	1.39
ENSG00000126581	BECN1	0.472	6.2	4.51	0.0409	0.999	1.39
ENSG00000102572	STK24	0.535	6.9	4.5	0.0412	0.999	1.39
ENSG00000177311	ZBTB38	0.444	6.89	4.49	0.0413	0.999	1.38
ENSG00000088812	ATRN	-0.479	6.87	4.49	0.0414	0.999	1.38
ENSG00000155008	APOOL	-0.638	5.7	4.49	0.0414	0.999	1.38
ENSG00000173559	NABP1	0.898	7.2	4.49	0.0415	0.999	1.38
ENSG00000131370	SH3BP5	0.664	5.67	4.49	0.0415	0.999	1.38
ENSG00000157540	DYRK1A	0.4	7.67	4.48	0.0417	0.999	1.38
ENSG00000171428	NAT1	-1.82	6.08	4.47	0.0418	0.999	1.38
ENSG00000085788	DDHD2	-1.2	7.46	4.47	0.0419	0.999	1.38
ENSG00000170776	AKAP13	0.558	9.01	4.44	0.0425	0.999	1.37
ENSG00000117569	PTBP2	-0.544	6.23	4.43	0.0426	0.999	1.37
ENSG00000182934	SRPRA	0.657	6.42	4.44	0.0426	0.999	1.37
ENSG00000228649	SNHG26	1.69	2.98	4.42	0.043	0.999	1.37
ENSG00000198720	ANKRD13B	-1.1	4.26	4.42	0.043	0.999	1.37
ENSG00000163110	PDLIM5	0.659	7.52	4.41	0.0432	0.999	1.36
ENSG00000155792	DEPTOR	-0.841	4.67	4.4	0.0433	0.999	1.36
ENSG00000187239	FNBP1	0.718	6.82	4.41	0.0433	0.999	1.36
ENSG00000162981	LRATD1	1.37	5.26	4.39	0.0435	0.999	1.36
ENSG00000135749	PCNX2	0.882	7.23	4.39	0.0436	0.999	1.36
ENSG00000147010	SH3KBP1	0.886	5.25	4.39	0.0436	0.999	1.36
ENSG00000183779	ZNF703	-1.44	7.92	4.39	0.0437	0.999	1.36
ENSG00000090975	PITPNM2	-0.88	4.93	4.37	0.0441	0.999	1.36
ENSG00000124224		0.925	4.58	4.37	0.0441	0.999	1.36
ENSG00000162702	ZNF281	-0.68	6.24	4.36	0.0443	0.999	1.35
ENSG00000203697	CAPN8	-2.11	6.88	4.36	0.0444	0.999	1.35
ENSG00000197345	MRPL21	-1.35	4.6	4.35	0.0446	0.999	1.35
ENSG00000133962	CATSPERB	-1.55	3.87	4.34	0.0448	0.999	1.35
ENSG00000105708	ZNF14	-0.885	4.07	4.33	0.045	0.999	1.35
ENSG00000075826	SEC31B	0.652	5.53	4.31	0.0454	0.999	1.34
ENSG00000165300	SLITRK5	-1.5	4.34	4.31	0.0455	0.999	1.34
ENSG00000100802	C14orf93	-1.19	3.14	4.31	0.0456	0.999	1.34
ENSG00000175183	CSRP2	0.918	3.87	4.3	0.0457	0.999	1.34
ENSG00000132205	EMILIN2	0.973	4.42	4.3	0.0457	0.999	1.34
ENSG00000258289	CHURC1	0.57	6.27	4.3	0.0458	0.999	1.34
ENSG00000115232	ITGA4	0.989	5.78	4.29	0.0459	0.999	1.34
ENSG00000134815	DHX34	-0.645	6.16	4.29	0.046	0.999	1.34
ENSG00000076555	ACACB	0.932	6.85	4.28	0.0461	0.999	1.34
ENSG00000163618	CADPS	1.37	3.92	4.28	0.0462	0.999	1.34
ENSG00000151914	DST	0.819	9.76	4.28	0.0462	0.999	1.34
ENSG00000119508	NR4A3	2	3.32	4.28	0.0462	0.999	1.34
ENSG00000211899	IGHM	1.99	6.25	4.28	0.0462	0.999	1.33
ENSG00000228794	LINC01128	0.654	4.93	4.27	0.0464	0.999	1.33
ENSG00000183077	AFMID	-0.847	5	4.27	0.0465	0.999	1.33
ENSG00000203635		-1.73	5.02	4.26	0.0467	0.999	1.33
ENSG00000133597	ADCK2	-0.686	4.74	4.25	0.0469	0.999	1.33
ENSG00000122176	FMOD	1.2	5.37	4.25	0.047	0.999	1.33
ENSG00000177963	RIC8A	0.579	6.26	4.24	0.0472	0.999	1.33
ENSG00000130707	ASS1	1.76	4.65	4.24	0.0473	0.999	1.33
ENSG00000161016	RPL8	-0.611	8.01	4.23	0.0474	0.999	1.32
ENSG00000148655	LRMDA	-1.37	3.24	4.23	0.0474	0.999	1.32
ENSG00000176438	SYNE3	0.759	6.64	4.23	0.0474	0.999	1.32
ENSG00000005889	ZFX	-0.592	7.49	4.22	0.0476	0.999	1.32
ENSG00000115091	ACTR3	0.486	7.51	4.21	0.0479	0.999	1.32
ENSG00000138061	CYP1B1	0.847	6.08	4.21	0.048	0.999	1.32
ENSG00000197894	ADH5	0.638	5.61	4.21	0.048	0.999	1.32
ENSG00000120162	MOB3B	0.842	4.34	4.21	0.048	0.999	1.32
ENSG00000149231	CCDC82	0.787	4.98	4.21	0.048	0.999	1.32
ENSG00000163565	IFI16	0.789	6.22	4.2	0.0481	0.999	1.32
ENSG00000049246	PER3	-0.744	5.81	4.2	0.0483	0.999	1.32
ENSG00000147454	SLC25A37	0.793	6.63	4.17	0.049	0.999	1.31
ENSG00000152582	SPEF2	-0.864	5.67	4.16	0.0491	0.999	1.31
ENSG00000167291	TBC1D16	-0.518	8.17	4.16	0.0492	0.999	1.31
ENSG00000147471	PLPBP	-1.5	5.95	4.16	0.0493	0.999	1.31
ENSG00000135074	ADAM19	0.832	6.08	4.15	0.0494	0.999	1.31
ENSG00000109472	CPE	2.16	5.97	4.14	0.0497	0.999	1.3
ENSG00000124523	SIRT5	-0.664	4.89	4.13	0.05	0.999	1.3
ENSG00000076043	REXO2	0.831	4.83	4.13	0.05	0.999	1.3
ENSG00000196616	ADH1B	1.82	4.97	4.12	0.0501	0.999	1.3
ENSG00000120458	MSANTD2	0.649	5.51	4.11	0.0504	0.999	1.3
ENSG00000132840	BHMT2	1.74	3.24	4.11	0.0506	0.999	1.3
ENSG00000121281	ADCY7	0.778	7.02	4.1	0.0506	0.999	1.3
ENSG00000204592	HLA-E	0.708	8.07	4.1	0.0507	0.999	1.3
ENSG00000183889		-0.742	7.55	4.1	0.0507	0.999	1.29
ENSG00000104853	CLPTM1	-0.517	5.89	4.1	0.0507	0.999	1.3
ENSG00000118816	CCNI	-0.411	8	4.09	0.0509	0.999	1.29
ENSG00000108557	RAI1	-0.607	7.59	4.1	0.0509	0.999	1.29
ENSG00000118900	UBN1	-0.44	6.94	4.09	0.051	0.999	1.29
ENSG00000181896	ZNF101	0.723	5.81	4.09	0.051	0.999	1.29
ENSG00000086062	B4GALT1	-0.751	7.49	4.09	0.0511	0.999	1.29
ENSG00000167378	IRGQ	-0.374	6.74	4.09	0.0511	0.999	1.29
ENSG00000131373	HACL1	0.752	4.39	4.08	0.0513	0.999	1.29
ENSG00000157224	CLDN12	-0.637	5.82	4.07	0.0515	0.999	1.29
ENSG00000101413	RPRD1B	-0.471	5.94	4.07	0.0516	0.999	1.29
ENSG00000102921	N4BP1	0.466	6.61	4.04	0.0523	0.999	1.28
ENSG00000141622	RNF165	-1.02	4.72	4.04	0.0523	0.999	1.28
ENSG00000104814	MAP4K1	1.44	3.99	4.04	0.0524	0.999	1.28
ENSG00000124357	NAGK	0.587	7.61	4.03	0.0527	0.999	1.28
ENSG00000157214	STEAP2	-1.04	6.05	4.03	0.0527	0.999	1.28
ENSG00000101849	TBL1X	-0.645	6.19	4.03	0.0527	0.999	1.28
ENSG00000131711	MAP1B	0.897	6.76	4.03	0.0528	0.999	1.28
ENSG00000146950	SHROOM2	-0.81	5.46	4.02	0.053	0.999	1.28
ENSG00000157426	AASDH	-0.664	4.93	4.01	0.0532	0.999	1.27
ENSG00000179833	SERTAD2	-0.522	6.02	4	0.0535	0.999	1.27
ENSG00000197766	CFD	-1.52	4.05	4	0.0535	0.999	1.27
ENSG00000196295		0.518	7.94	4	0.0536	0.999	1.27
ENSG00000117280	RAB29	1.04	4.9	3.98	0.054	0.999	1.27
ENSG00000091622	PITPNM3	-1.26	4.89	3.98	0.0541	0.999	1.27
ENSG00000056736	IL17RB	-1.39	5	3.98	0.0542	0.999	1.27
ENSG00000186166	CENATAC	0.614	5.69	3.97	0.0542	0.999	1.27
ENSG00000125877	ITPA	-0.673	4.41	3.97	0.0545	0.999	1.26
ENSG00000185504	FAAP100	-0.561	6.58	3.95	0.055	0.999	1.26
ENSG00000134909	ARHGAP32	0.717	7.83	3.94	0.0551	0.999	1.26
ENSG00000137040	RANBP6	0.588	5.98	3.94	0.0552	0.999	1.26
ENSG00000132740	IGHMBP2	-1.08	6.1	3.94	0.0552	0.999	1.26
ENSG00000181467	RAP2B	0.582	6.47	3.94	0.0553	0.999	1.26
ENSG00000106261	ZKSCAN1	-0.515	8.95	3.94	0.0553	0.999	1.26
ENSG00000149781	FERMT3	1.17	4.37	3.94	0.0553	0.999	1.26
ENSG00000128335	APOL2	0.721	6.13	3.94	0.0553	0.999	1.26
ENSG00000128159	TUBGCP6	-0.522	7.94	3.94	0.0553	0.999	1.26
ENSG00000089335	ZNF302	-0.441	6.01	3.93	0.0554	0.999	1.26
ENSG00000008300	CELSR3	-1.31	6.92	3.93	0.0555	0.999	1.26
ENSG00000114115	RBP1	1.88	3.68	3.93	0.0556	0.999	1.25
ENSG00000149679	CABLES2	-0.85	4.71	3.93	0.0557	0.999	1.25
ENSG00000162896	PIGR	2.72	5.41	3.92	0.0558	0.999	1.25
ENSG00000211893	IGHG2	1.86	5.99	3.92	0.0558	0.999	1.25
ENSG00000110042	DTX4	0.892	5.39	3.92	0.0559	0.999	1.25
ENSG00000186111	PIP5K1C	-0.592	6.62	3.91	0.056	0.999	1.25
ENSG00000136874	STX17	0.627	5.82	3.91	0.0562	0.999	1.25
ENSG00000140464	PML	0.549	7.2	3.91	0.0562	0.999	1.25
ENSG00000112294	ALDH5A1	-0.68	5.39	3.9	0.0563	0.999	1.25
ENSG00000186469	GNG2	0.922	4.6	3.9	0.0563	0.999	1.25
ENSG00000181788	SIAH2	-1.08	6.01	3.9	0.0564	0.999	1.25
ENSG00000196367	TRRAP	-0.37	8.53	3.89	0.0566	0.999	1.25
ENSG00000204186	ZDBF2	1.23	5.33	3.89	0.0568	0.999	1.25
ENSG00000128039	SRD5A3	-0.954	4.46	3.88	0.0569	0.999	1.25
ENSG00000169554	ZEB2	0.615	7.57	3.88	0.057	0.999	1.24
ENSG00000136758	YME1L1	0.452	7.03	3.88	0.057	0.999	1.24
ENSG00000074356	NCBP3	-0.37	7.52	3.88	0.057	0.999	1.24
ENSG00000138767	CNOT6L	-0.53	6.99	3.88	0.0571	0.999	1.24
ENSG00000112419	PHACTR2	0.578	6.45	3.87	0.0573	0.999	1.24
ENSG00000119640	ACYP1	1.01	3.95	3.87	0.0573	0.999	1.24
ENSG00000265690		-1.96	3.79	3.87	0.0575	0.999	1.24
ENSG00000121316	PLBD1	1.19	3.71	3.86	0.0577	0.999	1.24
ENSG00000168938	PPIC	0.878	3.51	3.85	0.0579	0.999	1.24
ENSG00000182287	AP1S2	-0.767	5.32	3.85	0.0579	0.999	1.24
ENSG00000205268	PDE7A	0.842	6.94	3.84	0.0581	0.999	1.24
ENSG00000125991	ERGIC3	-0.417	6.76	3.84	0.0581	0.999	1.24
ENSG00000188021	UBQLN2	-0.443	5.77	3.84	0.0581	0.999	1.24
ENSG00000128581	IFT22	-0.908	3.75	3.84	0.0583	0.999	1.23
ENSG00000111266	DUSP16	-0.66	6.19	3.84	0.0584	0.999	1.23
ENSG00000150961	SEC24D	-0.486	6.72	3.83	0.0586	0.999	1.23
ENSG00000010256	UQCRC1	-0.647	5.32	3.82	0.0587	0.999	1.23
ENSG00000111860	CEP85L	0.763	5.59	3.82	0.0588	0.999	1.23
ENSG00000248092		-0.625	4.58	3.81	0.0591	0.999	1.23
ENSG00000005156	LIG3	-0.493	6.8	3.81	0.0592	0.999	1.23
ENSG00000079385	CEACAM1	-1.16	5.01	3.81	0.0592	0.999	1.23
ENSG00000160862	AZGP1	-1.44	7.36	3.8	0.0594	0.999	1.23
ENSG00000198752	CDC42BPB	-0.421	7.65	3.8	0.0594	0.999	1.23
ENSG00000138246	DNAJC13	0.479	7.21	3.8	0.0596	0.999	1.23
ENSG00000072042	RDH11	0.596	5.61	3.79	0.0597	0.999	1.22
ENSG00000108518	PFN1	0.492	6.97	3.79	0.0597	0.999	1.22
ENSG00000174130	TLR6	0.956	5.3	3.79	0.0598	0.999	1.22
ENSG00000261490		1.12	4.48	3.78	0.0602	0.999	1.22
ENSG00000071575	TRIB2	0.707	6.39	3.78	0.0603	0.999	1.22
ENSG00000175264	CHST1	-1.99	4.42	3.77	0.0603	0.999	1.22
ENSG00000110075	PPP6R3	-0.489	7.67	3.76	0.0607	0.999	1.22
ENSG00000215154	LOC652276	-0.632	5.3	3.76	0.0607	0.999	1.22
ENSG00000168071	CCDC88B	0.96	5.62	3.75	0.061	0.999	1.21
ENSG00000205133	TRIQK	-0.696	5.38	3.75	0.0611	0.999	1.21
ENSG00000116729	WLS	1.63	4.63	3.74	0.0613	0.999	1.21
ENSG00000048540	LMO3	-1.6	3.69	3.74	0.0614	0.999	1.21
ENSG00000087095	NLK	-0.542	5.99	3.74	0.0615	0.999	1.21
ENSG00000145423	SFRP2	1.07	7.12	3.74	0.0616	0.999	1.21
ENSG00000165929	TC2N	-0.869	7.49	3.73	0.0618	0.999	1.21
ENSG00000223547	ZNF844	-0.557	5.97	3.73	0.0618	0.999	1.21
ENSG00000184164	CRELD2	-0.8	5.17	3.73	0.0618	0.999	1.21
ENSG00000144021	CIAO1	0.394	6.75	3.73	0.0619	0.999	1.21
ENSG00000164111	ANXA5	0.64	6.08	3.73	0.0619	0.999	1.21
ENSG00000184922	FMNL1	0.81	5.85	3.7	0.0626	0.999	1.2
ENSG00000143515	ATP8B2	0.865	6.43	3.7	0.0629	0.999	1.2
ENSG00000110074	FOXRED1	0.653	5.19	3.69	0.0631	0.999	1.2
ENSG00000121236	TRIM6	1.49	3.34	3.69	0.0632	0.999	1.2
ENSG00000183160	TMEM119	1.11	5.53	3.68	0.0634	0.999	1.2
ENSG00000069020	MAST4	1.1	7.76	3.68	0.0635	0.999	1.2
ENSG00000123094	RASSF8	-1	5.65	3.68	0.0635	0.999	1.2
ENSG00000106823	ECM2	0.893	4.62	3.68	0.0636	0.999	1.2
ENSG00000164818	DNAAF5	-0.69	5.66	3.67	0.0637	0.999	1.2
ENSG00000213965	NUDT19	-0.891	4.52	3.67	0.0637	0.999	1.2
ENSG00000143409	MINDY1	-0.691	5.73	3.67	0.0638	0.999	1.19
ENSG00000020633	RUNX3	1.19	4.79	3.67	0.0639	0.999	1.19
ENSG00000106089	STX1A	-1.23	4.13	3.66	0.064	0.999	1.19
ENSG00000078124	ACER3	-0.864	6.32	3.66	0.0642	0.999	1.19
ENSG00000129317	PUS7L	-0.346	6.81	3.65	0.0644	0.999	1.19
ENSG00000179526	SHARPIN	-0.806	5.22	3.65	0.0645	0.999	1.19
ENSG00000117450	PRDX1	0.658	6.26	3.65	0.0646	0.999	1.19
ENSG00000255571	MIR9-3HG	1.78	4.42	3.65	0.0646	0.999	1.19
ENSG00000180964	TCEAL8	0.871	3.67	3.64	0.065	0.999	1.19
ENSG00000266028	SRGAP2	0.478	6.95	3.63	0.0651	0.999	1.19
ENSG00000111885	MAN1A1	0.83	6.5	3.63	0.0651	0.999	1.19
ENSG00000147548	NSD3	-1.25	9.37	3.63	0.0651	0.999	1.19
ENSG00000170921	TANC2	-0.956	8.93	3.63	0.0651	0.999	1.19
ENSG00000132321	IQCA1	2.02	3.61	3.63	0.0653	0.999	1.19
ENSG00000168038	ULK4	-0.558	5.78	3.63	0.0653	0.999	1.19
ENSG00000147912	FBXO10	0.827	4.64	3.63	0.0653	0.999	1.18
ENSG00000104228	TRIM35	0.575	4.88	3.62	0.0655	0.999	1.18
ENSG00000141753	IGFBP4	0.862	8.43	3.62	0.0655	0.999	1.18
ENSG00000099864	PALM	-0.717	5.2	3.62	0.0656	0.999	1.18
ENSG00000178904	DPY19L3	-0.455	6.59	3.62	0.0657	0.999	1.18
ENSG00000138709	LARP1B	-0.469	6	3.61	0.0659	0.999	1.18
ENSG00000103479	RBL2	0.538	7.64	3.61	0.0659	0.999	1.18
ENSG00000172086	KRCC1	0.771	4.34	3.61	0.066	0.999	1.18
ENSG00000058085	LAMC2	1.53	4.85	3.61	0.0661	0.999	1.18
ENSG00000177694	NAALADL2	-1.09	6.21	3.61	0.0661	0.999	1.18
ENSG00000197006	METTL9	-0.543	5.69	3.6	0.0663	0.999	1.18
ENSG00000124615	MOCS1	0.95	4.44	3.6	0.0664	0.999	1.18
ENSG00000182372	CLN8	0.575	6.08	3.59	0.0666	0.999	1.18
ENSG00000112343	TRIM38	0.487	7.04	3.59	0.0667	0.999	1.18
ENSG00000112837	TBX18	1.11	4.74	3.59	0.0667	0.999	1.18
ENSG00000100028	SNRPD3	0.709	4.62	3.58	0.0669	0.999	1.17
ENSG00000185627	PSMD13	0.575	5.57	3.58	0.067	0.999	1.17
ENSG00000100564	PIGH	-0.869	3.53	3.58	0.0671	0.999	1.17
ENSG00000165359	INTS6L	0.826	5.55	3.58	0.0671	0.999	1.17
ENSG00000253816		-1.07	6	3.57	0.0673	0.999	1.17
ENSG00000134294	SLC38A2	-0.59	7.93	3.57	0.0674	0.999	1.17
ENSG00000086619	ERO1B	-0.921	4.99	3.57	0.0675	0.999	1.17
ENSG00000100342	APOL1	0.731	5.66	3.56	0.0676	0.999	1.17
ENSG00000140853	NLRC5	0.969	8.03	3.56	0.0677	0.999	1.17
ENSG00000114841	DNAH1	0.615	6.91	3.56	0.0678	0.999	1.17
ENSG00000054179	ENTPD2	-1.43	3.32	3.55	0.068	0.999	1.17
ENSG00000170144	HNRNPA3	0.485	8.69	3.55	0.0681	0.999	1.17
ENSG00000143995	MEIS1	-1.15	5.61	3.54	0.0685	0.999	1.16
ENSG00000113739	STC2	1.87	8.24	3.53	0.0687	0.999	1.16
ENSG00000156011	PSD3	-1.19	7.18	3.53	0.0688	0.999	1.16
ENSG00000156787	TBC1D31	-1.01	4.5	3.53	0.0688	0.999	1.16
ENSG00000218739	CEBPZOS	-0.546	5.11	3.52	0.0693	0.999	1.16
ENSG00000151576	QTRT2	0.619	5.91	3.52	0.0693	0.999	1.16
ENSG00000126803	HSPA2	1.58	4.47	3.51	0.0694	0.999	1.16
ENSG00000134954	ETS1	0.847	7.1	3.51	0.0695	0.999	1.16
ENSG00000086712	TXLNG	-0.661	5.51	3.51	0.0695	0.999	1.16
ENSG00000176903	PNMA1	0.821	5.37	3.5	0.0698	0.999	1.16
ENSG00000065361	ERBB3	-0.625	8.05	3.5	0.0699	0.999	1.16
ENSG00000173542	MOB1B	-0.454	6.66	3.5	0.07	0.999	1.16
ENSG00000213741	RPS29	-0.637	6.26	3.5	0.0701	0.999	1.15
ENSG00000121716	PILRB	-0.556	8.05	3.49	0.0703	0.999	1.15
ENSG00000132274	TRIM22	0.907	7.39	3.48	0.0707	0.999	1.15
ENSG00000111361	EIF2B1	0.486	5.38	3.48	0.0707	0.999	1.15
ENSG00000152952	PLOD2	1.03	5.93	3.48	0.0708	0.999	1.15
ENSG00000213551	DNAJC9	0.592	6.01	3.47	0.0709	0.999	1.15
ENSG00000101442	ACTR5	-1.05	4.09	3.48	0.0709	0.999	1.15
ENSG00000124374	PAIP2B	1	4.14	3.48	0.071	0.999	1.15
ENSG00000185818	NAT8L	1.88	4.99	3.47	0.0711	0.999	1.15
ENSG00000050030	NEXMIF	-1.5	3.66	3.47	0.0712	0.999	1.15
ENSG00000215018	COL28A1	-1.37	3.74	3.47	0.0713	0.999	1.15
ENSG00000213658	LAT	1.1	4.13	3.46	0.0715	0.999	1.15
ENSG00000158156	XKR8	-1.05	3.24	3.45	0.0718	0.999	1.14
ENSG00000050426	LETMD1	-0.463	5.85	3.45	0.0718	0.999	1.14
ENSG00000205885	C1RL-AS1	0.664	5.83	3.45	0.0719	0.999	1.14
ENSG00000135362	PRR5L	0.74	4.84	3.45	0.072	0.999	1.14
ENSG00000237438		1.27	4.15	3.44	0.0721	0.999	1.14
ENSG00000158526	TSR2	0.665	4.78	3.44	0.0722	0.999	1.14
ENSG00000168404	MLKL	1.01	4.81	3.43	0.0725	0.999	1.14
ENSG00000054611	TBC1D22A	0.456	5.71	3.43	0.0725	0.999	1.14
ENSG00000185261	KIAA0825	-0.723	5.38	3.43	0.0726	0.999	1.14
ENSG00000155115	GTF3C6	1.09	3.66	3.43	0.0726	0.999	1.14
ENSG00000140988	RPS2	-0.56	8.14	3.43	0.0727	0.999	1.14
ENSG00000080200	CRYBG3	0.796	6.55	3.43	0.0728	0.999	1.14
ENSG00000186976	EFCAB6	-1.1	4.35	3.42	0.0729	0.999	1.14
ENSG00000130449	ZSWIM6	-0.665	5.93	3.42	0.0731	0.999	1.14
ENSG00000105821	DNAJC2	0.558	5.22	3.41	0.0733	0.999	1.13
ENSG00000183255	PTTG1IP	0.473	7.64	3.41	0.0733	0.999	1.13
ENSG00000122417	ODF2L	0.692	6.57	3.41	0.0737	0.999	1.13
ENSG00000156299	TIAM1	-0.87	6.2	3.41	0.0737	0.999	1.13
ENSG00000124155	PIGT	-0.451	7.08	3.4	0.0738	0.999	1.13
ENSG00000165905	LARGE2	-1.88	3.72	3.4	0.0739	0.999	1.13
ENSG00000171443	ZNF524	-1.09	2.83	3.41	0.0739	0.999	1.13
ENSG00000110917	MLEC	-0.415	8.14	3.4	0.074	0.999	1.13
ENSG00000136861	CDK5RAP2	0.513	6.79	3.39	0.0742	0.999	1.13
ENSG00000147140	NONO	-0.337	7.6	3.39	0.0742	0.999	1.13
ENSG00000170471	RALGAPB	-0.378	7.93	3.39	0.0743	0.999	1.13
ENSG00000081154	PCNP	0.48	6.33	3.39	0.0745	0.999	1.13
ENSG00000160223	ICOSLG	-0.806	5.24	3.39	0.0745	0.999	1.13
ENSG00000158715	SLC45A3	-1.1	3.62	3.38	0.0747	0.999	1.13
ENSG00000177954	RPS27	-0.697	6.07	3.38	0.0748	0.999	1.13
ENSG00000066027	PPP2R5A	-0.539	5.96	3.38	0.0749	0.999	1.13
ENSG00000125534	PPDPF	-0.967	6.39	3.37	0.075	0.999	1.13
ENSG00000136938	ANP32B	0.732	5.22	3.37	0.0752	0.999	1.12
ENSG00000146757	ZNF92	-0.685	5.57	3.36	0.0754	0.999	1.12
ENSG00000267508	ZNF285	-0.86	3.86	3.36	0.0754	0.999	1.12
ENSG00000113384	GOLPH3	-0.502	6.48	3.36	0.0755	0.999	1.12
ENSG00000166750	SLFN5	0.873	7.46	3.36	0.0757	0.999	1.12
ENSG00000198598	MMP17	-1.41	4.44	3.35	0.0759	0.999	1.12
ENSG00000213066	CEP43	-0.556	6.56	3.35	0.076	0.999	1.12
ENSG00000135720	DYNC1LI2	0.408	8.05	3.34	0.0763	0.999	1.12
ENSG00000100916	BRMS1L	-0.819	3.31	3.34	0.0765	0.999	1.12
ENSG00000141736	ERBB2	-0.6	7.9	3.33	0.0767	0.999	1.12
ENSG00000212907	ND4L	-1.1	6.5	3.33	0.0767	0.999	1.12
ENSG00000115183	TANC1	0.543	7.63	3.33	0.0768	0.999	1.11
ENSG00000017260	ATP2C1	0.431	7.07	3.33	0.0769	0.999	1.11
ENSG00000088882	CPXM1	1.53	3.62	3.32	0.0771	0.999	1.11
ENSG00000116977	LGALS8	-0.432	7.17	3.32	0.0772	0.999	1.11
ENSG00000101150	TPD52L2	-0.614	7.3	3.32	0.0772	0.999	1.11
ENSG00000175445	LPL	1.33	3.93	3.32	0.0773	0.999	1.11
ENSG00000162971	TYW5	0.38	5.94	3.31	0.0774	0.999	1.11
ENSG00000147065	MSN	0.53	7.4	3.31	0.0774	0.999	1.11
ENSG00000159131	GART	0.518	6.17	3.31	0.0778	0.999	1.11
ENSG00000072818	ACAP1	1.5	4.69	3.3	0.0781	0.999	1.11
ENSG00000149311	ATM	0.612	8.76	3.3	0.0782	0.999	1.11
ENSG00000244242	IFITM10	1.84	4.01	3.29	0.0783	0.999	1.11
ENSG00000121104	FAM117A	0.975	4.05	3.29	0.0784	0.999	1.11
ENSG00000197037	ZSCAN25	-0.392	5.9	3.29	0.0785	0.999	1.11
ENSG00000137713	PPP2R1B	0.575	5.89	3.29	0.0785	0.999	1.11
ENSG00000047346	ATOSA	-0.663	7.87	3.29	0.0785	0.999	1.11
ENSG00000164091	WDR82	0.354	7.22	3.29	0.0786	0.999	1.1
ENSG00000160766	GBAP1	0.883	3.79	3.28	0.0787	0.999	1.1
ENSG00000072110	ACTN1	0.584	7.91	3.29	0.0787	0.999	1.1
ENSG00000073169	SELENOO	-0.779	4.93	3.28	0.0788	0.999	1.1
ENSG00000168918	INPP5D	0.853	6.2	3.28	0.0789	0.999	1.1
ENSG00000112406	HECA	0.629	6.68	3.28	0.0789	0.999	1.1
ENSG00000125834	STK35	-0.408	6.47	3.28	0.0789	0.999	1.1
ENSG00000198804	COX1	-0.84	11.3	3.28	0.0789	0.999	1.1
ENSG00000164237	CMBL	-0.763	4.49	3.27	0.0792	0.999	1.1
ENSG00000198851	CD3E	1.61	3.72	3.27	0.0794	0.999	1.1
ENSG00000129235	TXNDC17	-1.03	3.39	3.27	0.0794	0.999	1.1
ENSG00000161298	ZNF382	-0.597	5.04	3.27	0.0794	0.999	1.1
ENSG00000067560	RHOA	0.389	7.82	3.27	0.0795	0.999	1.1
ENSG00000104714	ERICH1	0.729	5.85	3.26	0.0796	0.999	1.1
ENSG00000114353	GNAI2	0.385	7.1	3.26	0.0797	0.999	1.1
ENSG00000171448	ZBTB26	-0.512	5.33	3.26	0.08	0.999	1.1
ENSG00000162341	TPCN2	-0.992	6.42	3.26	0.08	0.999	1.1
ENSG00000185917	SETD4	0.445	5.66	3.25	0.0801	0.999	1.1
ENSG00000115419	GLS	0.555	7.58	3.25	0.0802	0.999	1.1
ENSG00000166263	STXBP4	-0.598	6.2	3.24	0.0805	0.999	1.09
ENSG00000142541	RPL13A	-0.552	8.71	3.25	0.0805	0.999	1.09
ENSG00000055732	MCOLN3	1.4	3.89	3.24	0.0806	0.999	1.09
ENSG00000096060	FKBP5	-0.687	6.1	3.24	0.0806	0.999	1.09
ENSG00000130311	DDA1	0.525	5.09	3.23	0.081	0.999	1.09
ENSG00000100359	SGSM3	-0.544	6.22	3.23	0.081	0.999	1.09
ENSG00000165819	METTL3	-0.449	6.27	3.23	0.0811	0.999	1.09
ENSG00000081377	CDC14B	0.934	5.04	3.23	0.0813	0.999	1.09
ENSG00000183092	BEGAIN	1.89	3.95	3.23	0.0813	0.999	1.09
ENSG00000008517	IL32	1.18	4.51	3.23	0.0813	0.999	1.09
ENSG00000163485	ADORA1	1.99	4.31	3.22	0.0814	0.999	1.09
ENSG00000156735	BAG4	-1.14	6.66	3.22	0.0815	0.999	1.09
ENSG00000083857	FAT1	0.8	8.49	3.22	0.0818	0.999	1.09
ENSG00000144815	NXPE3	0.687	5.78	3.2	0.0824	0.999	1.08
ENSG00000123609	NMI	0.829	4	3.2	0.0825	0.999	1.08
ENSG00000197548	ATG7	0.48	6.1	3.2	0.0825	0.999	1.08
ENSG00000243896	OR2A7	-1.1	4.24	3.2	0.0825	0.999	1.08
ENSG00000081320	STK17B	0.79	6.46	3.2	0.0827	0.999	1.08
ENSG00000134531	EMP1	0.793	6.77	3.2	0.0827	0.999	1.08
ENSG00000068615	REEP1	-1.1	4.47	3.19	0.0829	0.999	1.08
ENSG00000134121	CHL1	1.66	4.19	3.19	0.0829	0.999	1.08
ENSG00000079691	CARMIL1	-0.55	5.77	3.19	0.0829	0.999	1.08
ENSG00000105058	FAM32A	-0.561	4.89	3.19	0.0829	0.999	1.08
ENSG00000106346	USP42	-0.508	5.46	3.19	0.0832	0.999	1.08
ENSG00000196730	DAPK1	0.642	6.12	3.18	0.0832	0.999	1.08
ENSG00000250644		1.18	5.7	3.18	0.0832	0.999	1.08
ENSG00000171858	RPS21	-0.834	5.91	3.18	0.0833	0.999	1.08
ENSG00000187954	ZFTRAF1	-0.614	7.17	3.18	0.0836	0.999	1.08
ENSG00000109501	WFS1	-0.679	5.79	3.17	0.0838	0.999	1.08
ENSG00000107077	KDM4C	0.409	6.64	3.17	0.0839	0.999	1.08
ENSG00000237440	ZNF737	-0.769	5.36	3.17	0.0839	0.999	1.08
ENSG00000065060	BLTP3A	-0.424	6.89	3.17	0.084	0.999	1.08
ENSG00000214078	CPNE1	-0.41	6.54	3.16	0.0842	0.999	1.07
ENSG00000128536	CDHR3	-1.68	4.63	3.15	0.0849	0.999	1.07
ENSG00000065559	MAP2K4	-0.598	5.53	3.15	0.0849	0.999	1.07
ENSG00000116132	PRRX1	0.893	7.24	3.14	0.0851	0.999	1.07
ENSG00000123836	PFKFB2	0.633	6.14	3.14	0.0851	0.999	1.07
ENSG00000118058	KMT2A	0.378	8.89	3.15	0.0851	0.999	1.07
ENSG00000129691	ASH2L	-1.19	6.37	3.14	0.0852	0.999	1.07
ENSG00000159388	BTG2	0.774	7.37	3.14	0.0853	0.999	1.07
ENSG00000198585	NUDT16	0.573	6.03	3.14	0.0853	0.999	1.07
ENSG00000100345	MYH9	0.442	9.6	3.14	0.0853	0.999	1.07
ENSG00000035862	TIMP2	0.696	8.42	3.14	0.0855	0.999	1.07
ENSG00000128951	DUT	-0.551	5.27	3.13	0.0859	0.999	1.07
ENSG00000143753	DEGS1	-0.817	5.24	3.12	0.0861	0.999	1.07
ENSG00000064012	CASP8	0.611	5.32	3.12	0.0862	0.999	1.06
ENSG00000146859	TMEM140	1.1	3.98	3.12	0.0863	0.999	1.06
ENSG00000120992	LYPLA1	-0.707	6.12	3.12	0.0863	0.999	1.06
ENSG00000215915	ATAD3C	1.36	4.37	3.11	0.0866	0.999	1.06
ENSG00000145555	MYO10	-0.767	6.31	3.11	0.0867	0.999	1.06
ENSG00000168734	PKIG	-1.16	3.53	3.11	0.0868	0.999	1.06
ENSG00000197261	C6orf141	-1.19	4.89	3.11	0.0869	0.999	1.06
ENSG00000005844	ITGAL	1.08	6.07	3.1	0.0871	0.999	1.06
ENSG00000198586	TLK1	0.353	6.68	3.1	0.0873	0.999	1.06
ENSG00000066422	ZBTB11	0.478	6.26	3.09	0.0875	0.999	1.06
ENSG00000166454	ATMIN	-0.444	6.17	3.09	0.0875	0.999	1.06
ENSG00000132465	JCHAIN	1.51	5.77	3.09	0.0877	0.999	1.06
ENSG00000147679	UTP23	-0.712	5.42	3.09	0.0879	0.999	1.06
ENSG00000066117	SMARCD1	-0.359	6.02	3.09	0.0879	0.999	1.06
ENSG00000163382	NAXE	-0.708	4.68	3.08	0.088	0.999	1.06
ENSG00000110047	EHD1	0.57	5.88	3.08	0.0881	0.999	1.06
ENSG00000174292	TNK1	-1.01	4.09	3.08	0.0882	0.999	1.05
ENSG00000179532	DNHD1	0.507	6.72	3.08	0.0883	0.999	1.05
ENSG00000126003	PLAGL2	-0.491	6.04	3.08	0.0883	0.999	1.05
ENSG00000123131	PRDX4	-1.08	3.88	3.08	0.0883	0.999	1.05
ENSG00000115306	SPTBN1	0.476	8.84	3.08	0.0885	0.999	1.05
ENSG00000270647	TAF15	0.535	6.41	3.07	0.0885	0.999	1.05
ENSG00000107742	SPOCK2	1.16	5.59	3.07	0.0886	0.999	1.05
ENSG00000184828	ZBTB7C	-1.18	4.38	3.07	0.0886	0.999	1.05
ENSG00000170142	UBE2E1	0.674	5.07	3.07	0.0888	0.999	1.05
ENSG00000008710	PKD1	-0.476	9.27	3.07	0.089	0.999	1.05
ENSG00000101096	NFATC2	0.765	5.95	3.06	0.0891	0.999	1.05
ENSG00000173230	GOLGB1	0.393	9.09	3.06	0.0892	0.999	1.05
ENSG00000152229	PSTPIP2	-0.848	4.07	3.06	0.0892	0.999	1.05
ENSG00000089351	GRAMD1A	-0.703	6.57	3.06	0.0894	0.999	1.05
ENSG00000171408	PDE7B	0.968	3.5	3.05	0.0897	0.999	1.05
ENSG00000213096	ZNF254	-0.57	5.8	3.05	0.0897	0.999	1.05
ENSG00000123146	ADGRE5	0.853	4.87	3.05	0.0899	0.999	1.05
ENSG00000180938	ZNF572	-1.11	3.35	3.05	0.09	0.999	1.05
ENSG00000172638	EFEMP2	0.757	5.4	3.04	0.0905	0.999	1.04
ENSG00000143183	TMCO1	-0.471	5.91	3.03	0.0906	0.999	1.04
ENSG00000271270	TMCC1-DT	0.902	3.49	3.03	0.0906	0.999	1.04
ENSG00000248008	NRAV	-0.758	4.51	3.03	0.0906	0.999	1.04
ENSG00000090061	CCNK	0.532	6.06	3.03	0.0907	0.999	1.04
ENSG00000205592	MUC19	2.73	5.37	3.03	0.0909	0.999	1.04
ENSG00000101825	MXRA5	0.789	8.51	3.03	0.0909	0.999	1.04
ENSG00000049323	LTBP1	0.882	5.69	3.02	0.091	0.999	1.04
ENSG00000162105	SHANK2	-1.06	7.46	3.03	0.091	0.999	1.04
ENSG00000144677	CTDSPL	-0.553	5.79	3.02	0.0911	0.999	1.04
ENSG00000129480	DTD2	-0.695	4.5	3.02	0.0912	0.999	1.04
ENSG00000184985	SORCS2	1.39	3.99	3.01	0.0916	0.999	1.04
ENSG00000170581	STAT2	0.409	8.13	3.01	0.0916	0.999	1.04
ENSG00000104689	TNFRSF10A	1.3	4.03	3.01	0.0917	0.999	1.04
ENSG00000227500	SCAMP4	-0.548	6	3.01	0.0917	0.999	1.04
ENSG00000134453	RBM17	0.408	6.09	3.01	0.0918	0.999	1.04
ENSG00000091490	SEL1L3	1.08	5.72	3.01	0.0919	0.999	1.04
ENSG00000089157	RPLP0	-0.518	8.2	3.01	0.092	0.999	1.04
ENSG00000143933	CALM2	0.53	8.42	3	0.0922	0.999	1.04
ENSG00000146197	SCUBE3	-1.73	5.68	3	0.0924	0.999	1.03
ENSG00000270580	PKD1P6-NPIPP1	-0.973	5.5	3	0.0924	0.999	1.03
ENSG00000155858	LSM11	-0.511	4.63	3	0.0925	0.999	1.03
ENSG00000158270	COLEC12	1.04	4.89	3	0.0925	0.999	1.03
ENSG00000089050	RBBP9	-0.637	4.44	3	0.0926	0.999	1.03
ENSG00000169432	SCN9A	1.23	3.55	2.99	0.0928	0.999	1.03
ENSG00000197535	MYO5A	0.475	7.06	2.99	0.093	0.999	1.03
ENSG00000197948	FCHSD1	0.773	5.67	2.98	0.0932	0.999	1.03
ENSG00000185442	FAM174B	-0.736	5.47	2.98	0.0932	0.999	1.03
ENSG00000104490	NCALD	0.864	4.96	2.98	0.0933	0.999	1.03
ENSG00000164253	WDR41	0.5	5.69	2.98	0.0934	0.999	1.03
ENSG00000148429	USP6NL	0.419	6.06	2.98	0.0935	0.999	1.03
ENSG00000077150	NFKB2	0.673	5.5	2.98	0.0935	0.999	1.03
ENSG00000148053	NTRK2	-1.43	7.27	2.97	0.0939	0.999	1.03
ENSG00000147854	UHRF2	0.445	7.22	2.97	0.094	0.999	1.03
ENSG00000136111	TBC1D4	0.849	6.72	2.97	0.094	0.999	1.03
ENSG00000170606	HSPA4	0.447	6.5	2.96	0.0941	0.999	1.03
ENSG00000060138	YBX3	0.721	6.63	2.97	0.0941	0.999	1.03
ENSG00000144063	MALL	1.06	3.86	2.96	0.0942	0.999	1.03
ENSG00000171295	ZNF440	-0.59	5.39	2.95	0.0949	0.999	1.02
ENSG00000173926	MARCHF3	-1.03	3.84	2.95	0.095	0.999	1.02
ENSG00000105711	SCN1B	-0.693	4.29	2.95	0.095	0.999	1.02
ENSG00000083799	CYLD	0.519	7.29	2.95	0.0951	0.999	1.02
ENSG00000182568	SATB1	0.691	5.94	2.94	0.0953	0.999	1.02
ENSG00000167785	ZNF558	-0.529	5.9	2.94	0.0954	0.999	1.02
ENSG00000235257	ITGA9-AS1	-1.01	3.56	2.94	0.0956	0.999	1.02
ENSG00000157796	WDR19	-0.544	6.27	2.94	0.0957	0.999	1.02
ENSG00000011304	PTBP1	-0.408	7.79	2.94	0.0957	0.999	1.02
ENSG00000144848	ATG3	0.533	5.05	2.93	0.0959	0.999	1.02
ENSG00000111846	GCNT2	1.34	5.22	2.93	0.096	0.999	1.02
ENSG00000137959	IFI44L	1.34	8.17	2.93	0.0961	0.999	1.02
ENSG00000100985	MMP9	1.12	4.87	2.92	0.0964	0.999	1.02
ENSG00000167257	RNF214	0.438	4.86	2.92	0.0967	0.999	1.01
ENSG00000162613	FUBP1	0.445	7.56	2.91	0.0969	0.999	1.01
ENSG00000129009	ISLR	0.875	5.69	2.91	0.097	0.999	1.01
ENSG00000149925	ALDOA	-0.687	8.24	2.91	0.097	0.999	1.01
ENSG00000205138	SDHAF1	-0.861	2.83	2.91	0.0971	0.999	1.01
ENSG00000080573	COL5A3	0.939	5.99	2.91	0.0973	0.999	1.01
ENSG00000113460	BRIX1	-0.706	4.39	2.9	0.0974	0.999	1.01
ENSG00000169733	RFNG	-0.774	4.88	2.91	0.0974	0.999	1.01
ENSG00000136490	LIMD2	0.819	5.27	2.9	0.0975	0.999	1.01
ENSG00000007202	BLTP2	-0.435	8.85	2.9	0.0976	0.999	1.01
ENSG00000100350	FOXRED2	-0.724	5.12	2.9	0.0976	0.999	1.01
ENSG00000137210	TMEM14B	-0.56	5.22	2.9	0.0978	0.999	1.01
ENSG00000130741	EIF2S3	-0.528	7.75	2.9	0.0978	0.999	1.01
ENSG00000235173	HGH1	-0.752	4.9	2.9	0.0979	0.999	1.01
ENSG00000272636	DOC2B	-1.24	4.71	2.89	0.098	0.999	1.01
ENSG00000107371	EXOSC3	0.662	5.03	2.89	0.0984	0.999	1.01
ENSG00000148848	ADAM12	0.908	7.17	2.89	0.0984	0.999	1.01
ENSG00000186594	MIR22HG	0.668	5.25	2.88	0.0985	0.999	1.01
ENSG00000164187	LMBRD2	-0.491	5.76	2.88	0.0987	0.999	1.01
ENSG00000151789	ZNF385D	1.35	4.54	2.88	0.0988	0.999	1.01
ENSG00000166266	CUL5	0.46	6.1	2.88	0.0988	0.999	1.01
ENSG00000076513	ANKRD13A	0.508	6.23	2.88	0.0988	0.999	1.01
ENSG00000169230	PRELID1	0.602	4.86	2.88	0.099	0.999	1
ENSG00000143553	SNAPIN	-0.778	4.06	2.87	0.0992	0.999	1
ENSG00000103051	COG4	-0.489	6.14	2.87	0.0992	0.999	1
ENSG00000281195		0.516	5.85	2.87	0.0993	0.999	1
ENSG00000178814	OPLAH	-0.852	5.53	2.87	0.0993	0.999	1
ENSG00000151617	EDNRA	0.903	5.21	2.87	0.0995	0.999	1
ENSG00000181104	F2R	0.749	5.84	2.87	0.0996	0.999	1
ENSG00000100321	SYNGR1	-0.875	6.01	2.87	0.0996	0.999	1
ENSG00000096384	HSP90AB1	0.406	8.89	2.86	0.0998	0.999	1
ENSG00000182378	PLCXD1	-0.674	5.34	2.86	0.0999	0.999	1
ENSG00000000971	CFH	0.782	5.54	2.85	0.1	0.999	0.999
ENSG00000180900	SCRIB	-0.656	7.32	2.86	0.1	0.999	1
ENSG00000106772	PRUNE2	1.57	5.24	2.85	0.1	0.999	0.998
ENSG00000196497	IPO4	-0.836	5.09	2.86	0.1	0.999	1
ENSG00000125375	DMAC2L	-0.397	6.34	2.86	0.1	0.999	1
ENSG00000179409	GEMIN4	-0.55	5.28	2.85	0.1	0.999	0.999
ENSG00000144724	PTPRG	0.724	7.17	2.84	0.101	0.999	0.995
ENSG00000169851	PCDH7	0.895	6.18	2.84	0.101	0.999	0.996
ENSG00000154473	BUB3	-0.541	7.22	2.85	0.101	0.999	0.997
ENSG00000149262	INTS4	-0.811	6.17	2.85	0.101	0.999	0.997
ENSG00000086827	ZW10	0.736	4.33	2.84	0.101	0.999	0.996
ENSG00000259660		0.831	5.46	2.85	0.101	0.999	0.997
ENSG00000141506	PIK3R5	0.658	5.09	2.84	0.101	0.999	0.995
ENSG00000130813	SHFL	0.489	5.44	2.85	0.101	0.999	0.997
ENSG00000125875	TBC1D20	-0.409	6.26	2.84	0.101	0.999	0.996
ENSG00000160194	NDUFV3	0.417	5.94	2.84	0.101	0.999	0.996
ENSG00000116157	GPX7	1.27	2.94	2.83	0.102	0.999	0.992
ENSG00000075975	MKRN2	0.506	4.94	2.82	0.102	0.999	0.99
ENSG00000164039	BDH2	0.711	4.04	2.82	0.102	0.999	0.99
ENSG00000197150	ABCB8	-0.508	6.66	2.83	0.102	0.999	0.992
ENSG00000130193	THEM6	-0.844	5.21	2.82	0.102	0.999	0.99
ENSG00000173137	ADCK5	-0.901	3.97	2.82	0.102	0.999	0.99
ENSG00000203993	ARRDC1-AS1	1.02	3.74	2.83	0.102	0.999	0.993
ENSG00000092841	MYL6	0.407	7.89	2.82	0.102	0.999	0.99
ENSG00000171962	DRC3	-0.996	4.81	2.82	0.102	0.999	0.99
ENSG00000105122	RASAL3	0.921	4.75	2.82	0.102	0.999	0.99
ENSG00000104894	CD37	1.06	4.81	2.83	0.102	0.999	0.992
ENSG00000131069	ACSS2	-0.649	4.86	2.83	0.102	0.999	0.992
ENSG00000160310	PRMT2	0.448	6.98	2.83	0.102	0.999	0.993
ENSG00000138944	SHISAL1	1.73	4.01	2.82	0.102	0.999	0.99
ENSG00000147118	ZNF182	-0.477	4.84	2.82	0.102	0.999	0.99
ENSG00000116141	MARK1	1.22	3.86	2.8	0.103	0.999	0.986
ENSG00000117020	AKT3	0.654	6.17	2.8	0.103	0.999	0.986
ENSG00000109320	NFKB1	-0.52	5.84	2.8	0.103	0.999	0.985
ENSG00000234284	ZNF879	-0.955	3.21	2.81	0.103	0.999	0.989
ENSG00000096070	BRPF3	-0.421	6.61	2.81	0.103	0.999	0.989
ENSG00000168303	MPLKIP	0.368	5.99	2.81	0.103	0.999	0.989
ENSG00000175548	ALG10B	-0.675	5.7	2.81	0.103	0.999	0.989
ENSG00000196136	SERPINA3	-1.03	6.72	2.81	0.103	0.999	0.988
ENSG00000116852	KIF21B	0.9	5.8	2.78	0.104	0.999	0.981
ENSG00000174227	PIGG	0.454	6.91	2.8	0.104	0.999	0.984
ENSG00000112559	MDFI	-1.7	3.39	2.78	0.104	0.999	0.981
ENSG00000158106	RHPN1	-1.12	7.04	2.79	0.104	0.999	0.982
ENSG00000168040	FADD	-0.884	4.88	2.79	0.104	0.999	0.983
ENSG00000058272	PPP1R12A	0.417	7.02	2.79	0.104	0.999	0.982
ENSG00000140265	ZSCAN29	-0.378	6.2	2.79	0.104	0.999	0.983
ENSG00000198106		-1.15	4.12	2.79	0.104	0.999	0.983
ENSG00000189042	ZNF567	-0.9	4.23	2.79	0.104	0.999	0.984
ENSG00000196924	FLNA	0.552	10.3	2.79	0.104	0.999	0.984
ENSG00000081721	DUSP12	-0.849	3.45	2.77	0.105	0.999	0.977
ENSG00000154518	ATP5MC3	0.533	5.33	2.78	0.105	0.999	0.98
ENSG00000153551	CMTM7	0.932	4.18	2.77	0.105	0.999	0.978
ENSG00000151806	GUF1	-0.476	5.61	2.78	0.105	0.999	0.98
ENSG00000153006	SREK1IP1	-0.486	5.11	2.77	0.105	0.999	0.977
ENSG00000106009	BRAT1	-0.364	6.19	2.78	0.105	0.999	0.98
ENSG00000146729	NIPSNAP2	-0.471	6.15	2.78	0.105	0.999	0.98
ENSG00000165238	WNK2	-1.19	6.7	2.77	0.105	0.999	0.977
ENSG00000067057	PFKP	0.909	5.17	2.77	0.105	0.999	0.979
ENSG00000122877	EGR2	1.33	3.52	2.77	0.105	0.999	0.978
ENSG00000152749	GPR180	-0.7	5.52	2.78	0.105	0.999	0.981
ENSG00000139910	NOVA1	-1.52	6.6	2.78	0.105	0.999	0.98
ENSG00000100228	RAB36	-1.28	3.77	2.77	0.105	0.999	0.977
ENSG00000115594	IL1R1	0.741	6.08	2.76	0.106	0.999	0.976
ENSG00000113391	FAM172A	-0.526	5.07	2.76	0.106	0.999	0.975
ENSG00000111962	UST	0.84	3.99	2.76	0.106	0.999	0.976
ENSG00000126882	FAM78A	0.702	4.79	2.75	0.106	0.999	0.974
ENSG00000189079	ARID2	-0.348	7.64	2.76	0.106	0.999	0.974
ENSG00000197555	SIPA1L1	0.345	6.65	2.75	0.106	0.999	0.973
ENSG00000090565	RAB11FIP3	-0.464	7.15	2.76	0.106	0.999	0.974
ENSG00000178773	CPNE7	-1.31	5.01	2.76	0.106	0.999	0.976
ENSG00000099341	PSMD8	-0.531	4.97	2.75	0.106	0.999	0.973
ENSG00000221890	NPTXR	-1.12	5.48	2.76	0.106	0.999	0.975
ENSG00000131778	CHD1L	-0.601	5.19	2.74	0.107	0.999	0.97
ENSG00000172780	RAB43	0.865	5.69	2.74	0.107	0.999	0.972
ENSG00000188002		-0.835	4.08	2.74	0.107	0.999	0.971
ENSG00000091831	ESR1	-1.16	9.81	2.74	0.107	0.999	0.971
ENSG00000137033	IL33	1.35	3.59	2.74	0.107	0.999	0.969
ENSG00000137821	LRRC49	-0.891	3.53	2.75	0.107	0.999	0.973
ENSG00000136450	SRSF1	0.592	7.91	2.74	0.107	0.999	0.972
ENSG00000177380	PPFIA3	-1.2	4.2	2.74	0.107	0.999	0.971
ENSG00000165240	ATP7A	-0.44	5.89	2.75	0.107	0.999	0.972
ENSG00000116198	CEP104	-0.353	6.05	2.72	0.108	0.999	0.966
ENSG00000168702	LRP1B	-3.67	6.92	2.73	0.108	0.999	0.967
ENSG00000206560	ANKRD28	0.306	6.98	2.73	0.108	0.999	0.968
ENSG00000153113	CAST	0.452	7.39	2.73	0.108	0.999	0.968
ENSG00000112763	BTN2A1	0.502	5.57	2.72	0.108	0.999	0.965
ENSG00000196247	ZNF107	0.752	6.76	2.72	0.108	0.999	0.966
ENSG00000104320	NBN	-0.575	6.31	2.73	0.108	0.999	0.968
ENSG00000155158	TTC39B	0.554	6.17	2.72	0.108	0.999	0.966
ENSG00000148516	ZEB1	0.562	6.58	2.73	0.108	0.999	0.967
ENSG00000035403	VCL	0.491	7.64	2.72	0.108	0.999	0.966
ENSG00000197111	PCBP2	-0.281	8.89	2.72	0.108	0.999	0.966
ENSG00000181588	MEX3D	-0.548	5.54	2.73	0.108	0.999	0.967
ENSG00000125901	MRPS26	-0.664	4.32	2.73	0.108	0.999	0.968
ENSG00000124126	PREX1	-0.708	8.06	2.72	0.108	0.999	0.965
ENSG00000171163	ZNF692	-0.628	6.47	2.7	0.109	0.999	0.961
ENSG00000039139	DNAH5	-1.08	6.18	2.71	0.109	0.999	0.963
ENSG00000164916	FOXK1	0.359	7.87	2.71	0.109	0.999	0.963
ENSG00000197816	CCDC180	0.583	4.95	2.72	0.109	0.999	0.964
ENSG00000197776	KLHDC1	-0.822	3.49	2.7	0.109	0.999	0.962
ENSG00000198918	RPL39	-0.673	6.13	2.71	0.109	0.999	0.963
ENSG00000142687	KIAA0319L	-0.352	7.31	2.69	0.11	0.999	0.958
ENSG00000215158		-0.485	7.33	2.69	0.11	0.999	0.957
ENSG00000250120	PCDHA10	1.34	4.41	2.69	0.11	0.999	0.959
ENSG00000165476	REEP3	-0.532	6.22	2.68	0.11	0.999	0.957
ENSG00000173227	SYT12	-1.15	5.38	2.69	0.11	0.999	0.958
ENSG00000158023	CFAP251	-0.66	4.52	2.69	0.11	0.999	0.959
ENSG00000162066	AMDHD2	0.46	6.13	2.7	0.11	0.999	0.96
ENSG00000159147	DONSON	0.783	5.4	2.69	0.11	0.999	0.959
ENSG00000198162	MAN1A2	-0.347	7.08	2.68	0.111	0.999	0.955
ENSG00000145012	LPP	-0.396	9.15	2.67	0.111	0.999	0.954
ENSG00000122694	GLIPR2	1.09	4.03	2.68	0.111	0.999	0.954
ENSG00000134802	SLC43A3	0.685	4.91	2.67	0.111	0.999	0.954
ENSG00000069493	CLEC2D	0.67	6.6	2.68	0.111	0.999	0.955
ENSG00000139112	GABARAPL1	0.665	5.51	2.68	0.111	0.999	0.956
ENSG00000005175	RPAP3	-0.478	5.11	2.68	0.111	0.999	0.955
ENSG00000100485	SOS2	-0.318	6.6	2.67	0.111	0.999	0.954
ENSG00000159433	STARD9	0.622	7.11	2.68	0.111	0.999	0.955
ENSG00000010539	ZNF200	-0.664	4.28	2.68	0.111	0.999	0.954
ENSG00000108298	RPL19	-0.395	7.25	2.68	0.111	0.999	0.956
ENSG00000125885	MCM8	-0.65	5.47	2.67	0.111	0.999	0.954
ENSG00000130021	PUDP	-0.848	3.85	2.67	0.111	0.999	0.954
ENSG00000196459	TRAPPC2	-0.703	4.97	2.68	0.111	0.999	0.955
ENSG00000152291	TGOLN2	0.317	8.42	2.66	0.112	0.999	0.952
ENSG00000146842	TMEM209	-0.534	5.01	2.66	0.112	0.999	0.951
ENSG00000070718	AP3M2	-0.546	5.64	2.66	0.112	0.999	0.951
ENSG00000149089	APIP	-0.838	3.95	2.65	0.112	0.999	0.949
ENSG00000149179	CSTPP1	-0.539	4.57	2.67	0.112	0.999	0.952
ENSG00000278156	TSC22D1-AS1	1.12	3.07	2.66	0.112	0.999	0.95
ENSG00000080823	MOK	-0.554	5.65	2.66	0.112	0.999	0.95
ENSG00000142347	MYO1F	0.693	5.58	2.66	0.112	0.999	0.952
ENSG00000197937	ZNF347	-0.408	5.74	2.66	0.112	0.999	0.95
ENSG00000101265	RASSF2	0.631	5.82	2.66	0.112	0.999	0.95
ENSG00000124181	PLCG1	-0.327	7.82	2.66	0.112	0.999	0.951
ENSG00000155755	TMEM237	0.525	5.06	2.64	0.113	0.999	0.946
ENSG00000004534	RBM6	0.416	7.88	2.65	0.113	0.999	0.947
ENSG00000073711	PPP2R3A	0.659	5.71	2.64	0.113	0.999	0.946
ENSG00000163071	SPATA18	-0.969	4.48	2.65	0.113	0.999	0.948
ENSG00000169567	HINT1	-0.524	5.1	2.65	0.113	0.999	0.948
ENSG00000113657	DPYSL3	0.737	7.14	2.64	0.113	0.999	0.946
ENSG00000107937	GTPBP4	0.586	5.54	2.65	0.113	0.999	0.948
ENSG00000151923	TIAL1	-0.337	6.8	2.65	0.113	0.999	0.947
ENSG00000101665	SMAD7	0.631	5.56	2.65	0.113	0.999	0.947
ENSG00000104885	DOT1L	-0.477	6.79	2.65	0.113	0.999	0.949
ENSG00000142156	COL6A1	0.788	8.85	2.65	0.113	0.999	0.949
ENSG00000159958	TNFRSF13C	1.3	4.24	2.64	0.113	0.999	0.946
ENSG00000075420	FNDC3B	0.468	7.46	2.63	0.114	0.999	0.943
ENSG00000112941	TENT4A	-0.463	6.01	2.63	0.114	0.999	0.943
ENSG00000249476	LOC285638	0.95	3.68	2.64	0.114	0.999	0.945
ENSG00000162069	BICDL2	-0.727	6.69	2.63	0.114	0.999	0.944
ENSG00000184730	APOBR	1.18	3.96	2.63	0.114	0.999	0.944
ENSG00000091592	NLRP1	0.653	7.03	2.63	0.114	0.999	0.942
ENSG00000171466	ZNF562	-0.355	6.98	2.63	0.114	0.999	0.943
ENSG00000159212	CLIC6	2.06	5.22	2.63	0.114	0.999	0.943
ENSG00000009694	TENM1	1.55	3.46	2.63	0.114	0.999	0.942
ENSG00000178385	PLEKHM3	0.472	5.92	2.61	0.115	0.999	0.939
ENSG00000163430	FSTL1	0.634	8.06	2.62	0.115	0.999	0.939
ENSG00000253522	MIR3142HG	1.29	2.97	2.61	0.115	0.999	0.938
ENSG00000043462	LCP2	0.742	5.93	2.61	0.115	0.999	0.939
ENSG00000231889	TRAF3IP2-AS1	0.804	4.21	2.62	0.115	0.999	0.941
ENSG00000087077	TRIP6	0.655	4.8	2.62	0.115	0.999	0.94
ENSG00000147883	CDKN2B	0.772	4.47	2.61	0.115	0.999	0.939
ENSG00000185920	PTCH1	-0.912	5.04	2.61	0.115	0.999	0.939
ENSG00000128815	WDFY4	0.752	6.71	2.62	0.115	0.999	0.94
ENSG00000107864	CPEB3	-0.535	5.05	2.62	0.115	0.999	0.941
ENSG00000215256	DHRS4-AS1	-0.571	4.9	2.61	0.115	0.999	0.939
ENSG00000100926	TM9SF1	-0.471	5.18	2.61	0.115	0.999	0.938
ENSG00000140350	ANP32A	0.36	6.58	2.61	0.115	0.999	0.938
ENSG00000162076	FLYWCH2	-0.759	3.53	2.61	0.115	0.999	0.938
ENSG00000159202	UBE2Z	0.367	7.58	2.62	0.115	0.999	0.939
ENSG00000264112		1.01	6.88	2.61	0.115	0.999	0.939
ENSG00000101343	CRNKL1	-0.493	5.39	2.62	0.115	0.999	0.941
ENSG00000198355	PIM3	-0.637	6.19	2.62	0.115	0.999	0.94
ENSG00000067177	PHKA1	-0.564	5.45	2.61	0.115	0.999	0.937
ENSG00000229807	XIST	-0.57	12.2	2.61	0.115	0.999	0.938
ENSG00000116774	OLFML3	0.834	4.76	2.6	0.116	0.999	0.935
ENSG00000143341	HMCN1	0.801	7.35	2.59	0.116	0.999	0.934
ENSG00000155760	FZD7	1.15	5.33	2.6	0.116	0.999	0.935
ENSG00000248592	STIMATE-MUSTN1	0.989	5.06	2.61	0.116	0.999	0.937
ENSG00000173041	ZNF680	0.559	5.8	2.61	0.116	0.999	0.937
ENSG00000164692	COL1A2	0.954	11.3	2.6	0.116	0.999	0.935
ENSG00000203499	IQANK1	-0.82	6.69	2.61	0.116	0.999	0.937
ENSG00000165119	HNRNPK	0.356	7.97	2.6	0.116	0.999	0.934
ENSG00000110395	CBL	0.411	6.98	2.6	0.116	0.999	0.934
ENSG00000076351	SLC46A1	-0.668	6.37	2.6	0.116	0.999	0.935
ENSG00000132670	PTPRA	-0.451	6.22	2.6	0.116	0.999	0.935
ENSG00000187243	MAGED4B	1.8	4.18	2.61	0.116	0.999	0.937
ENSG00000102287	GABRE	1.21	5.84	2.61	0.116	0.999	0.937
ENSG00000116128	BCL9	-0.615	6.26	2.59	0.117	0.999	0.932
ENSG00000010704	HFE	0.987	4.25	2.59	0.117	0.999	0.933
ENSG00000057657	PRDM1	0.702	5.33	2.58	0.117	0.999	0.931
ENSG00000213694	S1PR3	-0.636	5.56	2.59	0.117	0.999	0.932
ENSG00000017427	IGF1	1.12	5.78	2.59	0.117	0.999	0.932
ENSG00000151338	MIPOL1	-0.716	5.87	2.59	0.117	0.999	0.932
ENSG00000166147	FBN1	0.726	8.46	2.59	0.117	0.999	0.932
ENSG00000178927	CYBC1	-0.443	7.41	2.59	0.117	0.999	0.932
ENSG00000198300	PEG3	1.84	6.98	2.58	0.117	0.999	0.931
ENSG00000176293	ZNF135	-0.876	4.99	2.58	0.117	0.999	0.93
ENSG00000232388	SMIM26	-0.959	2.85	2.59	0.117	0.999	0.932
ENSG00000144668	ITGA9	-0.674	5.34	2.57	0.118	0.999	0.928
ENSG00000111845	PAK1IP1	-0.94	2.96	2.58	0.118	0.999	0.929
ENSG00000110321	EIF4G2	0.365	9.29	2.58	0.118	0.999	0.93
ENSG00000183161	FANCF	-0.599	5.02	2.57	0.118	0.999	0.928
ENSG00000173486	FKBP2	0.911	3.59	2.57	0.118	0.999	0.929
ENSG00000183576	SETD3	0.46	5.65	2.58	0.118	0.999	0.929
ENSG00000250251	PKD1P6	-0.592	6.45	2.58	0.118	0.999	0.93
ENSG00000013364	MVP	0.469	6.71	2.57	0.118	0.999	0.927
ENSG00000132510	KDM6B	-0.531	6.63	2.57	0.118	0.999	0.929
ENSG00000184208	C22orf46	0.585	4.73	2.58	0.118	0.999	0.93
ENSG00000119535	CSF3R	-0.75	5.95	2.56	0.119	0.999	0.924
ENSG00000163873	GRIK3	-1.28	5.8	2.56	0.119	0.999	0.924
ENSG00000152076	CCDC74B	-1.14	4.92	2.55	0.119	0.999	0.923
ENSG00000118260	CREB1	-0.333	6.63	2.56	0.119	0.999	0.926
ENSG00000008226	DLEC1	-1.14	3.86	2.56	0.119	0.999	0.925
ENSG00000183722	LHFPL6	0.8	4.94	2.55	0.119	0.999	0.923
ENSG00000077238	IL4R	0.585	6.39	2.56	0.119	0.999	0.926
ENSG00000167107	ACSF2	-0.776	5.16	2.55	0.119	0.999	0.923
ENSG00000100104	SRRD	-0.448	4.73	2.56	0.119	0.999	0.926
ENSG00000152104	PTPN14	0.65	7.38	2.54	0.12	0.999	0.92
ENSG00000197536		0.637	6.82	2.54	0.12	0.999	0.921
ENSG00000104375	STK3	-0.489	5.59	2.54	0.12	0.999	0.921
ENSG00000246695		-1.02	3.27	2.54	0.12	0.999	0.919
ENSG00000133110	POSTN	0.951	9.2	2.54	0.12	0.999	0.92
ENSG00000166963	MAP1A	0.649	5.95	2.54	0.12	0.999	0.921
ENSG00000167526	RPL13	-0.492	8.08	2.55	0.12	0.999	0.922
ENSG00000100429	HDAC10	-0.638	5.71	2.54	0.12	0.999	0.919
ENSG00000171943	SRGAP2C	0.538	5.9	2.53	0.121	0.999	0.916
ENSG00000164543	STK17A	0.721	5.09	2.53	0.121	0.999	0.917
ENSG00000221818	EBF2	0.911	3.86	2.53	0.121	0.999	0.917
ENSG00000184156	KCNQ3	-0.954	4.85	2.53	0.121	0.999	0.917
ENSG00000167110	GOLGA2	0.437	6.85	2.52	0.121	0.999	0.916
ENSG00000110066	KMT5B	-0.442	7.08	2.52	0.121	0.999	0.916
ENSG00000173517	PEAK1	0.408	8.04	2.53	0.121	0.999	0.919
ENSG00000132478	UNK	-0.548	6.56	2.53	0.121	0.999	0.917
ENSG00000105520	PLPPR2	-0.581	5.39	2.53	0.121	0.999	0.916
ENSG00000142556	ZNF614	-0.477	4.63	2.53	0.121	0.999	0.917
ENSG00000235609		-1.01	4.49	2.53	0.121	0.999	0.917
ENSG00000046651	OFD1	-0.491	6.57	2.53	0.121	0.999	0.917
ENSG00000214114	MYCBP	-0.695	3.98	2.52	0.122	0.999	0.915
ENSG00000143537	ADAM15	-0.549	6.92	2.52	0.122	0.999	0.915
ENSG00000109133	TMEM33	-0.407	6.91	2.51	0.122	0.999	0.912
ENSG00000113263	ITK	1.37	4.87	2.51	0.122	0.999	0.913
ENSG00000083099	LYRM2	0.706	5.61	2.52	0.122	0.999	0.915
ENSG00000136235	GPNMB	0.713	6.93	2.51	0.122	0.999	0.912
ENSG00000196652	ZKSCAN5	-0.401	5.33	2.51	0.122	0.999	0.913
ENSG00000211584	SLC48A1	-0.664	4.72	2.51	0.122	0.999	0.912
ENSG00000180035	ZNF48	-0.54	4.37	2.52	0.122	0.999	0.914
ENSG00000177427	MIEF2	-0.685	4.18	2.52	0.122	0.999	0.914
ENSG00000130826	DKC1	0.688	5.67	2.52	0.122	0.999	0.915
ENSG00000175772		1.25	4.43	2.5	0.123	0.999	0.91
ENSG00000145022	TCTA	0.53	5.55	2.51	0.123	0.999	0.911
ENSG00000164023	SGMS2	0.883	4.68	2.5	0.123	0.999	0.911
ENSG00000112715	VEGFA	-0.756	8.35	2.49	0.123	0.999	0.908
ENSG00000108064	TFAM	-0.435	5.46	2.5	0.123	0.999	0.91
ENSG00000109917	ZPR1	0.489	5.08	2.5	0.123	0.999	0.909
ENSG00000250208	FZD10-AS1	1.23	3.74	2.5	0.123	0.999	0.911
ENSG00000102878	HSF4	-0.721	5.57	2.5	0.123	0.999	0.909
ENSG00000177728	TMEM94	-0.499	6.96	2.51	0.123	0.999	0.912
ENSG00000100055	CYTH4	0.648	5.57	2.51	0.123	0.999	0.911
ENSG00000117305	HMGCL	0.638	4.76	2.48	0.124	0.999	0.905
ENSG00000169604	ANTXR1	0.78	7.77	2.49	0.124	0.999	0.908
ENSG00000152495	CAMK4	0.914	4.89	2.49	0.124	0.999	0.907
ENSG00000112139	MDGA1	1.05	5.32	2.49	0.124	0.999	0.907
ENSG00000106591	MRPL32	0.441	4.82	2.48	0.124	0.999	0.906
ENSG00000169894	MUC3A	0.751	5.23	2.49	0.124	0.999	0.908
ENSG00000099204	ABLIM1	0.586	7.03	2.49	0.124	0.999	0.907
ENSG00000150779	TIMM8B	0.984	3.2	2.49	0.124	0.999	0.907
ENSG00000100504	PYGL	1.02	4.94	2.49	0.124	0.999	0.908
ENSG00000165548	TMEM63C	-1.25	5.22	2.49	0.124	0.999	0.908
ENSG00000080824	HSP90AA1	0.534	8.85	2.49	0.124	0.999	0.906
ENSG00000135736	CCDC102A	1.22	2.42	2.48	0.124	0.999	0.906
ENSG00000266173	STRADA	-0.382	6.48	2.49	0.124	0.999	0.906
ENSG00000205744	DENND1C	1.08	4.02	2.49	0.124	0.999	0.907
ENSG00000100302	RASD2	-1.21	4.2	2.49	0.124	0.999	0.908
ENSG00000189337	KAZN	-0.647	5.89	2.48	0.125	0.999	0.904
ENSG00000124383	MPHOSPH10	0.473	5.19	2.48	0.125	0.999	0.904
ENSG00000187123	LYPD6	-1.02	4.55	2.47	0.125	0.999	0.902
ENSG00000067066	SP100	0.564	7.14	2.48	0.125	0.999	0.905
ENSG00000181722	ZBTB20	0.518	8.85	2.47	0.125	0.999	0.902
ENSG00000171604	CXXC5	-0.801	6.24	2.48	0.125	0.999	0.904
ENSG00000111801	BTN3A3	0.648	6.21	2.48	0.125	0.999	0.905
ENSG00000100505	TRIM9	1.42	3.9	2.48	0.125	0.999	0.904
ENSG00000119636	BBOF1	-0.672	4.37	2.48	0.125	0.999	0.904
ENSG00000134759	ELP2	-0.754	8.22	2.47	0.125	0.999	0.903
ENSG00000105372	RPS19	-0.452	7.26	2.47	0.125	0.999	0.901
ENSG00000212916	MAP10	1.21	3.34	2.46	0.126	0.999	0.9
ENSG00000168542	COL3A1	0.924	11.2	2.45	0.126	0.999	0.898
ENSG00000164366	CCDC127	-0.322	5.69	2.46	0.126	0.999	0.899
ENSG00000124766	SOX4	-0.597	7.73	2.46	0.126	0.999	0.899
ENSG00000156467	UQCRB	-0.442	5.71	2.46	0.126	0.999	0.899
ENSG00000137100	DCTN3	0.653	4.73	2.45	0.126	0.999	0.898
ENSG00000158636	EMSY	-0.604	6.63	2.46	0.126	0.999	0.899
ENSG00000247982	LINC00926	1.17	3.74	2.46	0.126	0.999	0.9
ENSG00000121270	ABCC11	2.52	5.51	2.46	0.126	0.999	0.899
ENSG00000166848	TERF2IP	0.531	5.66	2.45	0.126	0.999	0.898
ENSG00000182310	SPACA6	0.759	4.74	2.45	0.126	0.999	0.898
ENSG00000124164	VAPB	0.684	7.46	2.46	0.126	0.999	0.899
ENSG00000100058	CRYBB2P1	0.68	3.92	2.46	0.126	0.999	0.899
ENSG00000089820	ARHGAP4	0.776	6.26	2.46	0.126	0.999	0.901
ENSG00000071073	MGAT4A	-0.491	7.57	2.44	0.127	0.999	0.896
ENSG00000172432	GTPBP2	0.488	6.27	2.44	0.127	0.999	0.896
ENSG00000154328	NEIL2	0.583	3.94	2.44	0.127	0.999	0.895
ENSG00000133818	RRAS2	0.997	3.57	2.45	0.127	0.999	0.897
ENSG00000241839	PLEKHO2	0.454	5.93	2.44	0.127	0.999	0.895
ENSG00000188227	ZNF793	-0.375	5.68	2.45	0.127	0.999	0.896
ENSG00000132635	PCED1A	-0.589	5.25	2.45	0.127	0.999	0.897
ENSG00000160219	GAB3	1.02	4.21	2.45	0.127	0.999	0.897
ENSG00000115355	CCDC88A	0.505	7.02	2.44	0.128	0.999	0.894
ENSG00000163083	INHBB	-1.33	4.59	2.43	0.128	0.999	0.891
ENSG00000127415	IDUA	-0.698	5.59	2.43	0.128	0.999	0.891
ENSG00000132463	GRSF1	-0.479	6.88	2.43	0.128	0.999	0.893
ENSG00000131018	SYNE1	0.619	8.58	2.43	0.128	0.999	0.892
ENSG00000172354	GNB2	-0.458	6.63	2.44	0.128	0.999	0.894
ENSG00000060749	QSER1	-0.369	7.54	2.44	0.128	0.999	0.894
ENSG00000062282	DGAT2	0.879	4.59	2.43	0.128	0.999	0.893
ENSG00000008394	MGST1	1.45	4.8	2.43	0.128	0.999	0.892
ENSG00000100568	VTI1B	0.49	6.1	2.44	0.128	0.999	0.894
ENSG00000174231	PRPF8	-0.357	8.33	2.43	0.128	0.999	0.892
ENSG00000109118	PHF12	-0.369	7.05	2.43	0.128	0.999	0.893
ENSG00000196172	ZNF681	-0.61	4.75	2.43	0.128	0.999	0.892
ENSG00000053372	MRTO4	-0.488	4.18	2.42	0.129	0.999	0.888
ENSG00000180488	MIGA1	-0.448	6.11	2.42	0.129	0.999	0.889
ENSG00000009790	TRAF3IP3	0.99	5.53	2.41	0.129	0.999	0.888
ENSG00000134987	WDR36	-0.372	5.78	2.42	0.129	0.999	0.89
ENSG00000025156	HSF2	1.06	3.75	2.42	0.129	0.999	0.889
ENSG00000135046	ANXA1	0.861	5.44	2.43	0.129	0.999	0.891
ENSG00000138615	CILP	1.13	6.57	2.42	0.129	0.999	0.89
ENSG00000137818	RPLP1	-0.409	7.52	2.41	0.129	0.999	0.888
ENSG00000198786	ND5	-0.637	9.64	2.42	0.129	0.999	0.89
ENSG00000076864	RAP1GAP	-1.4	5.33	2.41	0.13	0.999	0.887
ENSG00000120278	PLEKHG1	0.635	5.85	2.41	0.13	0.999	0.887
ENSG00000006747	SCIN	1.14	3.73	2.4	0.13	0.999	0.885
ENSG00000105926	PALS2	0.745	4.78	2.4	0.13	0.999	0.885
ENSG00000048740	CELF2	0.743	6.48	2.41	0.13	0.999	0.886
ENSG00000119943	PYROXD2	0.75	4.02	2.4	0.13	0.999	0.885
ENSG00000066468	FGFR2	-0.88	5.85	2.4	0.13	0.999	0.885
ENSG00000175265	GOLGA8A	0.768	8.36	2.41	0.13	0.999	0.886
ENSG00000067836	ROGDI	-0.618	5.25	2.4	0.13	0.999	0.884
ENSG00000175595	ERCC4	-0.52	5.06	2.4	0.13	0.999	0.886
ENSG00000105755	ETHE1	-1.01	2.77	2.41	0.13	0.999	0.887
ENSG00000125970	RALY	-0.39	6.66	2.41	0.13	0.999	0.887
ENSG00000118257	NRP2	0.504	6.56	2.39	0.131	0.999	0.882
ENSG00000172771	EFCAB12	-1.17	3.83	2.4	0.131	0.999	0.884
ENSG00000205765	RIMOC1	-0.473	6.04	2.4	0.131	0.999	0.884
ENSG00000104408	EIF3E	-0.506	6.76	2.39	0.131	0.999	0.882
ENSG00000053254	FOXN3	0.595	6.89	2.39	0.131	0.999	0.882
ENSG00000006210	CX3CL1	1.36	5.34	2.39	0.131	0.999	0.882
ENSG00000204991	SPIRE2	-0.823	5.03	2.4	0.131	0.999	0.884
ENSG00000198830	HMGN2	-0.421	7.36	2.38	0.132	0.999	0.88
ENSG00000164061	BSN	-1.14	5.65	2.38	0.132	0.999	0.88
ENSG00000124614	RPS10	-0.503	6.57	2.38	0.132	0.999	0.88
ENSG00000160959	LRRC14	-0.567	6.53	2.38	0.132	0.999	0.88
ENSG00000136878	USP20	0.419	5.72	2.38	0.132	0.999	0.879
ENSG00000107554	DNMBP	0.693	6.2	2.38	0.132	0.999	0.878
ENSG00000148841	ITPRIP	0.626	5.14	2.38	0.132	0.999	0.878
ENSG00000256443		-0.915	4.97	2.38	0.132	0.999	0.878
ENSG00000235370	CSPG4P5	1.04	4.82	2.39	0.132	0.999	0.881
ENSG00000167930	FAM234A	-0.391	5.87	2.39	0.132	0.999	0.881
ENSG00000103174	NAGPA	-0.713	4	2.38	0.132	0.999	0.879
ENSG00000171302	CANT1	-0.532	7.25	2.38	0.132	0.999	0.879
ENSG00000168234	TTC39C	-0.524	5.6	2.38	0.132	0.999	0.88
ENSG00000117174	ZNHIT6	0.465	5.59	2.37	0.133	0.999	0.876
ENSG00000145780	FEM1C	-0.419	6.01	2.37	0.133	0.999	0.876
ENSG00000198755	RPL10A	-0.414	7.42	2.37	0.133	0.999	0.877
ENSG00000128590	DNAJB9	-0.563	4.81	2.37	0.133	0.999	0.876
ENSG00000105976	MET	1.04	4.38	2.37	0.133	0.999	0.877
ENSG00000107862	GBF1	-0.37	7.03	2.37	0.133	0.999	0.877
ENSG00000087245	MMP2	0.741	7.57	2.36	0.133	0.999	0.875
ENSG00000236088	COX10-DT	-0.658	4.22	2.37	0.133	0.999	0.877
ENSG00000074657	ZNF532	0.398	7.85	2.37	0.133	0.999	0.877
ENSG00000125740	FOSB	1.53	4.74	2.37	0.133	0.999	0.876
ENSG00000131051	RBM39	-0.355	9.17	2.37	0.133	0.999	0.877
ENSG00000142168	SOD1	0.481	5.52	2.37	0.133	0.999	0.875
ENSG00000101868	POLA1	-0.497	5.82	2.37	0.133	0.999	0.877
ENSG00000094755	GABRP	2.15	5.81	2.36	0.134	0.999	0.874
ENSG00000204394	VARS1	-0.433	5.99	2.35	0.134	0.999	0.871
ENSG00000112159	MDN1	0.361	8.31	2.35	0.134	0.999	0.872
ENSG00000198286	CARD11	0.949	4.23	2.35	0.134	0.999	0.873
ENSG00000105983	LMBR1	-0.442	6.65	2.36	0.134	0.999	0.873
ENSG00000164941	INTS8	-0.383	6.54	2.36	0.134	0.999	0.874
ENSG00000148158	SNX30	-0.5	6.58	2.35	0.134	0.999	0.871
ENSG00000166402	TUB	0.896	4.88	2.35	0.134	0.999	0.872
ENSG00000167986	DDB1	0.413	7.55	2.35	0.134	0.999	0.872
ENSG00000172716	SLFN11	0.606	6.3	2.35	0.134	0.999	0.872
ENSG00000101407	TTI1	-0.465	6.11	2.36	0.134	0.999	0.873
ENSG00000123643	SLC36A1	0.455	6.08	2.35	0.135	0.999	0.871
ENSG00000164506	STXBP5	-0.527	6.74	2.35	0.135	0.999	0.871
ENSG00000182919	C11orf54	-0.513	5.25	2.34	0.135	0.999	0.869
ENSG00000185246	PRPF39	-0.44	5.95	2.34	0.135	0.999	0.868
ENSG00000180096	SEPTIN1	1.31	3.94	2.35	0.135	0.999	0.871
ENSG00000037757	MRI1	-0.592	5.59	2.34	0.135	0.999	0.87
ENSG00000100003	SEC14L2	-0.825	5.45	2.34	0.135	0.999	0.869
ENSG00000126970	ZC4H2	1.17	3.09	2.35	0.135	0.999	0.87
ENSG00000050628	PTGER3	1.22	5.97	2.33	0.136	0.999	0.865
ENSG00000132485	ZRANB2	0.3	7.2	2.34	0.136	0.999	0.868
ENSG00000132466	ANKRD17	-0.377	8.34	2.33	0.136	0.999	0.866
ENSG00000197375	SLC22A5	-0.447	6.9	2.33	0.136	0.999	0.867
ENSG00000166483	WEE1	-0.566	6.79	2.34	0.136	0.999	0.868
ENSG00000121361	KCNJ8	1.13	3.23	2.34	0.136	0.999	0.867
ENSG00000170653	ATF7	-0.321	7.06	2.33	0.136	0.999	0.867
ENSG00000197124	ZNF682	-0.779	4.06	2.33	0.136	0.999	0.866
ENSG00000188559	RALGAPA2	-0.558	7.41	2.33	0.136	0.999	0.865
ENSG00000116299	ELAPOR1	-0.772	7.8	2.32	0.137	0.999	0.864
ENSG00000118997	DNAH7	-0.861	5.77	2.32	0.137	0.999	0.862
ENSG00000168297	PXK	-0.44	5.14	2.32	0.137	0.999	0.865
ENSG00000197283	SYNGAP1	0.496	6.63	2.32	0.137	0.999	0.864
ENSG00000164687	FABP5	1.42	3.39	2.32	0.137	0.999	0.863
ENSG00000139697	SBNO1	0.284	7.42	2.32	0.137	0.999	0.863
ENSG00000139835	GRTP1	-1.03	4.08	2.32	0.137	0.999	0.864
ENSG00000137770	CTDSPL2	-0.411	6.12	2.32	0.137	0.999	0.864
ENSG00000064787	BCAS1	1.66	5.18	2.32	0.137	0.999	0.862
ENSG00000198034	RPS4X	-0.472	7.88	2.32	0.137	0.999	0.864
ENSG00000197622	CDC42SE1	0.375	8.11	2.3	0.138	0.999	0.859
ENSG00000163463	KRTCAP2	-0.635	5.06	2.31	0.138	0.999	0.861
ENSG00000119760	SUPT7L	0.307	6.36	2.3	0.138	0.999	0.859
ENSG00000114354	TFG	0.422	6.41	2.31	0.138	0.999	0.86
ENSG00000237187	NR2F1-AS1	1.06	4.42	2.3	0.138	0.999	0.859
ENSG00000005020	SKAP2	0.686	5.02	2.31	0.138	0.999	0.861
ENSG00000079387	SENP1	-0.402	5.42	2.31	0.138	0.999	0.86
ENSG00000011465	DCN	0.715	7.72	2.31	0.138	0.999	0.861
ENSG00000125812	GZF1	-0.413	4.82	2.31	0.138	0.999	0.86
ENSG00000069998	HDHD5	-0.574	5.21	2.3	0.138	0.999	0.859
ENSG00000128694	OSGEPL1	-0.738	3.48	2.3	0.139	0.999	0.857
ENSG00000172986	GXYLT2	0.985	5.55	2.3	0.139	0.999	0.857
ENSG00000154310	TNIK	0.863	5.32	2.29	0.139	0.999	0.855
ENSG00000134970	TMED7	-0.394	6.45	2.3	0.139	0.999	0.858
ENSG00000118412	CASP8AP2	0.564	6.52	2.3	0.139	0.999	0.857
ENSG00000127364	TAS2R4	-0.629	4.07	2.3	0.139	0.999	0.857
ENSG00000108021	TASOR2	0.557	8.39	2.29	0.139	0.999	0.856
ENSG00000107566	ERLIN1	-0.445	5.31	2.29	0.139	0.999	0.857
ENSG00000151929	BAG3	-0.948	5.11	2.29	0.139	0.999	0.857
ENSG00000169372	CRADD	-0.724	3.55	2.29	0.139	0.999	0.857
ENSG00000167186	COQ7	-0.552	4.85	2.3	0.139	0.999	0.857
ENSG00000147123	NDUFB11	-0.959	3.4	2.29	0.139	0.999	0.856
ENSG00000173198	CYSLTR1	-0.974	3.44	2.3	0.139	0.999	0.858
ENSG00000224559	LINC01087	-1.38	7.36	2.28	0.14	0.999	0.854
ENSG00000134108	ARL8B	0.437	6.19	2.28	0.14	0.999	0.853
ENSG00000163520	FBLN2	0.744	6.14	2.29	0.14	0.999	0.855
ENSG00000083123	BCKDHB	0.508	5.18	2.28	0.14	0.999	0.853
ENSG00000147853	AK3	0.46	6.01	2.29	0.14	0.999	0.855
ENSG00000134532	SOX5	1.01	4.28	2.28	0.14	0.999	0.853
ENSG00000005100	DHX33	-0.418	5.45	2.29	0.14	0.999	0.855
ENSG00000185262	UBALD2	0.651	4.55	2.29	0.14	0.999	0.855
ENSG00000088854	DNAAF9	0.399	6.48	2.28	0.14	0.999	0.853
ENSG00000157625	TAB3	-0.415	6.78	2.29	0.14	0.999	0.855
ENSG00000162869	PPP1R21	0.49	5.05	2.28	0.141	0.999	0.852
ENSG00000164466	SFXN1	-0.493	5.81	2.28	0.141	0.999	0.852
ENSG00000079459	FDFT1	0.478	5.75	2.27	0.141	0.999	0.851
ENSG00000095397	WHRN	-0.559	6.22	2.27	0.141	0.999	0.85
ENSG00000182752	PAPPA	0.958	4.63	2.27	0.141	0.999	0.85
ENSG00000225032	LOC102723566	0.973	3.42	2.27	0.141	0.999	0.851
ENSG00000133789	SWAP70	0.484	6.16	2.27	0.141	0.999	0.852
ENSG00000140332	TLE3	-0.406	7.86	2.27	0.141	0.999	0.849
ENSG00000089057	SLC23A2	-0.375	6.66	2.27	0.141	0.999	0.852
ENSG00000118705	RPN2	-0.458	6.4	2.27	0.141	0.999	0.851
ENSG00000130699	TAF4	-0.548	6	2.27	0.141	0.999	0.851
ENSG00000178425	NT5DC1	-0.507	5.27	2.26	0.142	0.999	0.848
ENSG00000136286	MYO1G	0.822	5.24	2.26	0.142	0.999	0.848
ENSG00000070501	POLB	-0.735	4.66	2.27	0.142	0.999	0.849
ENSG00000119397	CNTRL	0.476	5.79	2.26	0.142	0.999	0.847
ENSG00000150093	ITGB1	0.379	8.4	2.26	0.142	0.999	0.847
ENSG00000173113	TRMT112	0.524	4.98	2.26	0.142	0.999	0.847
ENSG00000137752	CASP1	0.649	4.23	2.25	0.142	0.999	0.846
ENSG00000103742	IGDCC4	1.06	4.63	2.25	0.142	0.999	0.846
ENSG00000213077		-1.15	3.42	2.26	0.142	0.999	0.848
ENSG00000128274	A4GALT	-0.823	4.56	2.26	0.142	0.999	0.848
ENSG00000101911	PRPS2	-0.777	4.09	2.26	0.142	0.999	0.848
ENSG00000042493	CAPG	0.651	5.46	2.25	0.143	0.999	0.845
ENSG00000168758	SEMA4C	-0.629	6.84	2.25	0.143	0.999	0.845
ENSG00000214944	ARHGEF28	-0.666	5.79	2.25	0.143	0.999	0.844
ENSG00000122591	HYCC1	0.578	5.8	2.24	0.143	0.999	0.843
ENSG00000241127	YAE1	0.774	3.57	2.25	0.143	0.999	0.845
ENSG00000136960	ENPP2	0.918	4.32	2.25	0.143	0.999	0.845
ENSG00000169129	AFAP1L2	0.851	4.79	2.25	0.143	0.999	0.846
ENSG00000092531	SNAP23	0.434	5.79	2.25	0.143	0.999	0.844
ENSG00000197562	RAB40C	-0.556	5.88	2.25	0.143	0.999	0.846
ENSG00000101782	RIOK3	0.391	5.93	2.25	0.143	0.999	0.846
ENSG00000171612	SLC25A33	-0.775	3.17	2.23	0.144	0.999	0.84
ENSG00000116497	S100PBP	-0.305	6.78	2.24	0.144	0.999	0.842
ENSG00000066135	KDM4A	0.401	6.54	2.24	0.144	0.999	0.842
ENSG00000160789	LMNA	0.449	7.49	2.24	0.144	0.999	0.843
ENSG00000116667	C1orf21	0.829	6.75	2.23	0.144	0.999	0.841
ENSG00000076356	PLXNA2	-0.796	6.77	2.24	0.144	0.999	0.843
ENSG00000143653	SCCPDH	0.667	5.6	2.23	0.144	0.999	0.84
ENSG00000198315	ZKSCAN8	-0.387	6.84	2.23	0.144	0.999	0.84
ENSG00000234456	MAGI2-AS3	0.519	5.44	2.23	0.144	0.999	0.84
ENSG00000104695	PPP2CB	0.471	5.46	2.24	0.144	0.999	0.842
ENSG00000135048	CEMIP2	0.477	6.68	2.23	0.144	0.999	0.84
ENSG00000170759	KIF5B	0.307	7.73	2.24	0.144	0.999	0.843
ENSG00000160593	JAML	1.03	5.2	2.24	0.144	0.999	0.841
ENSG00000150457	LATS2	0.548	5.08	2.24	0.144	0.999	0.842
ENSG00000170348	TMED10	-0.46	7.61	2.24	0.144	0.999	0.841
ENSG00000119714	GPR68	1.16	3.88	2.23	0.144	0.999	0.84
ENSG00000006695	COX10	-0.702	3.91	2.24	0.144	0.999	0.841
ENSG00000176108	CHMP6	-0.576	4.36	2.24	0.144	0.999	0.842
ENSG00000214189		0.661	4.12	2.23	0.144	0.999	0.84
ENSG00000124225	PMEPA1	0.77	7.18	2.23	0.144	0.999	0.841
ENSG00000005302	MSL3	0.388	5.59	2.23	0.144	0.999	0.841
ENSG00000047634	SCML1	-1	4.81	2.23	0.144	0.999	0.841
ENSG00000180182	MED14	-0.342	6.91	2.23	0.144	0.999	0.841
ENSG00000134318	ROCK2	0.35	6.81	2.22	0.145	0.999	0.837
ENSG00000079263	SP140	1.56	3.93	2.22	0.145	0.999	0.839
ENSG00000180353	HCLS1	0.73	5.83	2.23	0.145	0.999	0.84
ENSG00000173890	GPR160	-0.85	4.7	2.23	0.145	0.999	0.84
ENSG00000170379	TCAF2	0.631	4.59	2.23	0.145	0.999	0.839
ENSG00000167904	TMEM68	-0.468	5.06	2.22	0.145	0.999	0.837
ENSG00000137070	IL11RA	0.864	4.79	2.23	0.145	0.999	0.84
ENSG00000160360	GPSM1	-0.605	5.5	2.23	0.145	0.999	0.839
ENSG00000107317	PTGDS	1.58	3.85	2.23	0.145	0.999	0.839
ENSG00000139174	PRICKLE1	0.827	5.52	2.22	0.145	0.999	0.838
ENSG00000131871	SELENOS	0.495	5.2	2.22	0.145	0.999	0.839
ENSG00000275395	FCGBP	-1.37	7.47	2.23	0.145	0.999	0.839
ENSG00000187860	CCDC157	-0.857	3.73	2.23	0.145	0.999	0.84
ENSG00000203739	PRDX6-AS1	1	3.52	2.21	0.146	0.999	0.836
ENSG00000232112	TMA7	0.777	4.14	2.21	0.146	0.999	0.836
ENSG00000068028	RASSF1	0.392	5.53	2.21	0.146	0.999	0.835
ENSG00000205269	TMEM170B	-0.508	5.07	2.22	0.146	0.999	0.837
ENSG00000128602	SMO	0.992	4.73	2.22	0.146	0.999	0.837
ENSG00000122783	CYREN	-0.329	5.25	2.21	0.146	0.999	0.835
ENSG00000013563	DNASE1L1	0.624	5.25	2.22	0.146	0.999	0.837
ENSG00000197147	LRRC8B	-0.466	5.78	2.2	0.147	0.999	0.833
ENSG00000117707	PROX1	1.12	3.62	2.2	0.147	0.999	0.833
ENSG00000225697	SLC26A6	-0.622	5.69	2.2	0.147	0.999	0.832
ENSG00000114439	BBX	0.514	6.98	2.2	0.147	0.999	0.833
ENSG00000157404	KIT	1.13	4.97	2.2	0.147	0.999	0.831
ENSG00000196735	HLA-DQA1	0.94	6.77	2.2	0.147	0.999	0.833
ENSG00000110497	AMBRA1	-0.335	6.48	2.21	0.147	0.999	0.834
ENSG00000188549	CCDC9B	0.819	5.65	2.2	0.147	0.999	0.832
ENSG00000196396	PTPN1	0.505	6.81	2.21	0.147	0.999	0.834
ENSG00000266338	NBPF15	0.739	7.66	2.19	0.148	0.999	0.829
ENSG00000169241	SLC50A1	-0.669	4.54	2.19	0.148	0.999	0.83
ENSG00000178562	CD28	0.997	4.2	2.19	0.148	0.999	0.829
ENSG00000204520	MICA	1.02	3.95	2.19	0.148	0.999	0.83
ENSG00000138193	PLCE1	-0.925	5.38	2.19	0.148	0.999	0.83
ENSG00000133106	EPSTI1	0.843	5.38	2.19	0.148	0.999	0.83
ENSG00000157227	MMP14	0.654	7.93	2.19	0.148	0.999	0.83
ENSG00000214548	MEG3	0.754	8.25	2.19	0.148	0.999	0.83
ENSG00000088808	PPP1R13B	-0.481	5.84	2.19	0.148	0.999	0.829
ENSG00000137764	MAP2K5	-0.694	4.45	2.19	0.148	0.999	0.828
ENSG00000006007	GDE1	-0.541	5.48	2.19	0.148	0.999	0.831
ENSG00000197943	PLCG2	0.655	5.92	2.2	0.148	0.999	0.831
ENSG00000276023	DUSP14	1.1	3.45	2.2	0.148	0.999	0.831
ENSG00000159228	CBR1	1.03	3.54	2.19	0.148	0.999	0.83
ENSG00000144645	OSBPL10	0.491	5.8	2.18	0.149	0.999	0.826
ENSG00000114023	FAM162A	-0.645	3.93	2.18	0.149	0.999	0.826
ENSG00000120738	EGR1	0.973	5.66	2.18	0.149	0.999	0.826
ENSG00000147443	DOK2	1.23	3.19	2.17	0.149	0.999	0.826
ENSG00000151490	PTPRO	-0.787	3.23	2.18	0.149	0.999	0.828
ENSG00000183426	NPIPA1	-0.373	7.33	2.18	0.149	0.999	0.827
ENSG00000103496	STX4	0.542	5.35	2.18	0.149	0.999	0.826
ENSG00000188554	NBR1	0.396	6.97	2.17	0.149	0.999	0.826
ENSG00000215769	ARHGAP27P1-BPTFP1-KPNA2P3	0.442	5.99	2.18	0.149	0.999	0.826
ENSG00000172081	MOB3A	0.491	5.46	2.17	0.149	0.999	0.825
ENSG00000125735	TNFSF14	1.02	3.12	2.18	0.149	0.999	0.828
ENSG00000108107	RPL28	-0.38	7.07	2.18	0.149	0.999	0.828
ENSG00000143382	ADAMTSL4	0.87	4.29	2.17	0.15	0.999	0.823
ENSG00000163029	SMC6	0.331	6.18	2.16	0.15	0.999	0.823
ENSG00000125633	CCDC93	0.338	7.01	2.17	0.15	0.999	0.824
ENSG00000152939	MARVELD2	-0.514	5.3	2.16	0.15	0.999	0.823
ENSG00000145736	GTF2H2	-0.508	5.98	2.17	0.15	0.999	0.825
ENSG00000164220	F2RL2	0.922	4.97	2.16	0.15	0.999	0.823
ENSG00000241549	GUSBP2	-0.865	4.56	2.17	0.15	0.999	0.824
ENSG00000130962	PRRG1	-0.93	3.96	2.17	0.15	0.999	0.824
ENSG00000145495	MARCHF6	-0.302	8.61	2.15	0.151	0.999	0.82
ENSG00000206503	HLA-A	0.666	8.75	2.15	0.151	0.999	0.82
ENSG00000165338	HECTD2	-0.565	6.3	2.16	0.151	0.999	0.821
ENSG00000149716	LTO1	-0.915	6.46	2.15	0.151	0.999	0.82
ENSG00000151067	CACNA1C	-0.736	6.74	2.16	0.151	0.999	0.821
ENSG00000139946	PELI2	0.581	4.52	2.15	0.151	0.999	0.82
ENSG00000185650	ZFP36L1	0.475	8.14	2.16	0.151	0.999	0.82
ENSG00000140368	PSTPIP1	0.998	4.34	2.16	0.151	0.999	0.821
ENSG00000103227	LMF1	-0.433	5.51	2.16	0.151	0.999	0.821
ENSG00000198440	ZNF583	-0.735	4.12	2.16	0.151	0.999	0.821
ENSG00000240972	MIF	-0.721	4.91	2.16	0.151	0.999	0.822
ENSG00000184313	MROH7	1.15	4.07	2.15	0.152	0.999	0.819
ENSG00000134516	DOCK2	0.722	6.62	2.15	0.152	0.999	0.819
ENSG00000177409	SAMD9L	0.888	7.44	2.14	0.152	0.999	0.818
ENSG00000155096	AZIN1	-0.45	7.59	2.14	0.152	0.999	0.818
ENSG00000169692	AGPAT2	-0.946	4.15	2.14	0.152	0.999	0.817
ENSG00000214655	ZSWIM8	0.493	7.5	2.15	0.152	0.999	0.818
ENSG00000074855	ANO8	-0.666	5.77	2.15	0.152	0.999	0.819
ENSG00000132825	PPP1R3D	-0.541	4.88	2.15	0.152	0.999	0.819
ENSG00000198771	RCSD1	0.694	4.98	2.13	0.153	0.999	0.815
ENSG00000203710	CR1	0.946	3.64	2.14	0.153	0.999	0.815
ENSG00000185621	LMLN	-0.509	5.74	2.13	0.153	0.999	0.815
ENSG00000157869	RAB28	0.578	3.9	2.14	0.153	0.999	0.815
ENSG00000186468	RPS23	-0.438	7.35	2.14	0.153	0.999	0.816
ENSG00000106012	IQCE	-0.456	6.39	2.13	0.153	0.999	0.815
ENSG00000077454	LRCH4	-0.434	6.43	2.14	0.153	0.999	0.816
ENSG00000214022	REPIN1	-0.409	7.47	2.14	0.153	0.999	0.817
ENSG00000079102	RUNX1T1	0.761	5.3	2.13	0.153	0.999	0.814
ENSG00000148444	COMMD3	0.73	5.17	2.14	0.153	0.999	0.815
ENSG00000198920	KIAA0753	-0.422	5.58	2.14	0.153	0.999	0.815
ENSG00000007237	GAS7	0.648	6.7	2.14	0.153	0.999	0.817
ENSG00000176974	SHMT1	-0.571	4.61	2.14	0.153	0.999	0.815
ENSG00000204584		0.833	3.96	2.13	0.153	0.999	0.814
ENSG00000162729	IGSF8	-0.623	5.04	2.13	0.154	0.999	0.813
ENSG00000162735	PEX19	-0.572	5.94	2.13	0.154	0.999	0.814
ENSG00000104332	SFRP1	1.38	5.93	2.13	0.154	0.999	0.813
ENSG00000104231	ZFAND1	-0.482	5.21	2.13	0.154	0.999	0.814
ENSG00000180921	FAM83H	-0.584	7.7	2.13	0.154	0.999	0.813
ENSG00000122861	PLAU	0.93	5.61	2.13	0.154	0.999	0.814
ENSG00000110900	TSPAN11	1.2	3.66	2.13	0.154	0.999	0.812
ENSG00000100601	ALKBH1	-0.826	3.38	2.13	0.154	0.999	0.813
ENSG00000108352	RAPGEFL1	1.55	5.97	2.12	0.154	0.999	0.812
ENSG00000182220	ATP6AP2	-0.446	6.12	2.13	0.154	0.999	0.813
ENSG00000117410	ATP6V0B	-0.503	5.78	2.11	0.155	0.999	0.809
ENSG00000163788	SNRK	-0.356	6.25	2.11	0.155	0.999	0.809
ENSG00000169714	CNBP	0.355	7.24	2.11	0.155	0.999	0.809
ENSG00000114125	RNF7	0.446	5.03	2.12	0.155	0.999	0.811
ENSG00000112079	STK38	0.449	6.28	2.11	0.155	0.999	0.809
ENSG00000172336	POP7	-0.88	2.93	2.12	0.155	0.999	0.811
ENSG00000147813	NAPRT	-0.714	4.67	2.12	0.155	0.999	0.811
ENSG00000100625	SIX4	-0.713	5.83	2.11	0.155	0.999	0.809
ENSG00000119720	NRDE2	-0.422	6.24	2.12	0.155	0.999	0.811
ENSG00000147403	RPL10	-0.502	8.56	2.11	0.155	0.999	0.81
ENSG00000268043	NBPF12	0.435	7.31	2.11	0.156	0.999	0.808
ENSG00000171853	TRAPPC12	-0.313	6.71	2.11	0.156	0.999	0.807
ENSG00000182247	UBE2E2	0.95	3.31	2.1	0.156	0.999	0.806
ENSG00000129071	MBD4	0.448	5.48	2.11	0.156	0.999	0.807
ENSG00000225138		-0.959	4.22	2.1	0.156	0.999	0.806
ENSG00000106066	CPVL	1.01	3.11	2.1	0.156	0.999	0.806
ENSG00000090054	SPTLC1	0.533	5.08	2.11	0.156	0.999	0.807
ENSG00000110514	MADD	-0.374	7.16	2.11	0.156	0.999	0.808
ENSG00000111490	TBC1D30	-0.613	5.21	2.11	0.156	0.999	0.808
ENSG00000135148	TRAFD1	0.471	5.52	2.1	0.156	0.999	0.807
ENSG00000277734	TRAC	1.36	3.57	2.11	0.156	0.999	0.807
ENSG00000137822	TUBGCP4	-0.387	5.88	2.1	0.156	0.999	0.806
ENSG00000160551	TAOK1	-0.362	8.31	2.11	0.156	0.999	0.807
ENSG00000167895	TMC8	1.02	5.5	2.11	0.156	0.999	0.807
ENSG00000232593	KANTR	-0.325	6.31	2.1	0.156	0.999	0.807
ENSG00000198888	ND1	-0.708	8.85	2.1	0.156	0.999	0.807
ENSG00000130508	PXDN	0.631	7.32	2.1	0.157	0.999	0.805
ENSG00000182973	CNOT10	0.371	5.17	2.1	0.157	0.999	0.805
ENSG00000138768	USO1	-0.4	6.93	2.09	0.157	0.999	0.803
ENSG00000124783	SSR1	-0.436	7.67	2.09	0.157	0.999	0.804
ENSG00000152818	UTRN	0.45	9.25	2.09	0.157	0.999	0.803
ENSG00000078269	SYNJ2	-0.388	6.79	2.1	0.157	0.999	0.805
ENSG00000187840	EIF4EBP1	-1.32	4.5	2.1	0.157	0.999	0.805
ENSG00000099219	ERMP1	0.339	6.72	2.09	0.157	0.999	0.804
ENSG00000109971	HSPA8	0.399	8.32	2.1	0.157	0.999	0.805
ENSG00000198743	SLC5A3	0.439	7.98	2.1	0.157	0.999	0.805
ENSG00000047644	WWC3	-0.428	6.61	2.1	0.157	0.999	0.805
ENSG00000143061	IGSF3	-0.613	6.67	2.08	0.158	0.999	0.802
ENSG00000152382	TADA1	-0.706	4.44	2.09	0.158	0.999	0.802
ENSG00000115295	CLIP4	0.802	5.28	2.08	0.158	0.999	0.802
ENSG00000239857	GET4	0.65	5.98	2.08	0.158	0.999	0.801
ENSG00000086289	EPDR1	1.12	3.17	2.08	0.158	0.999	0.801
ENSG00000158042	MRPL17	0.858	4.5	2.08	0.158	0.999	0.801
ENSG00000137496	IL18BP	0.528	5.1	2.09	0.158	0.999	0.802
ENSG00000139645	ANKRD52	-0.272	7.82	2.08	0.158	0.999	0.801
ENSG00000118596	SLC16A7	0.639	5.08	2.08	0.158	0.999	0.801
ENSG00000197122	SRC	-0.584	5.96	2.08	0.158	0.999	0.8
ENSG00000135763	URB2	-0.602	5.85	2.08	0.159	0.999	0.8
ENSG00000213963	LOC100130691	0.669	3.86	2.07	0.159	0.999	0.798
ENSG00000138801	PAPSS1	0.595	5.28	2.08	0.159	0.999	0.799
ENSG00000124508	BTN2A2	0.545	5.29	2.07	0.159	0.999	0.798
ENSG00000125730	C3	0.765	8.29	2.07	0.159	0.999	0.798
ENSG00000182093	GET1	0.628	4.56	2.07	0.159	0.999	0.799
ENSG00000122122	SASH3	1.23	4.39	2.07	0.159	0.999	0.798
ENSG00000138764	CCNG2	-0.455	7.01	2.06	0.16	0.999	0.795
ENSG00000086589	RBM22	-0.427	5.09	2.06	0.16	0.999	0.796
ENSG00000198026	ZNF335	-0.409	6.34	2.06	0.16	0.999	0.795
ENSG00000117411	B4GALT2	-0.589	5.02	2.06	0.161	0.999	0.794
ENSG00000115875	SRSF7	-0.337	6.63	2.06	0.161	0.999	0.794
ENSG00000169047	IRS1	-0.682	7.68	2.05	0.161	0.999	0.793
ENSG00000242539		0.902	2.88	2.05	0.161	0.999	0.792
ENSG00000168538	TRAPPC11	-0.311	6.21	2.06	0.161	0.999	0.794
ENSG00000111817	DSE	0.466	6.45	2.05	0.161	0.999	0.794
ENSG00000083307	GRHL2	-0.522	7.44	2.05	0.161	0.999	0.793
ENSG00000148671	ADIRF	-1.13	3.55	2.06	0.161	0.999	0.794
ENSG00000127585	FBXL16	-1.25	4.88	2.06	0.161	0.999	0.794
ENSG00000141337	ARSG	-0.751	6.29	2.05	0.161	0.999	0.792
ENSG00000269190	FBXO17	0.932	4.63	2.05	0.161	0.999	0.793
ENSG00000101266	CSNK2A1	-0.306	6.74	2.05	0.161	0.999	0.792
ENSG00000100181	TPTEP1	1.35	5.38	2.05	0.161	0.999	0.794
ENSG00000211677	IGLC2	1.61	6.39	2.06	0.161	0.999	0.794
ENSG00000138495	COX17	0.866	3.23	2.04	0.162	0.999	0.789
ENSG00000188313	PLSCR1	0.689	5.55	2.04	0.162	0.999	0.79
ENSG00000213654	GPSM3	0.901	4.22	2.05	0.162	0.999	0.791
ENSG00000076554	TPD52	-0.788	7.78	2.05	0.162	0.999	0.791
ENSG00000170881	RNF139	-0.555	5.47	2.04	0.162	0.999	0.79
ENSG00000278053	DDX52	0.763	6.04	2.04	0.162	0.999	0.79
ENSG00000115282	TTC31	-0.323	5.51	2.03	0.163	0.999	0.788
ENSG00000144136	SLC20A1	0.402	6.92	2.03	0.163	0.999	0.788
ENSG00000169031	COL4A3	1.57	3.56	2.03	0.163	0.999	0.788
ENSG00000158373	H2BC5	-0.696	4.25	2.04	0.163	0.999	0.789
ENSG00000146122	DAAM2	0.56	5.53	2.03	0.163	0.999	0.788
ENSG00000137124	ALDH1B1	0.717	4.4	2.03	0.163	0.999	0.787
ENSG00000165983	PTER	0.723	4.6	2.04	0.163	0.999	0.789
ENSG00000225302		-0.487	5.42	2.03	0.163	0.999	0.787
ENSG00000184014	DENND5A	0.316	6.81	2.03	0.163	0.999	0.787
ENSG00000120451	SNX19	0.267	7.31	2.04	0.163	0.999	0.789
ENSG00000182218	HHIPL1	0.933	4.14	2.03	0.163	0.999	0.787
ENSG00000127554	GFER	-0.768	4.36	2.04	0.163	0.999	0.789
ENSG00000149474	KAT14	-0.408	4.71	2.03	0.163	0.999	0.787
ENSG00000270231	NBPF8	0.524	6.91	2.02	0.164	0.999	0.785
ENSG00000229689		-0.742	4.14	2.03	0.164	0.999	0.786
ENSG00000135924	DNAJB2	0.441	6.15	2.02	0.164	0.999	0.785
ENSG00000137200	CMTR1	0.329	6.61	2.02	0.164	0.999	0.784
ENSG00000139044	B4GALNT3	-0.902	5.57	2.02	0.164	0.999	0.784
ENSG00000180304	OAZ2	0.319	6.58	2.02	0.164	0.999	0.785
ENSG00000260565		-0.399	6.89	2.02	0.164	0.999	0.784
ENSG00000135722	FBXL8	-0.605	5.07	2.03	0.164	0.999	0.786
ENSG00000080845	DLGAP4	-0.396	6.88	2.02	0.164	0.999	0.785
ENSG00000205670	SMIM11	1.08	3.3	2.02	0.164	0.999	0.785
ENSG00000097096	SYDE2	-0.772	5.89	2.01	0.165	0.999	0.783
ENSG00000257800		0.89	3.19	2.01	0.165	0.999	0.781
ENSG00000144426	NBEAL1	0.372	7.62	2.02	0.165	0.999	0.784
ENSG00000168566	SNRNP48	-0.385	5.37	2.01	0.165	0.999	0.781
ENSG00000181315	ZNF322	-0.365	5.79	2.01	0.165	0.999	0.781
ENSG00000196284	SUPT3H	0.803	3.15	2.01	0.165	0.999	0.781
ENSG00000174469	CNTNAP2	-1.46	5.44	2.01	0.165	0.999	0.783
ENSG00000221914	PPP2R2A	0.479	5.84	2.02	0.165	0.999	0.783
ENSG00000148296	SURF6	0.444	5	2.01	0.165	0.999	0.782
ENSG00000238227	TMEM250	0.469	5.24	2.01	0.165	0.999	0.781
ENSG00000149534	MS4A2	1.05	3.63	2.01	0.165	0.999	0.781
ENSG00000178105	DDX10	0.428	5.41	2.01	0.165	0.999	0.782
ENSG00000110880	CORO1C	0.407	6.49	2.01	0.165	0.999	0.783
ENSG00000166557	TMED3	0.506	6.57	2.02	0.165	0.999	0.783
ENSG00000142046	TMEM91	-0.894	3.48	2.02	0.165	0.999	0.783
ENSG00000156256	USP16	0.381	6.04	2.01	0.165	0.999	0.783
ENSG00000142583	SLC2A5	-0.997	2.78	2.01	0.166	0.999	0.781
ENSG00000159363	ATP13A2	-0.529	5.86	2	0.166	0.999	0.779
ENSG00000188404	SELL	1.47	3.97	2.01	0.166	0.999	0.781
ENSG00000115963	RND3	0.848	4.75	2	0.166	0.999	0.779
ENSG00000135899	SP110	0.782	5.85	2	0.166	0.999	0.779
ENSG00000163947	ARHGEF3	-0.412	5.46	2	0.166	0.999	0.779
ENSG00000064102	INTS13	0.495	4.2	2	0.166	0.999	0.78
ENSG00000123191	ATP7B	-0.84	5.9	2	0.166	0.999	0.779
ENSG00000171291	ZNF439	-0.637	4.65	2	0.166	0.999	0.779
ENSG00000197457	STMN3	-0.811	5.55	2	0.166	0.999	0.78
ENSG00000185340	GAS2L1	-0.496	5.06	2	0.166	0.999	0.779
ENSG00000169100	SLC25A6	-0.478	6.95	2	0.166	0.999	0.779
ENSG00000198763	ND2	-0.741	9.38	2.01	0.166	0.999	0.781
ENSG00000136531	SCN2A	1.47	4.55	1.99	0.167	0.999	0.776
ENSG00000080298	RFX3	-0.347	5.8	1.99	0.167	0.999	0.777
ENSG00000137492	THAP12	-0.469	6.26	1.99	0.167	0.999	0.776
ENSG00000103061	SLC7A6OS	0.458	5.4	2	0.167	0.999	0.778
ENSG00000172123	SLFN12	0.685	4.23	2	0.167	0.999	0.778
ENSG00000069188	SDK2	1.48	5.83	1.99	0.167	0.999	0.777
ENSG00000158747	NBL1	0.802	7.39	1.98	0.168	0.999	0.774
ENSG00000169621	APLF	0.917	3.63	1.99	0.168	0.999	0.775
ENSG00000079156	OSBPL6	1.12	4.66	1.98	0.168	0.999	0.775
ENSG00000151690	MFSD6	-0.439	6.21	1.98	0.168	0.999	0.775
ENSG00000153560	UBP1	0.344	7.49	1.98	0.168	0.999	0.775
ENSG00000084092	NOA1	-0.591	4.67	1.99	0.168	0.999	0.776
ENSG00000145908	ZNF300	0.928	4.05	1.98	0.168	0.999	0.774
ENSG00000176971	FIBIN	0.805	3.89	1.99	0.168	0.999	0.775
ENSG00000135090	TAOK3	0.403	6.04	1.98	0.168	0.999	0.774
ENSG00000170345	FOS	1.13	5.28	1.99	0.168	0.999	0.775
ENSG00000100596	SPTLC2	-0.42	6.92	1.99	0.168	0.999	0.776
ENSG00000078098	FAP	0.742	5.91	1.98	0.169	0.999	0.773
ENSG00000163626	COX18	-0.5	4.85	1.97	0.169	0.999	0.771
ENSG00000106330	MOSPD3	-0.87	2.81	1.97	0.169	0.999	0.771
ENSG00000135272	MDFIC	0.643	5.85	1.98	0.169	0.999	0.773
ENSG00000104756	KCTD9	0.496	5.32	1.98	0.169	0.999	0.773
ENSG00000130956	HABP4	0.979	3.53	1.98	0.169	0.999	0.772
ENSG00000162174	ASRGL1	-1.39	3.16	1.98	0.169	0.999	0.772
ENSG00000100784	RPS6KA5	-0.521	6.54	1.98	0.169	0.999	0.773
ENSG00000132359	RAP1GAP2	-0.638	5.69	1.98	0.169	0.999	0.772
ENSG00000130487	KLHDC7B	1.7	5.16	1.97	0.169	0.999	0.772
ENSG00000127481	UBR4	0.272	9.43	1.97	0.17	0.999	0.77
ENSG00000181873	IBA57	0.415	6.17	1.97	0.17	0.999	0.77
ENSG00000016391	CHDH	-0.637	6.23	1.97	0.17	0.999	0.77
ENSG00000168246	UBTD2	-0.405	4.98	1.96	0.17	0.999	0.769
ENSG00000176986	SEC24C	0.558	7.72	1.97	0.17	0.999	0.77
ENSG00000138185	ENTPD1	0.417	6.14	1.97	0.17	0.999	0.77
ENSG00000175224	ATG13	-0.314	6.11	1.97	0.17	0.999	0.77
ENSG00000141293	SKAP1	1.03	3.25	1.96	0.17	0.999	0.769
ENSG00000101751	POLI	-0.361	6.93	1.96	0.17	0.999	0.769
ENSG00000130382	MLLT1	-0.428	6.48	1.97	0.17	0.999	0.77
ENSG00000072071	ADGRL1	-0.57	6.71	1.96	0.17	0.999	0.769
ENSG00000241878	PISD	-0.426	5.7	1.96	0.17	0.999	0.769
ENSG00000046647	GEMIN8	-0.587	4.05	1.97	0.17	0.999	0.771
ENSG00000117016	RIMS3	0.952	4.19	1.96	0.171	0.999	0.768
ENSG00000162772	ATF3	1	4.15	1.95	0.171	0.999	0.766
ENSG00000115935	WIPF1	0.545	6.87	1.96	0.171	0.999	0.767
ENSG00000172061	LRRC15	0.887	6.68	1.95	0.171	0.999	0.767
ENSG00000164197	RNF180	0.7	3.8	1.95	0.171	0.999	0.766
ENSG00000008196	TFAP2B	1.94	5.47	1.95	0.171	0.999	0.766
ENSG00000162337	LRP5	-0.537	6.87	1.95	0.171	0.999	0.767
ENSG00000150907	FOXO1	0.483	6.12	1.96	0.171	0.999	0.768
ENSG00000153066	TXNDC11	-0.345	5.52	1.96	0.171	0.999	0.768
ENSG00000255185	PDXDC2P	-0.908	3.92	1.96	0.171	0.999	0.767
ENSG00000141655	TNFRSF11A	0.714	4.26	1.96	0.171	0.999	0.767
ENSG00000079462	PAFAH1B3	-0.778	3.81	1.95	0.171	0.999	0.766
ENSG00000105321	CCDC9	0.56	4.73	1.96	0.171	0.999	0.767
ENSG00000169891	REPS2	-0.884	6.62	1.95	0.171	0.999	0.766
ENSG00000058799	YIPF1	-0.454	4.32	1.95	0.172	0.999	0.765
ENSG00000196369	SRGAP2B	0.539	5.86	1.95	0.172	0.999	0.765
ENSG00000152689	RASGRP3	0.477	5.43	1.95	0.172	0.999	0.764
ENSG00000189362	NEMP2	0.703	4.6	1.95	0.172	0.999	0.765
ENSG00000163359	COL6A3	0.745	10.7	1.95	0.172	0.999	0.765
ENSG00000169908	TM4SF1	-1.23	6.06	1.95	0.172	0.999	0.765
ENSG00000137106	GRHPR	0.423	6.06	1.94	0.172	0.999	0.764
ENSG00000155827	RNF20	0.438	5.45	1.95	0.172	0.999	0.766
ENSG00000136828	RALGPS1	-0.498	6.08	1.94	0.172	0.999	0.764
ENSG00000269609	C10orf95-AS1	-0.785	3.32	1.94	0.172	0.999	0.764
ENSG00000175344	CHRNA7	1.25	3.67	1.95	0.172	0.999	0.765
ENSG00000072778	ACADVL	-0.429	7.36	1.94	0.172	0.999	0.764
ENSG00000233927	RPS28	-0.458	5.76	1.95	0.172	0.999	0.765
ENSG00000161249	DMKN	1.35	5.75	1.94	0.172	0.999	0.764
ENSG00000185386	MAPK11	-0.959	4.44	1.94	0.172	0.999	0.763
ENSG00000178950	GAK	0.293	7.83	1.94	0.173	0.999	0.762
ENSG00000120314	WDR55	-0.375	5.93	1.93	0.173	0.999	0.761
ENSG00000196911	KPNA5	0.362	5.34	1.93	0.173	0.999	0.761
ENSG00000178719	GRINA	-0.592	6.99	1.94	0.173	0.999	0.762
ENSG00000160972	PPP1R16A	-0.667	6.49	1.94	0.173	0.999	0.762
ENSG00000110777	POU2AF1	1.25	4.26	1.93	0.173	0.999	0.761
ENSG00000102580	DNAJC3	-0.395	6.38	1.94	0.173	0.999	0.762
ENSG00000165533	TTC8	-0.56	4.59	1.94	0.173	0.999	0.761
ENSG00000088305	DNMT3B	-0.865	4.18	1.94	0.173	0.999	0.762
ENSG00000198886	ND4	-0.703	10	1.94	0.173	0.999	0.762
ENSG00000067208	EVI5	-0.364	5.87	1.93	0.174	0.999	0.759
ENSG00000172053	QARS1	-0.278	6.41	1.93	0.174	0.999	0.76
ENSG00000118849	RARRES1	1.44	3.63	1.92	0.174	0.999	0.759
ENSG00000198624	CCDC69	0.728	4.87	1.92	0.174	0.999	0.759
ENSG00000113140	SPARC	0.66	9.7	1.92	0.174	0.999	0.759
ENSG00000189007	ADAT2	0.532	5.03	1.93	0.174	0.999	0.76
ENSG00000136213	CHST12	0.432	6.68	1.92	0.174	0.999	0.759
ENSG00000165861	ZFYVE1	0.496	5.26	1.93	0.174	0.999	0.76
ENSG00000104969	SGTA	-0.562	4.96	1.93	0.174	0.999	0.76
ENSG00000125356	NDUFA1	0.888	3.46	1.93	0.174	0.999	0.76
ENSG00000274265		1.36	4.1	1.92	0.175	0.999	0.758
ENSG00000143851	PTPN7	1.06	4.61	1.92	0.175	0.999	0.757
ENSG00000143429	LSP1P5	0.736	3.47	1.92	0.175	0.999	0.756
ENSG00000131368	MRPS25	0.47	6.88	1.92	0.175	0.999	0.757
ENSG00000120137	PANK3	-0.437	8.76	1.92	0.175	0.999	0.758
ENSG00000176907	TCIM	-1.61	5.43	1.92	0.175	0.999	0.758
ENSG00000104205	SGK3	-0.659	6.25	1.92	0.175	0.999	0.758
ENSG00000180447	GAS1	0.972	5.07	1.92	0.175	0.999	0.757
ENSG00000149257	SERPINH1	0.495	6.52	1.92	0.175	0.999	0.757
ENSG00000139083	ETV6	0.44	6.99	1.92	0.175	0.999	0.757
ENSG00000223496	EXOSC6	-0.363	6.21	1.92	0.175	0.999	0.758
ENSG00000008441	NFIX	-0.829	7.34	1.92	0.175	0.999	0.758
ENSG00000143401	ANP32E	0.75	5.87	1.91	0.176	0.999	0.755
ENSG00000158417	EIF5B	0.414	6.26	1.91	0.176	0.999	0.755
ENSG00000128652	HOXD3	1.09	3.48	1.91	0.176	0.999	0.755
ENSG00000148358	GPR107	0.304	7.49	1.91	0.176	0.999	0.755
ENSG00000198018	ENTPD7	-0.522	4.97	1.91	0.176	0.999	0.756
ENSG00000118971	CCND2	0.471	6.96	1.91	0.176	0.999	0.754
ENSG00000111011	RSRC2	0.304	7.1	1.91	0.176	0.999	0.755
ENSG00000259494	MRPL46	0.524	4.76	1.91	0.176	0.999	0.755
ENSG00000197841	ZNF181	-0.383	4.9	1.91	0.176	0.999	0.753
ENSG00000169188	APEX2	-0.795	4.41	1.91	0.176	0.999	0.754
ENSG00000000460	C1orf112	-0.517	4.62	1.9	0.177	0.999	0.752
ENSG00000132031	MATN3	1.2	4.08	1.9	0.177	0.999	0.753
ENSG00000082146	STRADB	-0.6	4.33	1.9	0.177	0.999	0.752
ENSG00000021826	CPS1	1.17	3.3	1.9	0.177	0.999	0.752
ENSG00000001617	SEMA3F	-0.628	6.53	1.9	0.177	0.999	0.752
ENSG00000150712	MTMR12	-0.383	6.31	1.9	0.177	0.999	0.751
ENSG00000137193	PIM1	0.554	4.97	1.9	0.177	0.999	0.753
ENSG00000245849	RAD51-AS1	0.917	3.87	1.9	0.177	0.999	0.752
ENSG00000090447	TFAP4	-0.414	5.19	1.9	0.177	0.999	0.752
ENSG00000101773	RBBP8	-0.862	6.65	1.9	0.177	0.999	0.753
ENSG00000105438	KDELR1	-0.38	6.23	1.9	0.177	0.999	0.753
ENSG00000101445	PPP1R16B	0.778	5.22	1.9	0.177	0.999	0.752
ENSG00000100379	KCTD17	0.649	3.69	1.9	0.177	0.999	0.753
ENSG00000116396	KCNC4	-0.609	6.83	1.89	0.178	0.999	0.75
ENSG00000162733	DDR2	0.424	6.42	1.89	0.178	0.999	0.75
ENSG00000094963	FMO2	0.919	4.32	1.89	0.178	0.999	0.75
ENSG00000163362	INAVA	1.71	4.06	1.89	0.178	0.999	0.749
ENSG00000135775	COG2	-0.433	6.49	1.89	0.178	0.999	0.749
ENSG00000196262	PPIA	0.45	7.62	1.89	0.178	0.999	0.749
ENSG00000127951	FGL2	0.778	5.7	1.89	0.178	0.999	0.749
ENSG00000123240	OPTN	0.54	5.36	1.89	0.178	0.999	0.748
ENSG00000214029	ZNF891	-0.39	6.35	1.89	0.178	0.999	0.749
ENSG00000177599	ZNF491	-0.814	3.17	1.89	0.178	0.999	0.749
ENSG00000160193	WDR4	0.438	5.1	1.89	0.178	0.999	0.75
ENSG00000160218	TRAPPC10	0.354	6.81	1.89	0.178	0.999	0.75
ENSG00000162430	SELENON	-0.363	6.84	1.88	0.179	0.999	0.747
ENSG00000183624	HMCES	0.586	4.27	1.88	0.179	0.999	0.747
ENSG00000186470	BTN3A2	0.688	6.49	1.88	0.179	0.999	0.748
ENSG00000240053	LY6G5B	0.395	5.48	1.88	0.179	0.999	0.747
ENSG00000172817	CYP7B1	0.856	3.85	1.88	0.179	0.999	0.748
ENSG00000166169	POLL	-0.495	5.58	1.89	0.179	0.999	0.748
ENSG00000211949	IGHV3-23	1.66	4.78	1.89	0.179	0.999	0.748
ENSG00000137815	RTF1	-0.348	5.59	1.88	0.179	0.999	0.747
ENSG00000062038	CDH3	1.26	3.71	1.88	0.179	0.999	0.748
ENSG00000121297	TSHZ3	0.624	5.01	1.88	0.179	0.999	0.746
ENSG00000104967	NOVA2	0.655	4.09	1.88	0.179	0.999	0.746
ENSG00000172260	NEGR1	0.954	4.96	1.88	0.18	0.999	0.745
ENSG00000204262	COL5A2	0.638	8.38	1.87	0.18	0.999	0.744
ENSG00000170153	RNF150	0.732	4.83	1.88	0.18	0.999	0.745
ENSG00000120519	SLC10A7	-0.455	4.66	1.87	0.18	0.999	0.745
ENSG00000145604	SKP2	-0.437	5.17	1.87	0.18	0.999	0.744
ENSG00000204482	LST1	0.967	3	1.87	0.18	0.999	0.744
ENSG00000253882	LOC154761	0.575	4.26	1.87	0.18	0.999	0.744
ENSG00000110324	IL10RA	0.661	6.73	1.87	0.18	0.999	0.745
ENSG00000134910	STT3A	0.399	6.04	1.87	0.18	0.999	0.744
ENSG00000139505	MTMR6	-0.49	5.22	1.88	0.18	0.999	0.745
ENSG00000279765		0.389	5.65	1.88	0.18	0.999	0.746
ENSG00000182108	DEXI	-0.555	3.98	1.88	0.18	0.999	0.746
ENSG00000261824	LINC00662	-0.527	4.51	1.87	0.18	0.999	0.744
ENSG00000180530	NRIP1	-0.605	8.01	1.87	0.18	0.999	0.744
ENSG00000223704		0.611	4.22	1.88	0.18	0.999	0.746
ENSG00000206573	THUMPD3-AS1	0.346	6.43	1.86	0.181	0.999	0.741
ENSG00000113441	LNPEP	-0.392	8.24	1.87	0.181	0.999	0.743
ENSG00000168405	CMAHP	-0.747	5.43	1.87	0.181	0.999	0.743
ENSG00000167632	TRAPPC9	-0.403	7.43	1.87	0.181	0.999	0.743
ENSG00000166033	HTRA1	0.78	6.65	1.87	0.181	0.999	0.743
ENSG00000254838	GVINP1	0.879	5.88	1.86	0.181	0.999	0.741
ENSG00000174684	B4GAT1	-0.798	3.26	1.87	0.181	0.999	0.743
ENSG00000118369	USP35	-1.02	6.79	1.87	0.181	0.999	0.743
ENSG00000229117	RPL41	-0.349	8.21	1.86	0.181	0.999	0.742
ENSG00000174373	RALGAPA1	-0.332	8.04	1.87	0.181	0.999	0.743
ENSG00000103932	RPAP1	-0.446	5.3	1.87	0.181	0.999	0.743
ENSG00000198795	ZNF521	0.754	6.23	1.86	0.181	0.999	0.742
ENSG00000100997	ABHD12	-0.456	5.41	1.86	0.181	0.999	0.742
ENSG00000115380	EFEMP1	1.02	5.16	1.85	0.182	0.999	0.74
ENSG00000115085	ZAP70	1.14	4.8	1.85	0.182	0.999	0.74
ENSG00000177873	ZNF619	-0.432	4.9	1.86	0.182	0.999	0.74
ENSG00000173200	PARP15	0.923	5.13	1.86	0.182	0.999	0.74
ENSG00000112541	PDE10A	-0.571	4.78	1.86	0.182	0.999	0.741
ENSG00000064313	TAF2	-0.46	6.36	1.85	0.182	0.999	0.739
ENSG00000158169	FANCC	-0.72	4.81	1.86	0.182	0.999	0.74
ENSG00000100814	CCNB1IP1	-0.724	4.29	1.86	0.182	0.999	0.741
ENSG00000185880	TRIM69	0.546	5.54	1.86	0.182	0.999	0.74
ENSG00000101246	ARFRP1	0.505	7.08	1.86	0.182	0.999	0.74
ENSG00000205593	DENND6B	-0.546	5.11	1.85	0.182	0.999	0.739
ENSG00000162927	PUS10	0.52	4.85	1.85	0.183	0.999	0.739
ENSG00000168301	KCTD6	-0.702	4.97	1.85	0.183	0.999	0.738
ENSG00000137185	ZSCAN9	-0.516	4.71	1.84	0.183	0.999	0.736
ENSG00000136932	TRMO	0.492	4.11	1.85	0.183	0.999	0.737
ENSG00000197142	ACSL5	0.851	3.97	1.85	0.183	0.999	0.738
ENSG00000186104	CYP2R1	0.656	4.75	1.85	0.183	0.999	0.737
ENSG00000196465	MYL6B	0.637	3.57	1.84	0.183	0.999	0.736
ENSG00000108387	SEPTIN4	0.759	4.7	1.85	0.183	0.999	0.738
ENSG00000130684	ZNF337	-0.349	6.6	1.84	0.183	0.999	0.737
ENSG00000183486	MX2	0.741	6.2	1.85	0.183	0.999	0.738
ENSG00000188130	MAPK12	-0.791	4.8	1.84	0.183	0.999	0.737
ENSG00000156675	RAB11FIP1	-1.17	8.61	1.84	0.184	0.999	0.736
ENSG00000152137	HSPB8	1.5	4.48	1.84	0.184	0.999	0.735
ENSG00000171723	GPHN	0.771	5.09	1.84	0.184	0.999	0.735
ENSG00000142444	TIMM29	-0.485	3.97	1.84	0.184	0.999	0.734
ENSG00000130726	TRIM28	-0.362	7.2	1.84	0.184	0.999	0.734
ENSG00000101400	SNTA1	-0.856	3.27	1.84	0.184	0.999	0.736
ENSG00000163602	RYBP	-0.372	6.16	1.83	0.185	0.999	0.733
ENSG00000171368	TPPP	-0.884	3.99	1.83	0.185	0.999	0.732
ENSG00000134058	CDK7	-0.75	3.57	1.83	0.185	0.999	0.734
ENSG00000170476	MZB1	1.28	4.07	1.83	0.185	0.999	0.732
ENSG00000173281	PPP1R3B	0.629	6.21	1.83	0.185	0.999	0.733
ENSG00000147457	CHMP7	0.419	5.34	1.83	0.185	0.999	0.733
ENSG00000182325	FBXL6	-0.667	5.56	1.83	0.185	0.999	0.732
ENSG00000150787	PTS	0.581	4.68	1.83	0.185	0.999	0.733
ENSG00000139190	VAMP1	0.553	5.64	1.83	0.185	0.999	0.732
ENSG00000169955	ZNF747	-0.441	4.69	1.83	0.185	0.999	0.733
ENSG00000183597	TANGO2	0.44	5.59	1.83	0.185	0.999	0.732
ENSG00000147180	ZNF711	0.827	3.99	1.83	0.185	0.999	0.733
ENSG00000196505	GDAP2	-0.394	6.67	1.82	0.186	0.999	0.73
ENSG00000178149	DALRD3	-0.531	4.52	1.82	0.186	0.999	0.73
ENSG00000145103	ILDR1	0.668	3.28	1.82	0.186	0.999	0.729
ENSG00000175324	LSM1	-1.04	4.57	1.82	0.186	0.999	0.731
ENSG00000106789	CORO2A	-0.618	5.59	1.83	0.186	0.999	0.732
ENSG00000136944	LMX1B	-0.811	6.66	1.82	0.186	0.999	0.731
ENSG00000168283	BMI1	0.51	6.53	1.82	0.186	0.999	0.731
ENSG00000103657	HERC1	0.302	8.8	1.82	0.186	0.999	0.73
ENSG00000131771	PPP1R1B	-1.24	4.03	1.82	0.186	0.999	0.73
ENSG00000197586	ENTPD6	-0.392	6.79	1.83	0.186	0.999	0.732
ENSG00000230797	YY2	-0.86	3.06	1.82	0.186	0.999	0.731
ENSG00000144619	CNTN4	1.23	3.79	1.81	0.187	0.999	0.728
ENSG00000010810	FYN	0.541	5.49	1.81	0.187	0.999	0.729
ENSG00000135241	PNPLA8	0.438	5.28	1.81	0.187	0.999	0.728
ENSG00000172167	MTBP	-0.612	4.91	1.81	0.187	0.999	0.728
ENSG00000136819	C9orf78	0.504	4.63	1.81	0.187	0.999	0.728
ENSG00000107281	NPDC1	-0.598	6.8	1.82	0.187	0.999	0.729
ENSG00000259330	INAFM2	-0.825	4.09	1.81	0.187	0.999	0.728
ENSG00000099365	STX1B	0.936	3.82	1.82	0.187	0.999	0.729
ENSG00000197291	RAMP2-AS1	-1.07	4.6	1.81	0.187	0.999	0.728
ENSG00000160961	ZNF333	-0.39	5.77	1.81	0.187	0.999	0.728
ENSG00000101337	TM9SF4	-0.293	6.53	1.82	0.187	0.999	0.729
ENSG00000099958	DERL3	0.966	4.7	1.81	0.187	0.999	0.727
ENSG00000112902	SEMA5A	-0.543	6.46	1.8	0.188	0.999	0.725
ENSG00000161011	SQSTM1	0.35	7.96	1.8	0.188	0.999	0.725
ENSG00000188921	HACD4	0.655	5.2	1.8	0.188	0.999	0.725
ENSG00000215039	CD27-AS1	0.577	5.42	1.8	0.188	0.999	0.726
ENSG00000167971	CASKIN1	-0.764	4.24	1.81	0.188	0.999	0.726
ENSG00000217930	PAM16	0.562	4.57	1.81	0.188	0.999	0.727
ENSG00000166501	PRKCB	1.15	4.93	1.8	0.188	0.999	0.725
ENSG00000182742	HOXB4	1	4.57	1.81	0.188	0.999	0.727
ENSG00000166398	GARRE1	-0.371	6.33	1.8	0.188	0.999	0.726
ENSG00000152147	GEMIN6	0.745	3.26	1.79	0.189	0.999	0.723
ENSG00000063660	GPC1	0.876	7.55	1.8	0.189	0.999	0.724
ENSG00000144635	DYNC1LI1	0.481	5.66	1.79	0.189	0.999	0.723
ENSG00000137462	TLR2	0.505	5.4	1.79	0.189	0.999	0.723
ENSG00000124733	MEA1	0.561	3.98	1.79	0.189	0.999	0.722
ENSG00000106819	ASPN	1.05	5.32	1.8	0.189	0.999	0.725
ENSG00000150054	MPP7	0.972	4.93	1.8	0.189	0.999	0.725
ENSG00000065357	DGKA	0.62	5.96	1.8	0.189	0.999	0.724
ENSG00000125166	GOT2	-0.606	5.54	1.8	0.189	0.999	0.723
ENSG00000083845	RPS5	-0.464	6.68	1.79	0.189	0.999	0.723
ENSG00000162512	SDC3	0.378	6.88	1.79	0.19	0.999	0.722
ENSG00000143248	RGS5	-0.836	7.57	1.79	0.19	0.999	0.722
ENSG00000158163	DZIP1L	0.684	4.55	1.79	0.19	0.999	0.722
ENSG00000152601	MBNL1	0.392	7.87	1.79	0.19	0.999	0.721
ENSG00000096401	CDC5L	0.326	5.72	1.79	0.19	0.999	0.721
ENSG00000127084	FGD3	-0.659	6.17	1.79	0.19	0.999	0.722
ENSG00000111276	CDKN1B	0.526	5.8	1.79	0.19	0.999	0.721
ENSG00000167208	SNX20	0.888	4.24	1.79	0.19	0.999	0.721
ENSG00000140718	FTO	-0.439	6.93	1.79	0.19	0.999	0.722
ENSG00000101310	SEC23B	-0.403	5.53	1.79	0.19	0.999	0.721
ENSG00000075240	GRAMD4	-0.493	6.17	1.79	0.19	0.999	0.722
ENSG00000165186	PTCHD1	1.46	3.09	1.79	0.19	0.999	0.722
ENSG00000155367	PPM1J	-0.854	3.94	1.78	0.191	0.999	0.718
ENSG00000197747	S100A10	0.794	4.63	1.78	0.191	0.999	0.719
ENSG00000115267	IFIH1	0.709	5.88	1.78	0.191	0.999	0.72
ENSG00000115524	SF3B1	0.31	9.18	1.78	0.191	0.999	0.718
ENSG00000114698	PLSCR4	0.785	4.61	1.78	0.191	0.999	0.718
ENSG00000164292	RHOBTB3	-0.75	7.39	1.78	0.191	0.999	0.72
ENSG00000112137	PHACTR1	0.544	4.49	1.78	0.191	0.999	0.72
ENSG00000160323	ADAMTS13	0.904	4.26	1.78	0.191	0.999	0.718
ENSG00000118922	KLF12	0.522	6.12	1.78	0.191	0.999	0.719
ENSG00000183751	TBL3	-0.411	5.31	1.78	0.191	0.999	0.719
ENSG00000172824	CES4A	-0.845	4.9	1.78	0.191	0.999	0.719
ENSG00000104835	SARS2	-0.745	3.76	1.78	0.191	0.999	0.718
ENSG00000116213	WRAP73	-0.395	5.13	1.78	0.192	0.999	0.718
ENSG00000013810	TACC3	0.586	5.14	1.77	0.192	0.999	0.717
ENSG00000071127	WDR1	0.339	7.34	1.78	0.192	0.999	0.718
ENSG00000181220	ZNF746	-0.356	6.12	1.77	0.192	0.999	0.717
ENSG00000156515	HK1	0.499	6.8	1.77	0.192	0.999	0.716
ENSG00000095139	ARCN1	0.318	6.87	1.77	0.192	0.999	0.717
ENSG00000140455	USP3	-0.355	6.35	1.77	0.192	0.999	0.717
ENSG00000161960	EIF4A1	-0.329	7.81	1.77	0.192	0.999	0.716
ENSG00000232300		0.582	4.81	1.77	0.192	0.999	0.717
ENSG00000170604	IRF2BP1	-0.649	4.75	1.77	0.192	0.999	0.717
ENSG00000101452	DHX35	-0.385	4.97	1.77	0.192	0.999	0.717
ENSG00000170638	TRABD	-0.576	5.41	1.77	0.192	0.999	0.716
ENSG00000198879	SFMBT2	0.399	6.47	1.76	0.193	0.999	0.713
ENSG00000007384	RHBDF1	-0.505	5.79	1.76	0.193	0.999	0.713
ENSG00000116017	ARID3A	-0.426	5.33	1.77	0.193	0.999	0.715
ENSG00000130202	NECTIN2	-0.546	6.89	1.76	0.193	0.999	0.715
ENSG00000123595	RAB9A	-0.7	3.47	1.77	0.193	0.999	0.715
ENSG00000184634	MED12	-0.286	6.8	1.76	0.193	0.999	0.714
ENSG00000114573	ATP6V1A	0.368	6.32	1.76	0.194	0.999	0.713
ENSG00000175745	NR2F1	1.47	5.16	1.76	0.194	0.999	0.713
ENSG00000169258	GPRIN1	-1.1	4.13	1.76	0.194	0.999	0.713
ENSG00000197858	GPAA1	-0.458	6.01	1.75	0.194	0.999	0.712
ENSG00000047056	WDR37	0.318	6.07	1.76	0.194	0.999	0.713
ENSG00000149115	TNKS1BP1	0.423	7.9	1.75	0.194	0.999	0.711
ENSG00000139350	NEDD1	-0.416	5.12	1.75	0.194	0.999	0.711
ENSG00000103522	IL21R	0.986	4.27	1.76	0.194	0.999	0.712
ENSG00000082397	EPB41L3	0.608	5.69	1.76	0.194	0.999	0.713
ENSG00000186300	ZNF555	-0.524	4.93	1.75	0.194	0.999	0.712
ENSG00000154734	ADAMTS1	-0.802	5.11	1.76	0.194	0.999	0.712
ENSG00000186866	POFUT2	0.343	6.61	1.76	0.194	0.999	0.713
ENSG00000117425	PTCH2	-0.825	4.12	1.75	0.195	0.999	0.711
ENSG00000155380	SLC16A1	0.548	4.25	1.75	0.195	0.999	0.711
ENSG00000157388	CACNA1D	-0.869	7.71	1.75	0.195	0.999	0.71
ENSG00000163638	ADAMTS9	0.511	5.35	1.74	0.195	0.999	0.709
ENSG00000079950	STX7	0.333	7.17	1.74	0.195	0.999	0.709
ENSG00000006451	RALA	0.596	5.3	1.75	0.195	0.999	0.709
ENSG00000187955	COL14A1	1.03	6.79	1.75	0.195	0.999	0.71
ENSG00000122705	CLTA	0.446	4.96	1.75	0.195	0.999	0.71
ENSG00000107829	FBXW4	-0.329	5.95	1.75	0.195	0.999	0.711
ENSG00000196177	ACADSB	-0.617	6.71	1.74	0.195	0.999	0.709
ENSG00000018236	CNTN1	1.05	3.72	1.75	0.195	0.999	0.71
ENSG00000275895	LOC102724594	1.18	6.5	1.75	0.195	0.999	0.71
ENSG00000186376	ZNF75D	-0.355	5.81	1.74	0.195	0.999	0.709
ENSG00000196154	S100A4	0.859	3.46	1.74	0.196	0.999	0.707
ENSG00000188738	FSIP2	1.04	4.95	1.74	0.196	0.999	0.708
ENSG00000033867	SLC4A7	-0.561	7.78	1.74	0.196	0.999	0.708
ENSG00000087206	UIMC1	0.452	5.01	1.74	0.196	0.999	0.708
ENSG00000164626	KCNK5	1.14	4.06	1.74	0.196	0.999	0.707
ENSG00000228434		0.538	5.88	1.74	0.196	0.999	0.708
ENSG00000147475	ERLIN2	-0.889	7.5	1.74	0.196	0.999	0.709
ENSG00000076067	RBMS2	0.347	6.56	1.74	0.196	0.999	0.708
ENSG00000072121	ZFYVE26	0.326	7.45	1.74	0.196	0.999	0.709
ENSG00000180626	ZNF594	-0.46	5.25	1.74	0.196	0.999	0.708
ENSG00000141568	FOXK2	-0.39	6.95	1.74	0.196	0.999	0.707
ENSG00000143126	CELSR2	-0.788	8.97	1.73	0.197	0.999	0.706
ENSG00000172954	LCLAT1	-0.476	5.15	1.73	0.197	0.999	0.706
ENSG00000170017	ALCAM	0.723	7.53	1.74	0.197	0.999	0.707
ENSG00000052795	FNIP2	-0.358	6.37	1.73	0.197	0.999	0.705
ENSG00000054598	FOXC1	1.37	4.08	1.73	0.197	0.999	0.706
ENSG00000121653	MAPK8IP1	-0.889	4.02	1.73	0.197	0.999	0.706
ENSG00000198542	ITGBL1	0.798	5.7	1.73	0.197	0.999	0.704
ENSG00000133961	NUMB	0.308	6.91	1.73	0.197	0.999	0.706
ENSG00000276234	TADA2A	0.649	4.82	1.73	0.197	0.999	0.705
ENSG00000264364	DYNLL2	0.542	7.72	1.73	0.197	0.999	0.705
ENSG00000118276	B4GALT6	0.82	3.11	1.73	0.197	0.999	0.706
ENSG00000154358	OBSCN	0.815	8.07	1.73	0.198	0.999	0.704
ENSG00000171055	FEZ2	0.351	5.84	1.72	0.198	0.999	0.702
ENSG00000173349	SFT2D3	-0.506	3.99	1.72	0.198	0.999	0.703
ENSG00000151466	SCLT1	0.379	4.94	1.72	0.198	0.999	0.703
ENSG00000028839	TBPL1	-0.696	3.63	1.72	0.198	0.999	0.703
ENSG00000146386	ABRACL	1.08	3.88	1.72	0.198	0.999	0.703
ENSG00000185189	NRBP2	-0.564	6.92	1.72	0.198	0.999	0.703
ENSG00000165272	AQP3	-1.48	4.66	1.72	0.198	0.999	0.703
ENSG00000214063	TSPAN4	0.6	5.03	1.73	0.198	0.999	0.704
ENSG00000135378	PRRG4	-0.56	4.48	1.72	0.198	0.999	0.704
ENSG00000122390	NAA60	-0.302	5.6	1.72	0.198	0.999	0.703
ENSG00000196689	TRPV1	-0.492	5.07	1.73	0.198	0.999	0.704
ENSG00000154874	CCDC144BP	-0.68	7.04	1.72	0.198	0.999	0.703
ENSG00000214176	PLEKHM1P1	0.438	7.5	1.72	0.198	0.999	0.702
ENSG00000166974	MAPRE2	0.487	5.21	1.72	0.198	0.999	0.703
ENSG00000197054	ZNF763	-0.555	3.76	1.73	0.198	0.999	0.704
ENSG00000167487	KLHL26	-0.504	4.23	1.72	0.198	0.999	0.703
ENSG00000142676	RPL11	0.42	6.59	1.72	0.199	0.999	0.701
ENSG00000111877	MCM9	0.38	6.11	1.72	0.199	0.999	0.701
ENSG00000106483	SFRP4	0.854	5.55	1.72	0.199	0.999	0.702
ENSG00000081803	CADPS2	-0.507	6.22	1.72	0.199	0.999	0.702
ENSG00000159335	PTMS	0.45	6.12	1.72	0.199	0.999	0.701
ENSG00000257594	GALNT4	0.915	4.97	1.72	0.199	0.999	0.702
ENSG00000141391	PRELID3A	0.821	3.51	1.72	0.199	0.999	0.702
ENSG00000198185	ZNF334	0.966	5.3	1.71	0.199	0.999	0.701
ENSG00000020256	ZFP64	-0.643	5.14	1.72	0.199	0.999	0.702
ENSG00000057757	PITHD1	0.468	5.09	1.71	0.2	0.999	0.698
ENSG00000055955	ITIH4	0.947	4.05	1.71	0.2	0.999	0.698
ENSG00000188242	PP7080	-0.455	3.88	1.71	0.2	0.999	0.699
ENSG00000241685	ARPC1A	-0.403	5.25	1.71	0.2	0.999	0.699
ENSG00000170265	ZNF282	-0.36	5.72	1.71	0.2	0.999	0.698
ENSG00000165060	FXN	-0.695	3.13	1.71	0.2	0.999	0.699
ENSG00000148200	NR6A1	1.08	4.16	1.71	0.2	0.999	0.699
ENSG00000026025	VIM	0.397	8.62	1.71	0.2	0.999	0.699
ENSG00000182022	CHST15	-0.435	7.19	1.71	0.2	0.999	0.7
ENSG00000006534	ALDH3B1	0.925	4.14	1.71	0.2	0.999	0.698
ENSG00000175318	GRAMD2A	1.34	2.92	1.71	0.2	0.999	0.699
ENSG00000149932	TMEM219	-0.413	5.22	1.71	0.2	0.999	0.698
ENSG00000099917	MED15	0.334	7.3	1.71	0.2	0.999	0.7
ENSG00000143315	PIGM	-0.36	5.39	1.7	0.201	0.999	0.697
ENSG00000144366	GULP1	1.05	5.04	1.7	0.201	0.999	0.697
ENSG00000130414	NDUFA10	0.347	7.08	1.7	0.201	0.999	0.696
ENSG00000164070	HSPA4L	1.07	4.69	1.7	0.201	0.999	0.698
ENSG00000112378	PERP	1.02	6.84	1.7	0.201	0.999	0.696
ENSG00000158623	COPG2	-0.415	5.33	1.7	0.201	0.999	0.697
ENSG00000138279	ANXA7	0.525	6.25	1.7	0.201	0.999	0.697
ENSG00000196233	LCOR	-0.327	7.98	1.7	0.201	0.999	0.696
ENSG00000151116	UEVLD	0.525	5.17	1.7	0.201	0.999	0.696
ENSG00000129521	EGLN3	-0.847	5	1.7	0.201	0.999	0.697
ENSG00000266371		-0.586	3.62	1.7	0.201	0.999	0.696
ENSG00000180448	ARHGAP45	0.646	6.44	1.7	0.201	0.999	0.696
ENSG00000142192	APP	0.384	7.99	1.7	0.201	0.999	0.697
ENSG00000069424	KCNAB2	0.555	5.68	1.69	0.202	0.999	0.694
ENSG00000143850	PLEKHA6	-0.512	6.97	1.69	0.202	0.999	0.695
ENSG00000115827	DCAF17	-0.311	5.76	1.69	0.202	0.999	0.695
ENSG00000085978	ATG16L1	-0.373	5.74	1.7	0.202	0.999	0.696
ENSG00000250151	ARPC4-TTLL3	0.715	3.71	1.69	0.202	0.999	0.695
ENSG00000121210	TMEM131L	0.607	5.22	1.69	0.202	0.999	0.695
ENSG00000225921	NOL7	-0.615	3.73	1.69	0.202	0.999	0.694
ENSG00000160584	SIK3	0.493	6.65	1.69	0.202	0.999	0.695
ENSG00000090612	ZNF268	-0.4	5.66	1.69	0.202	0.999	0.694
ENSG00000119638	NEK9	0.278	7.44	1.7	0.202	0.999	0.696
ENSG00000108395	TRIM37	0.696	6.39	1.7	0.202	0.999	0.696
ENSG00000138758	SEPTIN11	0.428	7.28	1.69	0.203	0.999	0.693
ENSG00000129187	DCTD	-0.332	5.67	1.69	0.203	0.999	0.693
ENSG00000146267	FAXC	-0.755	4.7	1.69	0.203	0.999	0.693
ENSG00000240859	LINC03014	1.08	3.36	1.69	0.203	0.999	0.694
ENSG00000164896	FASTK	-0.407	6.05	1.69	0.203	0.999	0.693
ENSG00000137656	BUD13	0.672	3.6	1.68	0.203	0.999	0.692
ENSG00000133985	TTC9	0.45	4.76	1.68	0.203	0.999	0.692
ENSG00000140526	ABHD2	0.564	8.57	1.68	0.203	0.999	0.691
ENSG00000182253	SYNM	-1.08	6.59	1.69	0.203	0.999	0.693
ENSG00000167601	AXL	0.378	6.04	1.68	0.203	0.999	0.692
ENSG00000173681	BCLAF3	-0.431	5.59	1.68	0.203	0.999	0.692
ENSG00000102401	ARMCX3	0.396	6.51	1.68	0.203	0.999	0.692
ENSG00000144711	IQSEC1	0.37	7.13	1.68	0.204	0.999	0.691
ENSG00000175110	MRPS22	0.701	4.14	1.68	0.204	0.999	0.69
ENSG00000169946	ZFPM2	0.924	3.91	1.68	0.204	0.999	0.691
ENSG00000148343	MIGA2	0.39	5.65	1.68	0.204	0.999	0.691
ENSG00000100815	TRIP11	-0.256	7.23	1.68	0.204	0.999	0.691
ENSG00000178921	PFAS	-0.392	5.68	1.67	0.204	0.999	0.689
ENSG00000167536	DHRS13	-0.811	3.67	1.68	0.204	0.999	0.69
ENSG00000171346	KRT15	1.35	6.62	1.68	0.204	0.999	0.69
ENSG00000198792	TMEM184B	-0.367	6.51	1.68	0.204	0.999	0.691
ENSG00000100242	SUN2	0.379	7.08	1.68	0.204	0.999	0.691
ENSG00000158006	PAFAH2	0.409	4.75	1.67	0.205	0.999	0.689
ENSG00000152784	PRDM8	1.15	2.59	1.67	0.205	0.999	0.689
ENSG00000129116	PALLD	0.56	7.52	1.67	0.205	0.999	0.688
ENSG00000135269	TES	0.503	5.07	1.67	0.205	0.999	0.688
ENSG00000186106	ANKRD46	-0.443	5.34	1.67	0.205	0.999	0.687
ENSG00000080503	SMARCA2	0.302	8.06	1.67	0.205	0.999	0.689
ENSG00000170322	NFRKB	0.319	5.93	1.67	0.205	0.999	0.689
ENSG00000103152	MPG	-0.721	3.85	1.67	0.205	0.999	0.687
ENSG00000089486	CDIP1	0.814	4.4	1.67	0.205	0.999	0.689
ENSG00000102879	CORO1A	0.756	5.96	1.67	0.205	0.999	0.688
ENSG00000125434	SLC25A35	-0.613	4.17	1.67	0.205	0.999	0.688
ENSG00000173812	EIF1	-0.267	7.41	1.67	0.205	0.999	0.687
ENSG00000256087	ZNF432	-0.514	5.44	1.67	0.205	0.999	0.688
ENSG00000101421	CHMP4B	-0.376	5.07	1.67	0.205	0.999	0.688
ENSG00000100418	DESI1	0.351	5.82	1.67	0.205	0.999	0.689
ENSG00000169057	MECP2	0.364	7.82	1.67	0.205	0.999	0.689
ENSG00000225670		1.35	3.1	1.67	0.206	0.999	0.687
ENSG00000211592	IGKC	1.52	8.84	1.66	0.206	0.999	0.686
ENSG00000170500	LONRF2	-0.616	7.75	1.66	0.206	0.999	0.686
ENSG00000153827	TRIP12	0.245	8.32	1.66	0.206	0.999	0.686
ENSG00000165490	DDIAS	-0.964	3.64	1.67	0.206	0.999	0.687
ENSG00000140092	FBLN5	0.647	4.4	1.66	0.206	0.999	0.686
ENSG00000260280	SLX1B-SULT1A4	-0.768	4.14	1.66	0.206	0.999	0.686
ENSG00000172270	BSG	-0.458	7.02	1.66	0.206	0.999	0.685
ENSG00000185513	L3MBTL1	0.482	6.3	1.66	0.206	0.999	0.686
ENSG00000197818	SLC9A8	0.381	6.12	1.66	0.206	0.999	0.685
ENSG00000172339	ALG14	-0.681	3.93	1.66	0.207	0.999	0.685
ENSG00000163818	LZTFL1	-0.411	5.19	1.65	0.207	0.999	0.683
ENSG00000173175	ADCY5	1.27	4.54	1.65	0.207	0.999	0.683
ENSG00000164330	EBF1	0.652	4.87	1.66	0.207	0.999	0.684
ENSG00000136877	FPGS	0.59	5.26	1.65	0.207	0.999	0.683
ENSG00000204176	SYT15	0.988	3.79	1.66	0.207	0.999	0.684
ENSG00000138346	DNA2	-0.595	4.6	1.65	0.207	0.999	0.684
ENSG00000168092	PAFAH1B2	0.352	6.32	1.66	0.207	0.999	0.685
ENSG00000111341	MGP	-0.816	7.73	1.65	0.207	0.999	0.684
ENSG00000125952	MAX	0.318	6.1	1.65	0.207	0.999	0.684
ENSG00000166710	B2M	0.561	9.33	1.65	0.207	0.999	0.683
ENSG00000169727	GPS1	-0.408	6	1.65	0.207	0.999	0.684
ENSG00000101336	HCK	0.559	3.93	1.66	0.207	0.999	0.684
ENSG00000159256	MORC3	0.377	6.22	1.66	0.207	0.999	0.684
ENSG00000204116	CHIC1	0.518	4.98	1.65	0.207	0.999	0.683
ENSG00000197982	C1orf122	-0.809	3.96	1.65	0.208	0.999	0.683
ENSG00000176771	NCKAP5	-0.651	5.75	1.65	0.208	0.999	0.683
ENSG00000152049	KCNE4	-1.08	5.62	1.64	0.208	0.999	0.681
ENSG00000082074	FYB1	0.673	6.44	1.64	0.208	0.999	0.681
ENSG00000134061	CD180	0.817	3.6	1.65	0.208	0.999	0.683
ENSG00000137266	SLC22A23	-0.578	5.94	1.65	0.208	0.999	0.682
ENSG00000160408	ST6GALNAC6	0.405	5.4	1.65	0.208	0.999	0.682
ENSG00000111642	CHD4	0.22	8.55	1.65	0.208	0.999	0.682
ENSG00000123427	EEF1AKMT3	-0.546	4.08	1.65	0.208	0.999	0.682
ENSG00000137872	SEMA6D	1.03	4.69	1.65	0.208	0.999	0.682
ENSG00000171105	INSR	-0.43	7.72	1.65	0.208	0.999	0.682
ENSG00000147168	IL2RG	1.19	4.33	1.65	0.208	0.999	0.682
ENSG00000090621	PABPC4	-0.358	7.09	1.64	0.209	0.999	0.68
ENSG00000143418	CERS2	-0.343	7.21	1.64	0.209	0.999	0.68
ENSG00000156983	BRPF1	0.405	5.44	1.64	0.209	0.999	0.679
ENSG00000049656	CLPTM1L	-0.342	6.39	1.64	0.209	0.999	0.679
ENSG00000095951	HIVEP1	-0.303	7.26	1.64	0.209	0.999	0.681
ENSG00000137269	LRRC1	0.715	5.22	1.64	0.209	0.999	0.68
ENSG00000015153	YAF2	-0.302	6.16	1.64	0.209	0.999	0.681
ENSG00000123064	DDX54	0.409	5.51	1.64	0.209	0.999	0.68
ENSG00000087302	RTRAF	-0.519	5.43	1.64	0.209	0.999	0.679
ENSG00000103148	NPRL3	-0.346	5.99	1.64	0.209	0.999	0.68
ENSG00000100994	PYGB	-0.446	6.97	1.64	0.209	0.999	0.681
ENSG00000077942	FBLN1	-0.702	6.72	1.64	0.209	0.999	0.68
ENSG00000147113	DIPK2B	0.572	4.9	1.64	0.209	0.999	0.681
[truncated: 11,041 more rows]
