# Supplementary material for: Response to neoadjuvant chemotherapy in early breast cancers is associated with epithelial–mesenchymal transition and tumor‐infiltrating lymphocytes
Source: Mol Oncol. 2025 Feb 6;19(8):2330–47. doi: 10.1002/1878-0261.13813 (PMC12330941; doi:10.1002/1878-0261.13813)
Supplement: Supplementary file 16 — Table S5. List of hallmarks in HER2+ breast cancer when comparing non‐responding patients to responding patients. [file MOL2-19-2330-s001.xls]

## Sheet: fgseaRes
pathway	pval	padj	log2err	ES	NES	size
HALLMARK_ALLOGRAFT_REJECTION	6.98521e-12	3.49261e-10	0.887075	-0.527509	-2.36736	147
HALLMARK_INTERFERON_GAMMA_RESPONSE	8.13351e-11	2.03338e-09	0.839089	-0.486012	-2.26288	175
HALLMARK_ESTROGEN_RESPONSE_EARLY	2.10546e-08	3.5091e-07	0.733762	0.464378	2.08203	178
HALLMARK_G2M_CHECKPOINT	1.74334e-05	0.000217918	0.57561	-0.370557	-1.73273	186
HALLMARK_MTORC1_SIGNALING	2.5005e-05	0.00025005	0.57561	-0.367628	-1.73312	195
HALLMARK_COMPLEMENT	3.12751e-05	0.000260626	0.557332	-0.406436	-1.85449	156
HALLMARK_INTERFERON_ALPHA_RESPONSE	0.00010162	0.000725856	0.538434	-0.448991	-1.87708	89
HALLMARK_MYC_TARGETS_V1	0.000380222	0.00237639	0.498493	-0.341359	-1.61411	197
HALLMARK_E2F_TARGETS	0.00150822	0.00837899	0.45506	-0.32828	-1.53501	185
HALLMARK_ADIPOGENESIS	0.00241702	0.0113444	0.431708	-0.328006	-1.53018	182
HALLMARK_KRAS_SIGNALING_UP	0.00249577	0.0113444	0.431708	-0.349811	-1.56021	143
HALLMARK_EPITHELIAL_MESENCHYMAL_TRANSITION	0.00347963	0.0144985	0.431708	0.337805	1.51249	177
HALLMARK_APOPTOSIS	0.00573855	0.0220714	0.407018	-0.33628	-1.4865	139
HALLMARK_IL6_JAK_STAT3_SIGNALING	0.00842088	0.0300746	0.38073	-0.399777	-1.55376	63
HALLMARK_OXIDATIVE_PHOSPHORYLATION	0.010425	0.0347501	0.38073	-0.289679	-1.36829	196
HALLMARK_PEROXISOME	0.0119201	0.0372503	0.38073	-0.364933	-1.51157	86
HALLMARK_FATTY_ACID_METABOLISM	0.0141917	0.0417404	0.38073	-0.320849	-1.39277	125
HALLMARK_INFLAMMATORY_RESPONSE	0.0151699	0.0421386	0.38073	-0.317143	-1.41389	142
HALLMARK_PROTEIN_SECRETION	0.0173286	0.0456015	0.352488	-0.351265	-1.47914	93
HALLMARK_IL2_STAT5_SIGNALING	0.0241119	0.0602799	0.352488	-0.287042	-1.30634	161
HALLMARK_SPERMATOGENESIS	0.04593	0.109357	0.321776	-0.36496	-1.39703	58
HALLMARK_APICAL_SURFACE	0.0552381	0.125541	0.266351	0.446365	1.4468	31
HALLMARK_ESTROGEN_RESPONSE_LATE	0.0596026	0.129571	0.237794	0.290056	1.28006	162
HALLMARK_MITOTIC_SPINDLE	0.0708661	0.147638	0.276501	-0.25615	-1.20758	195
HALLMARK_HEME_METABOLISM	0.0862944	0.168943	0.245042	-0.263419	-1.19883	161
HALLMARK_WNT_BETA_CATENIN_SIGNALING	0.0878505	0.168943	0.206588	0.402615	1.35589	37
HALLMARK_COAGULATION	0.103448	0.184729	0.2114	-0.303357	-1.2614	87
HALLMARK_PANCREAS_BETA_CELLS	0.0997921	0.184729	0.204295	-0.519058	-1.38316	14
HALLMARK_PI3K_AKT_MTOR_SIGNALING	0.113689	0.196016	0.202072	-0.289169	-1.22526	96
HALLMARK_KRAS_SIGNALING_DN	0.120209	0.200348	0.168238	0.31175	1.24301	81
HALLMARK_ANDROGEN_RESPONSE	0.193548	0.312175	0.151149	-0.275026	-1.16133	94
HALLMARK_HYPOXIA	0.23192	0.362375	0.142901	-0.237528	-1.09041	164
HALLMARK_REACTIVE_OXYGEN_SPECIES_PATHWAY	0.254902	0.386215	0.12564	-0.314541	-1.13458	45
HALLMARK_MYOGENESIS	0.29316	0.397324	0.0975449	0.249283	1.07286	133
HALLMARK_P53_PATHWAY	0.274359	0.397324	0.132147	-0.229382	-1.07201	180
HALLMARK_TNFA_SIGNALING_VIA_NFKB	0.29402	0.397324	0.09855	0.243756	1.08	167
HALLMARK_XENOBIOTIC_METABOLISM	0.291667	0.397324	0.128789	-0.243191	-1.07161	136
HALLMARK_UV_RESPONSE_UP	0.313776	0.412863	0.122108	-0.243262	-1.06566	131
HALLMARK_HEDGEHOG_SIGNALING	0.322519	0.413486	0.101351	0.35283	1.08366	24
HALLMARK_ANGIOGENESIS	0.373106	0.455007	0.0922597	0.335046	1.06748	28
HALLMARK_BILE_ACID_METABOLISM	0.372146	0.455007	0.103576	-0.258451	-1.04267	75
HALLMARK_UV_RESPONSE_DN	0.394822	0.470026	0.08042	0.23755	1.02706	139
HALLMARK_UNFOLDED_PROTEIN_RESPONSE	0.41844	0.486558	0.09855	-0.234999	-1.00974	108
HALLMARK_TGF_BETA_SIGNALING	0.431193	0.489992	0.0824344	0.277316	1.00139	51
HALLMARK_APICAL_JUNCTION	0.56599	0.628878	0.0852885	-0.209065	-0.953452	157
HALLMARK_NOTCH_SIGNALING	0.578616	0.628931	0.0739901	-0.275723	-0.91038	31
HALLMARK_CHOLESTEROL_HOMEOSTASIS	0.623636	0.663443	0.0632191	0.237985	0.921497	69
HALLMARK_GLYCOLYSIS	0.650502	0.677606	0.0572461	0.208869	0.926174	169
HALLMARK_MYC_TARGETS_V2	0.708972	0.72344	0.0659816	-0.221346	-0.840858	56
HALLMARK_DNA_REPAIR	0.851385	0.851385	0.0639272	-0.19106	-0.849791	141
