# Supplementary material for: Response to neoadjuvant chemotherapy in early breast cancers is associated with epithelial–mesenchymal transition and tumor‐infiltrating lymphocytes
Source: Mol Oncol. 2025 Feb 6;19(8):2330–47. doi: 10.1002/1878-0261.13813 (PMC12330941; doi:10.1002/1878-0261.13813)
Supplement: Supplementary file 17 — Table S6. List of hallmarks in TNBC, when comparing non‐responding patients to responding patients. [file MOL2-19-2330-s012.xls]

## Sheet: fgseaRes
pathway	pval	padj	log2err	ES	NES	size
HALLMARK_E2F_TARGETS	2.20293e-06	0.000110146	0.627257	-0.406465	-1.85539	185
HALLMARK_ALLOGRAFT_REJECTION	3.81525e-05	0.000823105	0.557332	-0.404068	-1.76717	147
HALLMARK_MYOGENESIS	4.93863e-05	0.000823105	0.557332	0.448161	1.85203	133
HALLMARK_ANGIOGENESIS	0.000102378	0.00127973	0.538434	0.67211	2.10307	28
HALLMARK_G2M_CHECKPOINT	0.000249695	0.00249695	0.498493	-0.351452	-1.60718	186
HALLMARK_HYPOXIA	0.00112397	0.00936638	0.45506	0.375824	1.59148	164
HALLMARK_GLYCOLYSIS	0.00161663	0.0101039	0.45506	0.358455	1.52856	169
HALLMARK_INTERFERON_GAMMA_RESPONSE	0.00145097	0.0101039	0.45506	-0.342204	-1.55193	175
HALLMARK_TNFA_SIGNALING_VIA_NFKB	0.00336162	0.0186757	0.431708	-0.333082	-1.49853	167
HALLMARK_MYC_TARGETS_V1	0.00479197	0.0239598	0.407018	-0.309828	-1.42328	197
HALLMARK_EPITHELIAL_MESENCHYMAL_TRANSITION	0.00730558	0.0332072	0.407018	0.33319	1.42804	177
HALLMARK_ESTROGEN_RESPONSE_LATE	0.00874029	0.0364179	0.38073	-0.311351	-1.39695	162
HALLMARK_P53_PATHWAY	0.0194583	0.0748395	0.352488	0.32052	1.37142	180
HALLMARK_ADIPOGENESIS	0.0530421	0.16953	0.245042	0.298882	1.27948	182
HALLMARK_HEDGEHOG_SIGNALING	0.0542495	0.16953	0.261664	0.497539	1.50679	24
HALLMARK_KRAS_SIGNALING_DN	0.053643	0.16953	0.321776	-0.348584	-1.37883	81
HALLMARK_INTERFERON_ALPHA_RESPONSE	0.106961	0.297114	0.176694	0.327909	1.25562	89
HALLMARK_REACTIVE_OXYGEN_SPECIES_PATHWAY	0.101266	0.297114	0.188204	0.382409	1.33622	45
HALLMARK_INFLAMMATORY_RESPONSE	0.113456	0.29857	0.216543	-0.274564	-1.19752	142
HALLMARK_IL6_JAK_STAT3_SIGNALING	0.191686	0.43565	0.152145	-0.316556	-1.18564	63
HALLMARK_MTORC1_SIGNALING	0.178674	0.43565	0.17822	-0.24505	-1.12257	195
HALLMARK_UNFOLDED_PROTEIN_RESPONSE	0.186224	0.43565	0.16318	-0.279783	-1.1704	108
HALLMARK_APICAL_JUNCTION	0.213141	0.447864	0.116739	0.267782	1.13044	157
HALLMARK_CHOLESTEROL_HOMEOSTASIS	0.248696	0.447864	0.111918	0.308318	1.14174	69
HALLMARK_COAGULATION	0.237691	0.447864	0.113313	0.296177	1.13186	87
HALLMARK_HEME_METABOLISM	0.250804	0.447864	0.106323	0.260733	1.10201	161
HALLMARK_KRAS_SIGNALING_UP	0.219002	0.447864	0.11524	0.269259	1.12505	143
HALLMARK_UV_RESPONSE_UP	0.241645	0.447864	0.142057	-0.255201	-1.10153	131
HALLMARK_WNT_BETA_CATENIN_SIGNALING	0.271403	0.467935	0.10925	0.33591	1.12302	37
HALLMARK_COMPLEMENT	0.314286	0.52381	0.123257	-0.237573	-1.06033	156
HALLMARK_ESTROGEN_RESPONSE_EARLY	0.366947	0.573354	0.117766	-0.225309	-1.02559	178
HALLMARK_SPERMATOGENESIS	0.357942	0.573354	0.104733	-0.286565	-1.06586	58
HALLMARK_APICAL_SURFACE	0.392157	0.594177	0.0860347	0.321106	1.02723	31
HALLMARK_DNA_REPAIR	0.460925	0.649605	0.0716527	0.239031	1.00022	141
HALLMARK_FATTY_ACID_METABOLISM	0.475649	0.649605	0.0709609	0.242343	0.990031	125
HALLMARK_IL2_STAT5_SIGNALING	0.480707	0.649605	0.0699459	0.23464	0.99173	161
HALLMARK_MYC_TARGETS_V2	0.47491	0.649605	0.0760837	0.271805	0.976264	56
HALLMARK_BILE_ACID_METABOLISM	0.504854	0.664282	0.0891647	-0.246825	-0.962431	75
HALLMARK_XENOBIOTIC_METABOLISM	0.556962	0.714054	0.0619763	0.229396	0.955408	136
HALLMARK_MITOTIC_SPINDLE	0.585014	0.731268	0.0905429	-0.208968	-0.95728	195
HALLMARK_PEROXISOME	0.604819	0.737584	0.078921	-0.231051	-0.927273	86
HALLMARK_NOTCH_SIGNALING	0.632799	0.753332	0.0615707	0.27733	0.887189	31
HALLMARK_PANCREAS_BETA_CELLS	0.652495	0.758716	0.0618406	0.318028	0.839194	14
HALLMARK_APOPTOSIS	0.679245	0.77187	0.0787114	-0.21158	-0.915586	139
HALLMARK_OXIDATIVE_PHOSPHORYLATION	0.754198	0.837998	0.0462303	0.204612	0.890341	196
HALLMARK_ANDROGEN_RESPONSE	0.851852	0.906225	0.0451344	0.209547	0.80905	94
HALLMARK_PI3K_AKT_MTOR_SIGNALING	0.833887	0.906225	0.0454968	0.20996	0.816985	96
HALLMARK_PROTEIN_SECRETION	0.98995	0.98995	0.0380056	0.171449	0.661256	93
HALLMARK_TGF_BETA_SIGNALING	0.985507	0.98995	0.0418239	0.172229	0.61088	51
HALLMARK_UV_RESPONSE_DN	0.987322	0.98995	0.035542	0.167996	0.700507	139
