# Supplementary material for: Response to neoadjuvant chemotherapy in early breast cancers is associated with epithelial–mesenchymal transition and tumor‐infiltrating lymphocytes
Source: Mol Oncol. 2025 Feb 6;19(8):2330–47. doi: 10.1002/1878-0261.13813 (PMC12330941; doi:10.1002/1878-0261.13813)
Supplement: Supplementary file 18 — Table S7. List of hallmarks in luminal cancer when comparing non‐responding patients to responding patients. [file MOL2-19-2330-s010.xls]

## Sheet: fgseaRes
pathway	pval	padj	log2err	ES	NES	size
HALLMARK_INTERFERON_GAMMA_RESPONSE	4.14003e-14	2.07002e-12	0.965328	0.575497	2.38073	175
HALLMARK_ALLOGRAFT_REJECTION	2.2616e-12	5.65399e-11	0.898671	0.579436	2.34473	147
HALLMARK_EPITHELIAL_MESENCHYMAL_TRANSITION	4.39471e-12	7.32451e-11	0.887075	0.554131	2.29734	177
HALLMARK_KRAS_SIGNALING_UP	4.49238e-08	5.61547e-07	0.719513	0.517835	2.08947	143
HALLMARK_INTERFERON_ALPHA_RESPONSE	6.41195e-08	6.41195e-07	0.704976	0.595443	2.24863	89
HALLMARK_COMPLEMENT	6.70745e-06	5.58954e-05	0.610527	0.459701	1.87669	156
HALLMARK_INFLAMMATORY_RESPONSE	1.5464e-05	0.000110457	0.57561	0.461959	1.86115	142
HALLMARK_ESTROGEN_RESPONSE_EARLY	6.09236e-05	0.000380773	0.557332	-0.38284	-1.77745	178
HALLMARK_UV_RESPONSE_DN	0.000292288	0.00162382	0.498493	0.434795	1.75667	139
HALLMARK_IL2_STAT5_SIGNALING	0.00285482	0.0142741	0.431708	0.38364	1.56949	161
HALLMARK_APICAL_JUNCTION	0.0046165	0.0192891	0.407018	0.37007	1.51234	157
HALLMARK_XENOBIOTIC_METABOLISM	0.00462939	0.0192891	0.407018	0.378355	1.52085	136
HALLMARK_IL6_JAK_STAT3_SIGNALING	0.00677222	0.026047	0.407018	0.453052	1.61583	63
HALLMARK_COAGULATION	0.00743246	0.0265445	0.407018	0.427267	1.60239	87
HALLMARK_TNFA_SIGNALING_VIA_NFKB	0.0103924	0.0346412	0.38073	0.352813	1.45418	167
HALLMARK_MYOGENESIS	0.0112575	0.0351796	0.38073	0.375766	1.50236	133
HALLMARK_MTORC1_SIGNALING	0.0120845	0.0355427	0.38073	0.343254	1.43406	195
HALLMARK_BILE_ACID_METABOLISM	0.0141335	0.0392597	0.38073	0.413804	1.5182	75
HALLMARK_KRAS_SIGNALING_DN	0.0249056	0.065541	0.352488	0.406268	1.50624	81
HALLMARK_P53_PATHWAY	0.0424658	0.106164	0.257206	0.316925	1.31909	180
HALLMARK_ANGIOGENESIS	0.0489039	0.106313	0.266351	0.484679	1.45554	28
HALLMARK_APOPTOSIS	0.046201	0.106313	0.321776	0.34713	1.40249	139
HALLMARK_CHOLESTEROL_HOMEOSTASIS	0.0487062	0.106313	0.252961	0.39014	1.41311	69
HALLMARK_ESTROGEN_RESPONSE_LATE	0.0580951	0.121031	0.321776	0.329281	1.35013	162
HALLMARK_REACTIVE_OXYGEN_SPECIES_PATHWAY	0.0724876	0.144975	0.213928	0.418001	1.38592	45
HALLMARK_FATTY_ACID_METABOLISM	0.115656	0.222415	0.153159	0.309956	1.22788	125
HALLMARK_APICAL_SURFACE	0.130435	0.241546	0.157403	0.423892	1.30581	31
HALLMARK_PANCREAS_BETA_CELLS	0.187931	0.335591	0.130777	0.495541	1.26587	14
HALLMARK_ADIPOGENESIS	0.218453	0.376643	0.104344	0.269068	1.12253	182
HALLMARK_ANDROGEN_RESPONSE	0.274742	0.443131	0.0956031	0.288587	1.09976	94
HALLMARK_GLYCOLYSIS	0.274725	0.443131	0.160801	-0.232927	-1.07015	169
HALLMARK_PI3K_AKT_MTOR_SIGNALING	0.356509	0.557045	0.0810802	0.273921	1.04823	96
HALLMARK_PEROXISOME	0.379518	0.575027	0.0787114	0.277206	1.0363	86
HALLMARK_HYPOXIA	0.48	0.685714	0.0625237	0.241181	0.990592	164
HALLMARK_UV_RESPONSE_UP	0.471831	0.685714	0.0643583	0.249971	0.997489	131
HALLMARK_HEDGEHOG_SIGNALING	0.518248	0.719789	0.0878313	-0.30859	-0.952857	24
HALLMARK_UNFOLDED_PROTEIN_RESPONSE	0.541139	0.731269	0.100633	-0.224441	-0.95517	108
HALLMARK_SPERMATOGENESIS	0.570533	0.750701	0.0603786	0.266018	0.932449	58
HALLMARK_MYC_TARGETS_V2	0.601108	0.770651	0.086795	-0.241725	-0.914303	56
HALLMARK_HEME_METABOLISM	0.624113	0.780142	0.0988903	-0.204201	-0.93481	161
HALLMARK_OXIDATIVE_PHOSPHORYLATION	0.670588	0.798319	0.100633	-0.196698	-0.92601	196
HALLMARK_TGF_BETA_SIGNALING	0.668277	0.798319	0.0542316	0.26079	0.881387	51
HALLMARK_MITOTIC_SPINDLE	0.742323	0.863166	0.0408229	0.211806	0.884893	195
HALLMARK_WNT_BETA_CATENIN_SIGNALING	0.84131	0.956034	0.0645031	-0.229796	-0.78716	37
HALLMARK_DNA_REPAIR	0.930909	0.990329	0.077884	-0.184041	-0.816176	141
HALLMARK_E2F_TARGETS	0.893536	0.990329	0.0824344	-0.183294	-0.854558	185
HALLMARK_NOTCH_SIGNALING	0.919732	0.990329	0.041321	0.220749	0.680023	31
HALLMARK_G2M_CHECKPOINT	1	1	0.0770737	-0.150125	-0.6997	186
HALLMARK_MYC_TARGETS_V1	1	1	0.0782955	-0.137305	-0.645201	197
HALLMARK_PROTEIN_SECRETION	0.992679	1	0.0314929	0.166333	0.634621	93
