# Supplementary material for: Response to neoadjuvant chemotherapy in early breast cancers is associated with epithelial–mesenchymal transition and tumor‐infiltrating lymphocytes
Source: Mol Oncol. 2025 Feb 6;19(8):2330–47. doi: 10.1002/1878-0261.13813 (PMC12330941; doi:10.1002/1878-0261.13813)
Supplement: Supplementary file 19 — Table S8. Differentially expressed genes related to EMT in luminal breast cancer when comparing non‐responding patients to responding patients. [file MOL2-19-2330-s004.xlsx]

## Sheet: Sheet1
E-cadherin	Vimentin	Ecad/vim	CTL stroma	CTL tumor cluster	Helper stroma	Helper tumor cluster	Regulator stroma	Regulator tumor cluster
1	-0.279313	-0.128107	-0.177307	-0.213618	-0.146445	-0.238885	-0.0190849	0.0419827
-0.279313	1	0.342203	0.150264	0.197849	0.311245	0.322204	0.155958	0.188625
-0.128107	0.342203	1	0.243063	0.144877	0.113538	0.0801749	0.222572	0.178247
-0.177307	0.150264	0.243063	1	0.868656	0.391567	0.213232	0.171321	0.166811
-0.213618	0.197849	0.144877	0.868656	1	0.34911	0.231446	0.115624	0.150184
-0.146445	0.311245	0.113538	0.391567	0.34911	1	0.891795	0.202385	0.15481
-0.238885	0.322204	0.0801749	0.213232	0.231446	0.891795	1	0.198441	0.202686
-0.0190849	0.155958	0.222572	0.171321	0.115624	0.202385	0.198441	1	0.768965
0.0419827	0.188625	0.178247	0.166811	0.150184	0.15481	0.202686	0.768965	1
