# Supplementary material for: Response to neoadjuvant chemotherapy in early breast cancers is associated with epithelial–mesenchymal transition and tumor‐infiltrating lymphocytes
Source: Mol Oncol. 2025 Feb 6;19(8):2330–47. doi: 10.1002/1878-0261.13813 (PMC12330941; doi:10.1002/1878-0261.13813)
Supplement: Supplementary file 20 — Table S9. Differentially expressed genes related to EMT in HER2+ breast cancer when comparing non‐responding patients to responding patients. [file MOL2-19-2330-s018.xlsx]

## Sheet: Sheet1
E-cadherin	Vimentin	Ecad/vim	CTL stroma	CTL tumor cluster	Helper stroma	Helper tumor cluster	Regulator stroma	Regulator tumor cluster
0	0.171429	1	1	0.866073	1	0.513035	1	1
0.00612248	0	0.0213278	1	1	0.0620522	0.0435385	1	1
0.216011	0.000687995	0	0.475842	1	1	1	0.723964	1
0.0856243	0.146093	0.0176238	0	1.42082e-28	0.00287537	0.866073	1	1
0.0376553	0.0546175	0.161275	4.05948e-30	0	0.0168148	0.600628	1	1
0.156739	0.00213973	0.273285	8.71325e-05	0.000525463	0	3.07934e-32	1	1
0.0197321	0.00145128	0.439909	0.0380105	0.0240251	8.55371e-34	0	1	1
0.85435	0.131244	0.0301652	0.0969096	0.26451	0.049195	0.0538824	0	3.08311e-18
0.686244	0.0671569	0.0839512	0.106162	0.14631	0.13414	0.0488512	9.06796e-20	0
