# Supplementary material for: Response to neoadjuvant chemotherapy in early breast cancers is associated with epithelial–mesenchymal transition and tumor‐infiltrating lymphocytes
Source: Mol Oncol. 2025 Feb 6;19(8):2330–47. doi: 10.1002/1878-0261.13813 (PMC12330941; doi:10.1002/1878-0261.13813)
Supplement: Supplementary file 21 — Table S10. Differentially expressed genes related to EMT in TNBC when comparing non‐responding patients to responding patients. [file MOL2-19-2330-s017.xls]

## Sheet: edger_result_selected
ENSEMBL	SYMBOL	logFC	logCPM	F	PValue	FDR	mlog10PValue
ENSG00000135862	LAMC1	0.8	7.33	6.02	0.0194	0.999	1.71
ENSG00000085063	CD59	0.837	7.48	5.61	0.0237	0.999	1.63
ENSG00000153071	DAB2	0.71	6.88	5.38	0.0265	0.999	1.58
ENSG00000164932	CTHRC1	1.25	5	5.23	0.0285	0.999	1.55
ENSG00000151914	DST	0.819	9.76	4.28	0.0462	0.999	1.34
ENSG00000122176	FMOD	1.2	5.37	4.25	0.047	0.999	1.33
ENSG00000106823	ECM2	0.893	4.62	3.68	0.0636	0.999	1.2
ENSG00000141753	IGFBP4	0.862	8.43	3.62	0.0655	0.999	1.18
ENSG00000058085	LAMC2	1.53	4.85	3.61	0.0661	0.999	1.18
ENSG00000152952	PLOD2	1.03	5.93	3.48	0.0708	0.999	1.15
ENSG00000008517	IL32	1.18	4.51	3.23	0.0813	0.999	1.09
ENSG00000116132	PRRX1	0.893	7.24	3.14	0.0851	0.999	1.07
ENSG00000172638	EFEMP2	0.757	5.4	3.04	0.0905	0.999	1.04
ENSG00000101825	MXRA5	0.789	8.51	3.03	0.0909	0.999	1.04
ENSG00000080573	COL5A3	0.939	5.99	2.91	0.0973	0.999	1.01
ENSG00000148848	ADAM12	0.908	7.17	2.89	0.0984	0.999	1.01
ENSG00000116157	GPX7	1.27	2.94	2.83	0.102	0.999	0.992
ENSG00000196924	FLNA	0.552	10.3	2.79	0.104	0.999	0.984
ENSG00000113657	DPYSL3	0.737	7.14	2.64	0.113	0.999	0.946
ENSG00000163430	FSTL1	0.634	8.06	2.62	0.115	0.999	0.939
ENSG00000164692	COL1A2	0.954	11.3	2.6	0.116	0.999	0.935
ENSG00000166147	FBN1	0.726	8.46	2.59	0.117	0.999	0.932
ENSG00000133110	POSTN	0.951	9.2	2.54	0.12	0.999	0.92
ENSG00000112715	VEGFA	-0.756	8.35	2.49	0.123	0.999	0.908
ENSG00000168542	COL3A1	0.924	11.2	2.45	0.126	0.999	0.898
ENSG00000087245	MMP2	0.741	7.57	2.36	0.133	0.999	0.875
ENSG00000011465	DCN	0.715	7.72	2.31	0.138	0.999	0.861
ENSG00000163520	FBLN2	0.744	6.14	2.29	0.14	0.999	0.855
ENSG00000150093	ITGB1	0.379	8.4	2.26	0.142	0.999	0.847
ENSG00000042493	CAPG	0.651	5.46	2.25	0.143	0.999	0.845
ENSG00000124225	PMEPA1	0.77	7.18	2.23	0.144	0.999	0.841
ENSG00000157227	MMP14	0.654	7.93	2.19	0.148	0.999	0.83
ENSG00000104332	SFRP1	1.38	5.93	2.13	0.154	0.999	0.813
ENSG00000078098	FAP	0.742	5.91	1.98	0.169	0.999	0.773
ENSG00000115935	WIPF1	0.545	6.87	1.96	0.171	0.999	0.767
ENSG00000172061	LRRC15	0.887	6.68	1.95	0.171	0.999	0.767
ENSG00000163359	COL6A3	0.745	10.7	1.95	0.172	0.999	0.765
ENSG00000113140	SPARC	0.66	9.7	1.92	0.174	0.999	0.759
ENSG00000180447	GAS1	0.972	5.07	1.92	0.175	0.999	0.757
ENSG00000149257	SERPINH1	0.495	6.52	1.92	0.175	0.999	0.757
ENSG00000132031	MATN3	1.2	4.08	1.9	0.177	0.999	0.753
ENSG00000204262	COL5A2	0.638	8.38	1.87	0.18	0.999	0.744
ENSG00000166033	HTRA1	0.78	6.65	1.87	0.181	0.999	0.743
ENSG00000063660	GPC1	0.876	7.55	1.8	0.189	0.999	0.724
ENSG00000106483	SFRP4	0.854	5.55	1.72	0.199	0.999	0.702
ENSG00000026025	VIM	0.397	8.62	1.71	0.2	0.999	0.699
ENSG00000140092	FBLN5	0.647	4.4	1.66	0.206	0.999	0.686
ENSG00000111341	MGP	-0.816	7.73	1.65	0.207	0.999	0.684
ENSG00000077942	FBLN1	-0.702	6.72	1.64	0.209	0.999	0.68
ENSG00000139278	GLIPR1	0.604	5.23	1.62	0.211	0.999	0.675
ENSG00000142173	COL6A2	0.596	8.71	1.57	0.218	0.999	0.661
ENSG00000111674	ENO2	-0.654	6.11	1.57	0.219	0.999	0.659
ENSG00000122786	CALD1	0.446	7.99	1.52	0.226	0.999	0.646
ENSG00000130066	SAT1	0.386	7.17	1.52	0.227	0.999	0.645
ENSG00000166825	ANPEP	1.03	4.9	1.46	0.235	0.999	0.629
ENSG00000196569	LAMA2	0.812	6.81	1.44	0.239	0.999	0.622
ENSG00000197614	MFAP5	0.786	4.6	1.38	0.249	0.999	0.604
ENSG00000108821	COL1A1	0.726	12.1	1.32	0.259	0.999	0.587
ENSG00000038427	VCAN	0.536	9.19	1.3	0.263	0.999	0.58
ENSG00000143369	ECM1	0.913	5.11	1.29	0.265	0.999	0.578
ENSG00000118503	TNFAIP3	0.521	5.89	1.2	0.28	0.999	0.552
ENSG00000152661	GJA1	-0.972	6.87	1.2	0.281	0.999	0.551
ENSG00000143878	RHOB	-0.417	7.69	1.15	0.291	0.999	0.535
ENSG00000171812	COL8A2	0.534	5.68	1.14	0.292	0.999	0.534
ENSG00000105664	COMP	0.979	4.84	1.13	0.295	0.999	0.53
ENSG00000154096	THY1	0.416	6.32	1.11	0.299	0.999	0.525
ENSG00000131435	PDLIM4	0.84	3.01	1.11	0.3	0.999	0.523
ENSG00000106484	MEST	-0.678	5.02	1.09	0.304	0.999	0.516
ENSG00000129038	LOXL1	0.594	5.25	1.08	0.305	0.999	0.516
ENSG00000006327	TNFRSF12A	0.546	4.52	1.07	0.308	0.999	0.512
ENSG00000026508	CD44	-0.438	8.59	1.01	0.322	0.999	0.492
ENSG00000138448	ITGAV	0.272	7.8	1	0.324	0.999	0.49
ENSG00000102265	TIMP1	-0.358	5.21	1	0.324	0.999	0.489
ENSG00000145147	SLIT2	0.484	5.41	0.998	0.325	0.999	0.488
ENSG00000115884	SDC1	0.533	7.15	0.968	0.332	0.999	0.479
ENSG00000177283	FZD8	-0.539	4.15	0.951	0.336	0.999	0.473
ENSG00000122641	INHBA	0.564	6.6	0.942	0.338	0.999	0.47
ENSG00000084636	COL16A1	0.414	7.59	0.933	0.341	0.999	0.467
ENSG00000087303	NID2	0.472	6.1	0.91	0.347	0.999	0.46
ENSG00000154175	ABI3BP	0.757	6.05	0.878	0.355	0.999	0.45
ENSG00000115457	IGFBP2	-0.662	5.32	0.834	0.368	0.999	0.435
ENSG00000186340	THBS2	0.447	8.12	0.796	0.379	0.999	0.422
ENSG00000026103	FAS	0.442	4.65	0.763	0.388	0.999	0.411
ENSG00000122218	COPA	0.234	8.09	0.759	0.39	0.999	0.409
ENSG00000118523	CCN2	0.471	6.16	0.74	0.396	0.999	0.403
ENSG00000139329	LUM	0.415	7.49	0.73	0.399	0.999	0.399
ENSG00000060718	COL11A1	0.955	7.09	0.69	0.412	0.999	0.385
ENSG00000140937	CDH11	0.391	7.5	0.673	0.418	0.999	0.379
ENSG00000140416	TPM1	0.36	8.62	0.663	0.421	0.999	0.376
ENSG00000137801	THBS1	0.311	8.91	0.649	0.426	0.999	0.37
ENSG00000166794	PPIB	0.256	6.19	0.56	0.459	0.999	0.338
ENSG00000142871	CCN1	0.539	4.89	0.555	0.461	0.999	0.336
ENSG00000049540	ELN	0.729	5.88	0.535	0.469	0.999	0.329
ENSG00000138829	FBN2	-0.579	4.26	0.518	0.476	0.999	0.322
ENSG00000123384	LRP1	0.283	9.79	0.517	0.477	0.999	0.321
ENSG00000166923	GREM1	0.304	5.93	0.517	0.477	0.999	0.322
ENSG00000138685	FGF2	-0.41	3.72	0.508	0.481	0.999	0.318
ENSG00000113083	LOX	0.436	5.28	0.499	0.485	0.999	0.314
ENSG00000130635	COL5A1	0.389	9.11	0.494	0.487	0.999	0.312
ENSG00000106397	PLOD3	0.232	5.57	0.493	0.488	0.999	0.312
ENSG00000177606	JUN	0.284	6.11	0.471	0.497	0.999	0.303
ENSG00000106366	SERPINE1	-0.357	4.26	0.431	0.516	0.999	0.287
ENSG00000164176	EDIL3	0.437	4.72	0.429	0.517	0.999	0.287
ENSG00000164171	ITGA2	0.271	5.79	0.422	0.52	0.999	0.284
ENSG00000070087	PFN2	0.335	5.78	0.412	0.525	0.999	0.279
ENSG00000116260	QSOX1	0.319	7.52	0.395	0.534	0.999	0.273
ENSG00000100097	LGALS1	0.363	5.39	0.39	0.537	0.999	0.27
ENSG00000152377	SPOCK1	-0.28	5.03	0.377	0.543	0.999	0.265
ENSG00000146674	IGFBP3	0.264	5.77	0.377	0.543	0.999	0.265
ENSG00000101680	LAMA1	0.343	4.38	0.377	0.543	0.999	0.265
ENSG00000041982	TNC	-0.363	6.94	0.373	0.546	0.999	0.263
ENSG00000011422	PLAUR	0.406	3.89	0.37	0.547	0.999	0.262
ENSG00000162692	VCAM1	0.33	4.31	0.345	0.561	0.999	0.251
ENSG00000111799	COL12A1	0.368	9.42	0.335	0.567	0.999	0.247
ENSG00000069702	TGFBR3	-0.329	5.83	0.331	0.569	0.999	0.245
ENSG00000100234	TIMP3	0.312	9.12	0.324	0.573	0.999	0.242
ENSG00000083444	PLOD1	-0.178	5.72	0.312	0.58	0.999	0.236
ENSG00000170624	SGCD	0.258	5.37	0.305	0.584	0.999	0.233
ENSG00000114251	WNT5A	0.47	5.55	0.294	0.591	0.999	0.228
ENSG00000107562	CXCL12	0.292	7.14	0.292	0.593	0.999	0.227
ENSG00000163069	SGCB	-0.198	4.96	0.273	0.605	0.999	0.219
ENSG00000134013	LOXL2	0.35	5.18	0.267	0.609	0.999	0.215
ENSG00000107796	ACTA2	0.227	6.51	0.26	0.614	0.999	0.212
ENSG00000135318	NT5E	0.312	4	0.257	0.615	0.999	0.211
ENSG00000101335	MYL9	0.26	6.25	0.258	0.615	0.999	0.211
ENSG00000184347	SLIT3	0.231	5.95	0.251	0.62	0.999	0.208
ENSG00000128595	CALU	0.212	7.17	0.249	0.621	0.999	0.207
ENSG00000053747	LAMA3	-0.637	7.44	0.248	0.622	0.999	0.207
ENSG00000116717	GADD45A	-0.309	3.24	0.246	0.623	0.999	0.205
ENSG00000124145	SDC4	-0.214	6.96	0.231	0.634	0.999	0.198
ENSG00000180914	OXTR	0.332	3.55	0.208	0.651	0.999	0.186
ENSG00000065534	MYLK	0.184	6.86	0.199	0.658	0.999	0.182
ENSG00000120708	TGFBI	0.211	6.8	0.189	0.667	0.999	0.176
ENSG00000105329	TGFB1	0.162	5.46	0.189	0.667	0.999	0.176
ENSG00000130309	COLGALT1	0.108	6.91	0.178	0.676	0.999	0.17
ENSG00000179163	FUCA1	0.188	4.07	0.169	0.683	0.999	0.165
ENSG00000134871	COL4A2	0.153	7.88	0.164	0.688	0.999	0.162
ENSG00000149591	TAGLN	0.18	6.92	0.162	0.69	0.999	0.161
ENSG00000132561	MATN2	0.389	4.01	0.144	0.706	0.999	0.151
ENSG00000198467	TPM2	0.226	5.36	0.142	0.709	0.999	0.149
ENSG00000134250	NOTCH2	-0.0849	9	0.13	0.721	0.999	0.142
ENSG00000182667	NTM	0.307	4.53	0.128	0.723	0.999	0.141
ENSG00000164136	IL15	-0.175	4.51	0.125	0.725	0.999	0.139
ENSG00000161638	ITGA5	-0.13	6.32	0.12	0.731	0.999	0.136
ENSG00000073712	FERMT2	-0.141	5.4	0.119	0.732	0.999	0.136
ENSG00000118785	SPP1	0.402	5.37	0.118	0.733	0.999	0.135
ENSG00000172164	SNTB1	0.17	4.86	0.118	0.734	0.999	0.134
ENSG00000099860	GADD45B	0.213	4.17	0.115	0.737	0.999	0.132
ENSG00000109099	PMP22	-0.151	5.45	0.111	0.741	0.999	0.13
ENSG00000168487	BMP1	0.133	6.25	0.0794	0.78	0.999	0.108
ENSG00000166508	MCM7	0.0804	6.54	0.0786	0.781	0.999	0.107
ENSG00000176788	BASP1	-0.173	5.05	0.0749	0.786	0.999	0.105
ENSG00000113721	PDGFRB	0.122	8.01	0.074	0.787	0.999	0.104
ENSG00000115738	ID2	0.115	4.52	0.0664	0.798	0.999	0.0979
ENSG00000182985	CADM1	-0.162	5.45	0.0579	0.811	0.999	0.0908
ENSG00000135919	SERPINE2	-0.127	4.55	0.0517	0.822	0.999	0.0854
ENSG00000070404	FSTL3	0.108	4.7	0.0445	0.834	0.999	0.0787
ENSG00000112186	CAP2	-0.183	4.48	0.0439	0.835	0.999	0.0782
ENSG00000167460	TPM4	0.0569	8.23	0.0428	0.837	0.999	0.0771
ENSG00000117152	RGS4	-0.167	3.15	0.0411	0.841	0.999	0.0754
ENSG00000115414	FN1	0.117	11.5	0.0395	0.844	0.999	0.0739
ENSG00000073008	PVR	-0.0838	5.02	0.0381	0.846	0.999	0.0724
ENSG00000082781	ITGB5	0.0758	7.19	0.0372	0.848	0.999	0.0716
ENSG00000019549	SNAI2	0.107	3.62	0.0361	0.85	0.999	0.0704
ENSG00000113361	CDH6	-0.121	4.3	0.0318	0.859	0.999	0.0658
ENSG00000117385	P3H1	0.0553	5.1	0.0202	0.888	0.999	0.0516
ENSG00000130821	SLC6A8	0.0854	5.98	0.0184	0.893	0.999	0.0493
ENSG00000106333	PCOLCE	-0.0533	5.22	0.0128	0.911	0.999	0.0407
ENSG00000166741	NNMT	0.0579	4.4	0.0122	0.913	0.999	0.0397
ENSG00000198959	TGM2	-0.0579	5.56	0.0112	0.917	0.999	0.0379
ENSG00000187498	COL4A1	0.0376	8.04	0.00785	0.93	0.999	0.0316
ENSG00000150630	VEGFC	0.0569	2.56	0.00612	0.938	0.999	0.0278
ENSG00000114270	COL7A1	0.0599	6.8	0.0056	0.941	0.999	0.0265
ENSG00000182492	BGN	-0.0301	7.85	0.00373	0.952	0.999	0.0215
ENSG00000164949	GEM	0.0302	5.12	0.00247	0.961	0.999	0.0174
ENSG00000259207	ITGB3	0.0165	3.88	0.000658	0.98	0.999	0.00892
ENSG00000142227	EMP3	0.00915	2.92	0.000148	0.99	0.999	0.0042
