# Supplementary material for: Response to neoadjuvant chemotherapy in early breast cancers is associated with epithelial–mesenchymal transition and tumor‐infiltrating lymphocytes
Source: Mol Oncol. 2025 Feb 6;19(8):2330–47. doi: 10.1002/1878-0261.13813 (PMC12330941; doi:10.1002/1878-0261.13813)
Supplement: Supplementary file 22 — Table S11. Immunofluorescence and immunohistochemistry quantification for E‐cadherin, vimentin, transition cells, CD3 + CD8 + FOXP3‐lymphocytes, CD3 + CD8‐FOXP3‐lymphocytes, CD3 + CD8‐FOXP3+ lymphocytes, E‐cadherin staining index, vimentin staining index, and TILs. [file MOL2-19-2330-s003.xls]

## Sheet: edger_result_selected
ENSEMBL	SYMBOL	logFC	logCPM	F	PValue	FDR	mlog10PValue
ENSG00000182985	CADM1	1.01	5.36	8.06	0.00752	0.932	2.12
ENSG00000006327	TNFRSF12A	0.886	5.36	7.22	0.011	0.932	1.96
ENSG00000101680	LAMA1	0.968	4.92	6.47	0.0156	0.932	1.81
ENSG00000073008	PVR	0.617	5	4.94	0.0329	0.932	1.48
ENSG00000177606	JUN	0.518	6.82	4.9	0.0336	0.932	1.47
ENSG00000197614	MFAP5	-0.924	5.09	4.77	0.0358	0.932	1.45
ENSG00000112186	CAP2	0.812	4.13	4.61	0.0389	0.932	1.41
ENSG00000166794	PPIB	-0.464	6.52	4.13	0.0499	0.932	1.3
ENSG00000083444	PLOD1	0.409	5.77	4.02	0.0529	0.932	1.28
ENSG00000153071	DAB2	-0.453	7.08	3.64	0.0646	0.949	1.19
ENSG00000038427	VCAN	0.482	9.62	3.31	0.0777	0.955	1.11
ENSG00000132561	MATN2	0.878	4.24	3.28	0.0787	0.955	1.1
ENSG00000152952	PLOD2	0.451	6.05	2.82	0.102	0.955	0.992
ENSG00000124225	PMEPA1	0.447	7.57	2.43	0.129	0.955	0.891
ENSG00000117152	RGS4	0.59	3.63	2.35	0.135	0.955	0.87
ENSG00000131435	PDLIM4	0.763	3.24	2.32	0.137	0.955	0.864
ENSG00000161638	ITGA5	0.349	6.5	2.27	0.141	0.955	0.85
ENSG00000118523	CCN2	0.426	6.42	2.18	0.149	0.955	0.827
ENSG00000151914	DST	0.384	9.93	2.13	0.154	0.957	0.814
ENSG00000078098	FAP	0.433	6.03	2.02	0.164	0.962	0.785
ENSG00000111674	ENO2	0.574	6.18	2.02	0.164	0.962	0.784
ENSG00000182492	BGN	0.426	8.04	1.98	0.169	0.962	0.773
ENSG00000179163	FUCA1	-0.443	4.2	1.96	0.17	0.962	0.769
ENSG00000164949	GEM	0.568	4.83	1.95	0.172	0.962	0.765
ENSG00000053747	LAMA3	0.678	5.5	1.9	0.176	0.962	0.753
ENSG00000133110	POSTN	0.458	9.16	1.9	0.177	0.962	0.753
ENSG00000162692	VCAM1	-0.456	4.95	1.76	0.193	0.962	0.714
ENSG00000008517	IL32	-0.443	4.94	1.74	0.196	0.962	0.707
ENSG00000259207	ITGB3	0.574	4.4	1.72	0.198	0.962	0.703
ENSG00000063660	GPC1	0.407	7.16	1.71	0.2	0.962	0.699
ENSG00000143878	RHOB	0.288	7.7	1.59	0.215	0.962	0.667
ENSG00000115935	WIPF1	-0.246	6.83	1.59	0.215	0.962	0.667
ENSG00000118503	TNFAIP3	-0.275	6.13	1.59	0.216	0.962	0.666
ENSG00000196924	FLNA	0.33	10.8	1.52	0.226	0.962	0.646
ENSG00000163430	FSTL1	-0.409	8.49	1.46	0.235	0.966	0.629
ENSG00000150093	ITGB1	-0.202	8.76	1.42	0.242	0.966	0.616
ENSG00000118785	SPP1	0.869	5.72	1.37	0.25	0.966	0.602
ENSG00000058085	LAMC2	0.546	5.43	1.33	0.256	0.966	0.591
ENSG00000166825	ANPEP	-0.451	5.07	1.32	0.258	0.966	0.588
ENSG00000115457	IGFBP2	-0.591	5.54	1.27	0.268	0.966	0.572
ENSG00000107796	ACTA2	0.399	7.17	1.26	0.269	0.966	0.57
ENSG00000148848	ADAM12	0.368	7.3	1.23	0.276	0.966	0.56
ENSG00000166741	NNMT	0.316	5.08	1.19	0.284	0.966	0.547
ENSG00000065534	MYLK	0.35	7.05	1.16	0.288	0.966	0.54
ENSG00000129038	LOXL1	0.371	5.07	1.13	0.296	0.966	0.529
ENSG00000080573	COL5A3	0.335	5.95	1.01	0.322	0.969	0.492
ENSG00000106483	SFRP4	-0.461	6.12	0.975	0.33	0.97	0.481
ENSG00000113361	CDH6	0.305	4.38	0.93	0.341	0.971	0.467
ENSG00000101335	MYL9	0.304	6.49	0.933	0.341	0.971	0.468
ENSG00000116132	PRRX1	-0.29	7.34	0.918	0.345	0.971	0.463
ENSG00000100234	TIMP3	-0.366	9.13	0.9	0.349	0.971	0.457
ENSG00000171812	COL8A2	0.406	6.12	0.875	0.356	0.971	0.448
ENSG00000172061	LRRC15	0.361	7.11	0.843	0.365	0.971	0.438
ENSG00000011465	DCN	-0.388	8.19	0.844	0.365	0.971	0.438
ENSG00000138448	ITGAV	0.224	7.89	0.828	0.369	0.971	0.433
ENSG00000107562	CXCL12	-0.328	7.02	0.809	0.375	0.971	0.426
ENSG00000026103	FAS	-0.226	4.81	0.796	0.378	0.971	0.422
ENSG00000099860	GADD45B	-0.261	4.73	0.785	0.382	0.971	0.418
ENSG00000060718	COL11A1	0.511	7.77	0.773	0.385	0.971	0.414
ENSG00000154175	ABI3BP	-0.427	5.42	0.76	0.389	0.971	0.41
ENSG00000177283	FZD8	0.332	4.17	0.762	0.389	0.971	0.41
ENSG00000157227	MMP14	0.254	8.33	0.757	0.39	0.971	0.409
ENSG00000105329	TGFB1	-0.195	5.49	0.756	0.391	0.971	0.408
ENSG00000166033	HTRA1	0.307	6.72	0.715	0.404	0.971	0.394
ENSG00000085063	CD59	-0.233	7.61	0.713	0.404	0.971	0.393
ENSG00000100097	LGALS1	0.275	5.66	0.712	0.405	0.971	0.393
ENSG00000113721	PDGFRB	0.246	8.05	0.702	0.408	0.971	0.39
ENSG00000069702	TGFBR3	-0.386	5.42	0.695	0.41	0.971	0.387
ENSG00000070404	FSTL3	0.329	5.21	0.675	0.417	0.971	0.38
ENSG00000124145	SDC4	0.219	6.77	0.672	0.418	0.971	0.379
ENSG00000111341	MGP	-0.459	7.59	0.665	0.421	0.971	0.376
ENSG00000042493	CAPG	-0.266	5.79	0.653	0.425	0.971	0.372
ENSG00000102265	TIMP1	0.19	5.01	0.65	0.426	0.971	0.371
ENSG00000116157	GPX7	0.331	3.17	0.646	0.427	0.971	0.37
ENSG00000115884	SDC1	-0.227	8.03	0.636	0.431	0.971	0.366
ENSG00000137801	THBS1	0.266	9.49	0.632	0.432	0.971	0.364
ENSG00000115414	FN1	0.287	12	0.612	0.439	0.971	0.357
ENSG00000106397	PLOD3	-0.156	5.71	0.607	0.441	0.971	0.355
ENSG00000142173	COL6A2	0.25	8.89	0.593	0.446	0.971	0.35
ENSG00000164176	EDIL3	0.393	5.12	0.575	0.453	0.971	0.343
ENSG00000011422	PLAUR	0.278	4.47	0.576	0.453	0.971	0.344
ENSG00000139278	GLIPR1	-0.293	5.47	0.57	0.455	0.971	0.342
ENSG00000122786	CALD1	0.215	8.29	0.555	0.461	0.971	0.336
ENSG00000026025	VIM	-0.199	8.77	0.549	0.464	0.971	0.334
ENSG00000142227	EMP3	0.293	2.86	0.516	0.477	0.976	0.321
ENSG00000164932	CTHRC1	-0.252	5.44	0.515	0.478	0.976	0.321
ENSG00000104332	SFRP1	-0.648	6.32	0.509	0.48	0.976	0.319
ENSG00000122641	INHBA	0.255	6.98	0.506	0.481	0.976	0.317
ENSG00000172638	EFEMP2	0.195	5.52	0.508	0.481	0.976	0.318
ENSG00000198467	TPM2	0.192	5.94	0.48	0.493	0.976	0.307
ENSG00000164136	IL15	-0.175	4.74	0.472	0.497	0.976	0.304
ENSG00000077942	FBLN1	-0.258	6.88	0.461	0.502	0.977	0.299
ENSG00000186340	THBS2	0.23	8.49	0.445	0.509	0.977	0.293
ENSG00000138685	FGF2	-0.375	3.87	0.442	0.51	0.977	0.292
ENSG00000149591	TAGLN	0.213	7.42	0.428	0.517	0.979	0.286
ENSG00000141753	IGFBP4	-0.199	8.48	0.429	0.517	0.979	0.287
ENSG00000180914	OXTR	0.421	4.3	0.42	0.521	0.979	0.283
ENSG00000187498	COL4A1	0.181	8.29	0.419	0.522	0.979	0.283
ENSG00000135318	NT5E	-0.305	4.34	0.381	0.541	0.98	0.267
ENSG00000134013	LOXL2	0.224	5.63	0.379	0.542	0.98	0.266
ENSG00000130066	SAT1	-0.119	7.8	0.377	0.543	0.98	0.265
ENSG00000140416	TPM1	0.185	9	0.371	0.546	0.98	0.263
ENSG00000168487	BMP1	0.171	6.35	0.353	0.556	0.98	0.255
ENSG00000134250	NOTCH2	-0.102	9.15	0.325	0.572	0.981	0.242
ENSG00000145147	SLIT2	-0.187	5.58	0.315	0.578	0.981	0.238
ENSG00000122218	COPA	-0.0818	8.17	0.281	0.6	0.981	0.222
ENSG00000139329	LUM	0.203	7.78	0.267	0.609	0.982	0.216
ENSG00000143369	ECM1	-0.306	4.91	0.26	0.613	0.982	0.212
ENSG00000166147	FBN1	-0.183	9.1	0.257	0.615	0.983	0.211
ENSG00000114251	WNT5A	-0.216	5.83	0.253	0.618	0.983	0.209
ENSG00000113083	LOX	-0.207	5.7	0.253	0.618	0.983	0.209
ENSG00000146674	IGFBP3	-0.152	6.17	0.236	0.63	0.986	0.201
ENSG00000134871	COL4A2	0.142	8.07	0.22	0.642	0.987	0.193
ENSG00000019549	SNAI2	0.175	3.99	0.21	0.649	0.987	0.188
ENSG00000073712	FERMT2	0.141	5.94	0.201	0.656	0.987	0.183
ENSG00000176788	BASP1	-0.121	4.84	0.199	0.658	0.987	0.182
ENSG00000130821	SLC6A8	-0.162	5.79	0.19	0.666	0.987	0.177
ENSG00000180447	GAS1	-0.168	5.51	0.187	0.668	0.987	0.175
ENSG00000172164	SNTB1	-0.104	4.68	0.184	0.67	0.987	0.174
ENSG00000128595	CALU	0.0779	7.29	0.176	0.678	0.989	0.169
ENSG00000184347	SLIT3	-0.168	6.53	0.169	0.683	0.99	0.165
ENSG00000041982	TNC	0.148	7.94	0.166	0.686	0.99	0.164
ENSG00000084636	COL16A1	0.146	7.66	0.165	0.687	0.99	0.163
ENSG00000082781	ITGB5	0.118	7.54	0.163	0.689	0.99	0.162
ENSG00000142871	CCN1	0.153	5.71	0.151	0.7	0.99	0.155
ENSG00000130635	COL5A1	0.121	9.59	0.141	0.709	0.99	0.149
ENSG00000106333	PCOLCE	0.142	5.5	0.14	0.711	0.99	0.148
ENSG00000152661	GJA1	0.223	6.29	0.139	0.712	0.99	0.148
ENSG00000070087	PFN2	0.119	5.66	0.126	0.724	0.99	0.14
ENSG00000106484	MEST	-0.155	5.48	0.124	0.727	0.99	0.139
ENSG00000167460	TPM4	0.0585	8.44	0.12	0.732	0.99	0.136
ENSG00000138829	FBN2	0.114	4.15	0.105	0.747	0.991	0.126
ENSG00000026508	CD44	-0.0816	8.31	0.0976	0.757	0.991	0.121
ENSG00000105664	COMP	-0.182	5.38	0.0958	0.759	0.991	0.12
ENSG00000152377	SPOCK1	0.124	5.03	0.0901	0.766	0.991	0.116
ENSG00000111799	COL12A1	0.107	9.89	0.0876	0.769	0.991	0.114
ENSG00000170624	SGCD	-0.102	5.52	0.0797	0.779	0.991	0.108
ENSG00000112715	VEGFA	0.0916	8.77	0.0748	0.786	0.991	0.105
ENSG00000113140	SPARC	-0.112	10	0.0731	0.788	0.991	0.103
ENSG00000122176	FMOD	-0.115	5.43	0.0724	0.789	0.991	0.103
ENSG00000106823	ECM2	0.108	4.86	0.0698	0.793	0.992	0.101
ENSG00000196569	LAMA2	-0.102	6.7	0.0691	0.794	0.992	0.1
ENSG00000114270	COL7A1	0.128	7.26	0.0683	0.795	0.992	0.0994
ENSG00000109099	PMP22	0.0793	5.43	0.0642	0.801	0.992	0.0961
ENSG00000182667	NTM	-0.105	4.77	0.0577	0.812	0.993	0.0906
ENSG00000108821	COL1A1	0.091	12.6	0.054	0.818	0.993	0.0875
ENSG00000106366	SERPINE1	-0.0828	4.42	0.0438	0.835	0.996	0.0781
ENSG00000117385	P3H1	0.055	5.36	0.0392	0.844	0.996	0.0736
ENSG00000164171	ITGA2	0.0743	5.76	0.035	0.853	0.996	0.0692
ENSG00000166508	MCM7	-0.0394	6.84	0.0327	0.858	0.996	0.0667
ENSG00000198959	TGM2	0.0575	6	0.0323	0.858	0.996	0.0663
ENSG00000123384	LRP1	-0.0477	10	0.0307	0.862	0.996	0.0646
ENSG00000163520	FBLN2	-0.069	6.67	0.0304	0.863	0.996	0.0642
ENSG00000087303	NID2	-0.0528	6.31	0.0294	0.865	0.996	0.063
ENSG00000115738	ID2	-0.0488	4.53	0.0284	0.867	0.996	0.0619
ENSG00000150630	VEGFC	-0.0739	3.1	0.028	0.868	0.996	0.0615
ENSG00000164692	COL1A2	0.058	11.9	0.022	0.883	0.996	0.0541
ENSG00000149257	SERPINH1	-0.0345	6.89	0.0218	0.883	0.996	0.0538
ENSG00000204262	COL5A2	-0.0448	8.89	0.0209	0.886	0.996	0.0526
ENSG00000166923	GREM1	-0.055	6.55	0.0208	0.886	0.996	0.0524
ENSG00000087245	MMP2	-0.0535	7.98	0.0196	0.889	0.996	0.0509
ENSG00000116260	QSOX1	-0.0416	7.56	0.0191	0.891	0.996	0.0502
ENSG00000132031	MATN3	0.122	3.72	0.0192	0.891	0.996	0.0504
ENSG00000101825	MXRA5	0.0425	8.83	0.0177	0.895	0.996	0.0482
ENSG00000154096	THY1	0.0346	6.7	0.0159	0.9	0.996	0.0456
ENSG00000130309	COLGALT1	-0.0175	6.98	0.0157	0.901	0.996	0.0453
ENSG00000135919	SERPINE2	0.0397	5.07	0.014	0.906	0.996	0.0427
ENSG00000120708	TGFBI	0.036	6.99	0.0134	0.909	0.996	0.0417
ENSG00000140092	FBLN5	0.0487	4.93	0.0126	0.911	0.997	0.0404
ENSG00000140937	CDH11	-0.0277	7.91	0.00851	0.927	0.997	0.0329
ENSG00000168542	COL3A1	-0.0346	11.8	0.00755	0.931	0.997	0.0309
ENSG00000113657	DPYSL3	0.0208	7.63	0.00427	0.948	0.998	0.0231
ENSG00000116717	GADD45A	-0.0194	3.42	0.00241	0.961	0.999	0.0172
ENSG00000163359	COL6A3	0.0146	10.9	0.00238	0.961	0.999	0.0171
ENSG00000049540	ELN	0.0301	7.18	0.00131	0.971	0.999	0.0126
ENSG00000163069	SGCB	-0.0136	4.62	0.00101	0.975	1	0.0111
ENSG00000135862	LAMC1	-0.00202	7.55	4.12e-05	0.995	1	0.00221
