# Supplementary material for: Response to neoadjuvant chemotherapy in early breast cancers is associated with epithelial–mesenchymal transition and tumor‐infiltrating lymphocytes
Source: Mol Oncol. 2025 Feb 6;19(8):2330–47. doi: 10.1002/1878-0261.13813 (PMC12330941; doi:10.1002/1878-0261.13813)
Supplement: Supplementary file 23 — Table S12. Differentially expressed genes related to inflammatory response in luminal breast cancer when comparing non‐responding patients to responding patients. [file MOL2-19-2330-s027.xls]

## Sheet: edger_result_selected
ENSEMBL	SYMBOL	logFC	logCPM	F	PValue	FDR	mlog10PValue
ENSG00000182667	NTM	1.07	4.62	5.24	0.0298	1	1.53
ENSG00000152661	GJA1	-1	6.16	5.07	0.0323	1	1.49
ENSG00000115738	ID2	-0.736	4.68	4.79	0.037	1	1.43
ENSG00000118785	SPP1	1.61	6.76	4.54	0.0419	1	1.38
ENSG00000053747	LAMA3	0.808	5.44	3.26	0.0818	1	1.09
ENSG00000166033	HTRA1	0.697	6.32	3.22	0.0835	1	1.08
ENSG00000104332	SFRP1	1.1	8.31	3.19	0.0847	1	1.07
ENSG00000085063	CD59	0.699	8.41	2.71	0.111	1	0.955
ENSG00000196569	LAMA2	0.684	6.54	2.54	0.122	1	0.913
ENSG00000154175	ABI3BP	-0.92	5.43	2.18	0.151	1	0.821
ENSG00000140092	FBLN5	-0.747	5.29	2.06	0.162	1	0.791
ENSG00000164136	IL15	-0.533	5.1	2.02	0.166	1	0.779
ENSG00000135919	SERPINE2	0.598	5.61	2	0.168	1	0.775
ENSG00000118523	CCN2	0.745	6.91	1.98	0.171	1	0.768
ENSG00000142227	EMP3	-0.603	3.12	1.91	0.178	1	0.751
ENSG00000115884	SDC1	-0.508	7.79	1.85	0.184	1	0.735
ENSG00000106484	MEST	1.02	5.71	1.77	0.194	1	0.711
ENSG00000058085	LAMC2	0.781	6.12	1.68	0.205	1	0.689
ENSG00000114251	WNT5A	0.457	5.24	1.66	0.209	1	0.681
ENSG00000138829	FBN2	0.819	5.14	1.65	0.21	1	0.678
ENSG00000115935	WIPF1	-0.387	7.06	1.54	0.224	1	0.65
ENSG00000111674	ENO2	-0.385	6.2	1.55	0.224	1	0.65
ENSG00000116260	QSOX1	0.368	7.77	1.5	0.231	1	0.636
ENSG00000164176	EDIL3	0.786	4.85	1.39	0.249	1	0.604
ENSG00000128595	CALU	-0.371	7.81	1.29	0.265	1	0.577
ENSG00000166825	ANPEP	0.628	5.68	1.28	0.267	1	0.574
ENSG00000106483	SFRP4	0.55	5.66	1.26	0.271	1	0.567
ENSG00000166741	NNMT	0.431	5.11	1.26	0.271	1	0.566
ENSG00000172638	EFEMP2	0.369	5.47	1.25	0.273	1	0.564
ENSG00000145147	SLIT2	0.348	5.26	1.24	0.275	1	0.56
ENSG00000166508	MCM7	-0.259	7.29	1.18	0.286	1	0.544
ENSG00000011465	DCN	-0.443	7.9	1.15	0.293	1	0.533
ENSG00000133110	POSTN	0.48	8.72	1.11	0.302	1	0.52
ENSG00000042493	CAPG	-0.313	6.15	1.08	0.308	1	0.512
ENSG00000109099	PMP22	-0.406	5.51	1.05	0.314	1	0.503
ENSG00000135318	NT5E	0.517	4.71	1.04	0.315	1	0.501
ENSG00000049540	ELN	1.13	8.13	1.04	0.316	1	0.501
ENSG00000113361	CDH6	0.381	4.15	1.04	0.317	1	0.499
ENSG00000070404	FSTL3	0.458	5.06	1.04	0.317	1	0.499
ENSG00000129038	LOXL1	0.4	4.88	1.03	0.318	1	0.498
ENSG00000134013	LOXL2	0.374	5.81	0.941	0.34	1	0.468
ENSG00000152952	PLOD2	0.428	6.47	0.938	0.341	1	0.467
ENSG00000124225	PMEPA1	0.387	7.36	0.902	0.35	1	0.455
ENSG00000143878	RHOB	0.318	6.8	0.882	0.356	1	0.449
ENSG00000114270	COL7A1	-0.531	6.83	0.81	0.376	1	0.425
ENSG00000112715	VEGFA	0.388	9.58	0.787	0.382	1	0.418
ENSG00000112186	CAP2	-0.412	3.73	0.76	0.391	1	0.408
ENSG00000177283	FZD8	0.448	4.9	0.757	0.392	1	0.407
ENSG00000118503	TNFAIP3	-0.257	6.7	0.711	0.406	1	0.391
ENSG00000106397	PLOD3	0.264	6.37	0.703	0.409	1	0.388
ENSG00000107562	CXCL12	-0.236	7.03	0.695	0.411	1	0.386
ENSG00000011422	PLAUR	0.364	4.71	0.696	0.411	1	0.386
ENSG00000163359	COL6A3	0.283	10.6	0.685	0.415	1	0.382
ENSG00000130821	SLC6A8	0.349	6.08	0.682	0.416	1	0.381
ENSG00000197614	MFAP5	-0.435	4.77	0.665	0.422	1	0.375
ENSG00000149257	SERPINH1	0.217	7.16	0.652	0.426	1	0.371
ENSG00000116132	PRRX1	-0.263	7.36	0.65	0.427	1	0.37
ENSG00000083444	PLOD1	0.298	6.43	0.602	0.444	1	0.352
ENSG00000142173	COL6A2	0.26	9.09	0.554	0.463	1	0.335
ENSG00000187498	COL4A1	0.224	8.57	0.55	0.464	1	0.333
ENSG00000142871	CCN1	-0.399	6.03	0.543	0.467	1	0.331
ENSG00000149591	TAGLN	0.302	7.54	0.534	0.471	1	0.327
ENSG00000132031	MATN3	0.456	3.14	0.49	0.49	1	0.31
ENSG00000171812	COL8A2	0.308	5.73	0.453	0.507	1	0.295
ENSG00000131435	PDLIM4	0.345	3.38	0.431	0.517	1	0.287
ENSG00000135862	LAMC1	0.219	7.78	0.421	0.521	1	0.283
ENSG00000111341	MGP	0.45	8.7	0.423	0.521	1	0.283
ENSG00000108821	COL1A1	0.287	12.2	0.39	0.537	1	0.27
ENSG00000116717	GADD45A	-0.326	3.77	0.363	0.551	1	0.259
ENSG00000101335	MYL9	-0.261	6.79	0.356	0.556	1	0.255
ENSG00000179163	FUCA1	-0.306	4.08	0.351	0.558	1	0.253
ENSG00000019549	SNAI2	-0.282	4.12	0.337	0.566	1	0.247
ENSG00000080573	COL5A3	0.246	5.72	0.334	0.568	1	0.246
ENSG00000117385	P3H1	-0.137	5.44	0.325	0.573	1	0.242
ENSG00000157227	MMP14	0.197	8.44	0.32	0.576	1	0.24
ENSG00000106823	ECM2	-0.28	4.43	0.314	0.58	1	0.237
ENSG00000172164	SNTB1	0.198	5.5	0.303	0.586	1	0.232
ENSG00000113657	DPYSL3	0.18	7.6	0.301	0.587	1	0.231
ENSG00000198467	TPM2	0.183	6.55	0.293	0.593	1	0.227
ENSG00000259207	ITGB3	0.365	4.13	0.291	0.594	1	0.227
ENSG00000132561	MATN2	-0.278	4.13	0.264	0.612	1	0.214
ENSG00000164949	GEM	0.174	4.88	0.243	0.626	1	0.204
ENSG00000102265	TIMP1	-0.227	5.61	0.238	0.629	1	0.201
ENSG00000106333	PCOLCE	-0.21	5.49	0.236	0.631	1	0.2
ENSG00000026508	CD44	0.139	8.76	0.235	0.632	1	0.2
ENSG00000113083	LOX	-0.176	5.91	0.23	0.635	1	0.197
ENSG00000077942	FBLN1	-0.213	6.81	0.214	0.648	1	0.189
ENSG00000084636	COL16A1	0.191	8.42	0.211	0.649	1	0.188
ENSG00000107796	ACTA2	0.218	7.28	0.21	0.651	1	0.187
ENSG00000176788	BASP1	-0.155	4.59	0.203	0.656	1	0.183
ENSG00000184347	SLIT3	-0.214	6.42	0.198	0.66	1	0.181
ENSG00000105664	COMP	-0.353	5.32	0.197	0.66	1	0.18
ENSG00000168487	BMP1	0.114	6.42	0.196	0.661	1	0.18
ENSG00000026025	VIM	0.116	9.22	0.195	0.662	1	0.179
ENSG00000180914	OXTR	-0.237	4.04	0.193	0.664	1	0.178
ENSG00000130635	COL5A1	0.19	9.32	0.188	0.668	1	0.175
ENSG00000168542	COL3A1	0.195	11.4	0.185	0.67	1	0.174
ENSG00000164692	COL1A2	0.188	11.5	0.175	0.679	1	0.168
ENSG00000186340	THBS2	0.157	8.47	0.171	0.683	1	0.166
ENSG00000006327	TNFRSF12A	0.209	5.26	0.171	0.683	1	0.166
ENSG00000150093	ITGB1	0.122	8.84	0.151	0.701	1	0.154
ENSG00000166147	FBN1	-0.156	8.78	0.151	0.701	1	0.154
ENSG00000078098	FAP	0.148	5.87	0.146	0.706	1	0.151
ENSG00000063660	GPC1	0.122	6.12	0.137	0.714	1	0.146
ENSG00000152377	SPOCK1	0.257	5.01	0.136	0.715	1	0.146
ENSG00000116157	GPX7	-0.139	3.35	0.134	0.717	1	0.145
ENSG00000143369	ECM1	-0.215	3.96	0.127	0.725	1	0.14
ENSG00000060718	COL11A1	0.266	7.62	0.125	0.727	1	0.139
ENSG00000134250	NOTCH2	-0.0664	9.17	0.122	0.73	1	0.137
ENSG00000180447	GAS1	-0.124	5.79	0.117	0.735	1	0.134
ENSG00000038427	VCAN	0.108	9.38	0.115	0.737	1	0.132
ENSG00000113721	PDGFRB	0.111	7.86	0.11	0.743	1	0.129
ENSG00000140416	TPM1	0.113	8.93	0.108	0.745	1	0.128
ENSG00000106366	SERPINE1	0.18	4.8	0.104	0.749	1	0.125
ENSG00000148848	ADAM12	0.108	6.94	0.104	0.749	1	0.125
ENSG00000198959	TGM2	0.0946	6.16	0.105	0.749	1	0.126
ENSG00000122786	CALD1	0.115	8.77	0.102	0.752	1	0.124
ENSG00000117152	RGS4	0.191	3.38	0.0967	0.758	1	0.12
ENSG00000087245	MMP2	-0.133	7.96	0.0964	0.758	1	0.12
ENSG00000154096	THY1	0.116	6.5	0.096	0.759	1	0.12
ENSG00000073008	PVR	0.119	5.32	0.0921	0.764	1	0.117
ENSG00000167460	TPM4	0.0727	8.81	0.0907	0.766	1	0.116
ENSG00000113140	SPARC	0.111	9.65	0.0864	0.771	1	0.113
ENSG00000123384	LRP1	0.0875	9.96	0.0833	0.775	1	0.111
ENSG00000163520	FBLN2	0.127	6.61	0.0804	0.779	1	0.109
ENSG00000204262	COL5A2	0.118	8.6	0.0785	0.781	1	0.107
ENSG00000101825	MXRA5	-0.091	8.69	0.0789	0.781	1	0.107
ENSG00000146674	IGFBP3	-0.124	6.59	0.0778	0.782	1	0.107
ENSG00000130309	COLGALT1	-0.0531	7.31	0.069	0.795	1	0.0998
ENSG00000099860	GADD45B	0.0977	4.64	0.0681	0.796	1	0.0991
ENSG00000172061	LRRC15	-0.133	6.7	0.0635	0.803	1	0.0954
ENSG00000065534	MYLK	0.0854	7.5	0.0629	0.804	1	0.0948
ENSG00000150630	VEGFC	0.138	3.07	0.063	0.804	1	0.0949
ENSG00000134871	COL4A2	0.0773	8.61	0.0579	0.812	1	0.0907
ENSG00000140937	CDH11	0.0985	7.56	0.0552	0.816	1	0.0884
ENSG00000139329	LUM	-0.0871	7.41	0.0524	0.821	1	0.0858
ENSG00000111799	COL12A1	-0.119	9.73	0.0516	0.822	1	0.0852
ENSG00000087303	NID2	0.0706	5.92	0.0512	0.823	1	0.0848
ENSG00000082781	ITGB5	0.103	7.19	0.0501	0.824	1	0.0838
ENSG00000041982	TNC	-0.0836	7.88	0.0498	0.825	1	0.0835
ENSG00000166794	PPIB	0.0627	6.6	0.0475	0.829	1	0.0814
ENSG00000164171	ITGA2	-0.0727	5.4	0.0415	0.84	1	0.0757
ENSG00000164932	CTHRC1	0.0879	5.37	0.0413	0.84	1	0.0755
ENSG00000100097	LGALS1	0.0563	5.72	0.0361	0.851	1	0.0702
ENSG00000070087	PFN2	0.0885	6.16	0.0345	0.854	1	0.0685
ENSG00000026103	FAS	-0.0646	4.95	0.0297	0.864	1	0.0633
ENSG00000182492	BGN	-0.0713	8	0.0282	0.868	1	0.0615
ENSG00000100234	TIMP3	-0.0577	9.03	0.0231	0.88	1	0.0554
ENSG00000101680	LAMA1	-0.0772	5.14	0.0222	0.883	1	0.0543
ENSG00000122641	INHBA	0.0767	7.1	0.0208	0.886	1	0.0523
ENSG00000124145	SDC4	-0.0483	6.48	0.0209	0.886	1	0.0525
ENSG00000138685	FGF2	0.0826	4.64	0.0203	0.888	1	0.0517
ENSG00000120708	TGFBI	0.0443	7.29	0.0183	0.893	1	0.0489
ENSG00000141753	IGFBP4	0.0509	8.05	0.0183	0.893	1	0.049
ENSG00000166923	GREM1	-0.0765	6.78	0.0176	0.895	1	0.048
ENSG00000105329	TGFB1	-0.0401	5.8	0.0175	0.896	1	0.0478
ENSG00000162692	VCAM1	0.0562	5.28	0.0162	0.9	1	0.0459
ENSG00000163430	FSTL1	-0.0559	8.56	0.0159	0.9	1	0.0455
ENSG00000115457	IGFBP2	-0.0851	4.98	0.0155	0.902	1	0.0449
ENSG00000161638	ITGA5	0.0444	6.61	0.0154	0.902	1	0.0447
ENSG00000153071	DAB2	-0.037	7.11	0.0133	0.909	1	0.0415
ENSG00000163069	SGCB	-0.0399	5	0.0121	0.913	1	0.0394
ENSG00000122176	FMOD	-0.0441	5.62	0.0115	0.915	1	0.0385
ENSG00000138448	ITGAV	-0.0429	7.95	0.0117	0.915	1	0.0388
ENSG00000177606	JUN	0.0266	6.76	0.0092	0.924	1	0.0342
ENSG00000073712	FERMT2	-0.0351	5.85	0.00907	0.925	1	0.0339
ENSG00000182985	CADM1	-0.0299	5.49	0.00834	0.928	1	0.0325
ENSG00000130066	SAT1	0.0281	7.83	0.00831	0.928	1	0.0324
ENSG00000196924	FLNA	-0.0221	11	0.00559	0.941	1	0.0264
ENSG00000008517	IL32	0.0232	5.52	0.00311	0.956	1	0.0196
ENSG00000151914	DST	0.0141	10	0.00286	0.958	1	0.0187
ENSG00000170624	SGCD	-0.0193	5.01	0.00228	0.962	1	0.0167
ENSG00000069702	TGFBR3	-0.0211	5.81	0.00166	0.968	1	0.0142
ENSG00000122218	COPA	0.00962	8.48	0.00151	0.969	1	0.0136
ENSG00000115414	FN1	-0.0167	11.9	0.00113	0.973	1	0.0117
ENSG00000139278	GLIPR1	0.00545	5.56	0.000389	0.984	1	0.00683
ENSG00000137801	THBS1	-0.00785	9.67	0.000212	0.988	1	0.00503
