# Supplementary material for: Response to neoadjuvant chemotherapy in early breast cancers is associated with epithelial–mesenchymal transition and tumor‐infiltrating lymphocytes
Source: Mol Oncol. 2025 Feb 6;19(8):2330–47. doi: 10.1002/1878-0261.13813 (PMC12330941; doi:10.1002/1878-0261.13813)
Supplement: Supplementary file 24 — Table S13. Differentially expressed genes related to inflammatory response in HER2+ breast cancer when comparing non‐responding patients to responding patients. [file MOL2-19-2330-s009.xls]

## Sheet: IHC quantification
Timing_biopsies	ID_patient	Ecad_pourcentage_on_total_cells_tumor_cluster	Vim_pourcentage_on_total_cells_tumor_cluster	EcadVim_pourcentage_on_total_cells_tumor_cluster	pourcentage_CTL_TC	pourcentage_CTL_stroma	pourcentage_helper_TC	pourcentage_helper_stroma	pourcentage_reg_TC	pourcentage_reg_stroma	Ecad_staining_index	Vim_staining_index	TILS_diag	TILS_postop	CTL_0_25	CTL_0_50	helper_0_25	helper_0_50	reg_0_25	reg_0_50
preop	R1	64	24	10	2	5	20	29	1	5	3025.34	641.083	10	5	4.50756	5.24015	40.8012	43.756	5.00212	5.98463
preop	R2	31	25	1	2	2	9	18	0	0	337.875	264.971	20	20	2.43901	2.57688	16.9834	18.4325	0.0532711	0.0633277
preop	R3	0	24	0	0	0	1	2	0	1	0.232192	347.842	1	1	0.349952	0.360461	1.76591	1.84636	0.888339	0.977251
preop	R4	47	34	13	1	1	2	3	0	0	1723.67	841.057	NA	NA	1.90468	1.88634	3.41217	3.35614	0.433291	0.333234
preop	R5	59	31	6	4	6	11	25	0	0	1591.99	605.201	1	NA	5.68606	5.81822	22.6514	24.6999	0.264191	0.292614
preop	R6	49	25	14	1	1	1	4	0	0	1776.15	483.405	5	1	0.794818	0.875644	2.07127	2.55446	0.227769	0.267222
preop	R7	48	27	15	0	0	1	3	0	0	1410.84	567.921	5	NA	0.322364	0.326814	1.12156	1.39391	0.0369375	0.0321862
preop	R8	62	14	1	0	0	0	1	0	0	567.096	204.144	1	1	0.232877	0.354567	0.679795	0.870643	0.00513699	0.00676082
preop	R9	72	9	0	0	0	0	0	0	0	555.55	98.1243	1	NA	0.154524	0.21968	0.166113	0.198248	0	0
preop	R10	58	25	5	2	9	10	32	0	0	1590.92	361.672	10	NA	7.42844	8.97538	26.977	30.9119	0.0651617	0.0992604
preop	R11	59	18	13	2	5	1	3	0	0	1663.08	328.685	NA	5	4.07374	4.63376	2.20531	2.5951	0.00311925	0.00233792
preop	R12	3	12	0	0	0	0	1	0	0	10.7004	85.844	5	1	0.16662	0.183541	0.540727	0.778982	0	0
preop	R13	44	14	2	0	0	0	1	0	0	429.214	204.264	5	10	0.103148	0.151488	0.711364	0.951852	0.0106705	0.0100992
preop	R14	76	11	3	0	1	1	5	0	0	1833.45	224.689	1	1	0.448856	0.50026	2.70281	3.46313	0.0367597	0.0600312
preop	R15	82	8	4	0	0	0	1	0	0	3050.46	183.985	1	NA	0.106642	0.140501	0.452161	0.558308	0.0170627	0.018487
preop	R16	75	17	4	4	9	6	26	0	0	2277.55	366.766	10	NA	9.67616	10.101	21.943	25.4018	0.335544	0.37319
preop	R17	44	27	1	1	1	3	5	0	0	583.231	370.773	NA	NA	1.40873	1.37689	5.62224	5.6197	0.0197222	0.0176524
preop	R18	9	37	52	15	21	24	42	0	1	3083.44	2574.99	80	NA	17.4795	20.207	32.7644	37.4295	0.418597	0.526817
preop	R19	58	23	1	0	0	0	1	0	0	769.579	375.032	1	NA	0.0893228	0.0904616	0.340673	0.351204	0.00415455	0.00399095
preop	R20	20	34	1	0	0	1	2	0	0	330.774	414.512	5	5	0.245838	0.276464	1.27232	1.42938	0.0186894	0.0199995
preop	R21	34	44	5	0	0	0	4	0	0	465.37	653.096	70	NA	0.160966	0.203405	2.5445	3.2987	0.0773874	0.0751713
preop	R22	79	14	3	1	3	2	15	0	0	1740.49	376.905	1	5	2.70549	2.83154	12.4166	13.8975	0.355854	0.375468
preop	R23	38	38	10	1	3	2	2	0	0	1410.63	1079.03	1	1	2.26751	2.74297	2.08897	2.38336	0.170892	0.260536
preop	R24	29	42	25	0	3	1	3	0	0	1237.4	1012.15	1	NA	1.61132	2.41227	1.55042	1.9792	0.00936812	0.0202372
preop	R25	22	42	25	1	1	1	7	0	0	1561.25	1215.32	1	NA	0.697273	0.854415	3.81774	5.69524	0.162237	0.172427
preop	R26	55	2	0	0	0	6	16	0	0	574.604	18.3977	10	NA	0.233372	0.279741	12.9929	15.279	0	0
preop	R27	28	9	0	0	0	2	7	0	0	226.426	63.0466	5	20	0.0638555	0.0830896	4.55199	5.93094	0	0
preop	R28	58	18	1	0	0	1	2	0	0	839.458	361.181	1	NA	0.0423729	0.0422984	1.09656	1.29455	0	0
preop	R29	37	21	0	0	1	0	1	0	0	367.01	302.751	1	5	0.731042	0.915638	0.41501	0.548333	0	0
preop	R30	34	3	0	0	0	1	3	0	0	208.565	33.5076	10	1	0	0	1.32075	1.65212	0	0
preop	R31	40	3	0	0	0	0	3	0	0	383.442	30.8135	10	1	0.0763778	0.114098	1.41538	2.11584	0	0
preop	R32	61	3	0	0	0	0	0	0	0	516.851	25.2299	1	NA	0.0669232	0.10772	0.117116	0.227409	0	0
preop	R33	62	1	0	0	0	0	2	0	0	598.523	15.9709	5	NA	0.0798722	0.123377	0.771596	1.02122	0	0
preop	R34	68	3	0	0	0	0	1	0	0	1054.62	62.2194	70	NA	0.0669427	0.0973824	0.572905	0.778085	0	0
preop	R35	62	15	1	2	3	3	8	0	0	1246.22	195.329	40	NA	2.50423	2.59861	6.80121	7.63834	0	0
preop	R36	70	7	1	0	3	0	4	0	0	1194.5	99.0334	1	NA	0.413827	0.655325	0.561513	1.03834	0	0
preop	R37	52	9	3	0	0	0	1	0	0	923.061	143.311	1	1	0.285926	0.348059	0.353701	0.587535	0	0
preop	R38	0	16	0	0	1	2	6	0	0	4.49971	220.623	1	1	0.571467	0.664576	4.21574	5.17972	0	0
preop	R39	17	8	0	0	0	2	10	0	0	76.8524	107.246	10	NA	0.159132	0.168084	5.79876	7.33495	0	0
preop	R40	64	7	1	0	0	1	3	0	0	736.224	101.095	5	NA	0.0721095	0.0962125	1.82208	2.44461	0	0
preop	P1	28	11	0	2	3	14	29	0	0	246.948	126.356	70	NA	3.97138	3.67341	30.34	30.81	0.05	0.04
preop	P2	56	22	1	0	0	3	6	0	0	599.841	284.959	50	NA	0.120885	0.128042	5.14	5.86	0.05	0.05
preop	P4	58	2	2	0	1	0	3	0	0	314.843	43.0814	1	1	0.83	0.92	2.17	2.61	0	0.01
preop	P5	0	11	0	1	1	5	5	0	0	0	82	50	1	0.892857	0.932091	7.81	5.99	0	0
preop	P6	70	9	2	0	0	0	0	0	0	1477.18	119.315	NA	NA	0.0116754	0.0165125	0.04	0.04	0	0
preop	P7	39	10	0	1	0	2	5	0	0	786.23	142.912	1	NA	0.41836	0.506501	2.43	3.3	0	0
preop	P8	67	14	2	0	0	1	4	0	0	1341.93	255.961	NA	NA	0.10804	0.132812	2.35	3.29	0.01	0.01
preop	P9	48	19	19	11	22	11	16	1	2	576.459	556.883	NA	NA	23.08	23.2	16.77	16.55	0	2.16
preop	P11	NA	NA	NA	NA	NA	NA	NA	NA	NA	NA	NA	1	NA	NA	NA	NA	NA	NA	NA
preop	P12	78	7	1	2	5	4	20	0	0	2037.92	93.9459	5	5	4.14019	4.68518	13.69	16.65	0.02	0.02
preop	P13	67	11	1	0	0	1	18	0	0	1040.85	158.466	1	NA	0.022748	0.0575788	5.39	9.61	0.01	0.01
preop	P14	NA	NA	NA	NA	NA	NA	NA	NA	NA	NA	NA	30	NA	NA	NA	NA	NA	NA	NA
preop	P15	31	7	0	0	1	7	16	0	0	320.168	85.7976	5	NA	0.43722	0.58	13.66	14.31	0.13	0.1
preop	P16	34	14	8	2	8	2	11	0	1	122.3	334.9	NA	NA	7.58	8.48	2.1	10.55	1.24	1.4
preop	P17	47	16	7	3	13	7	30	0	0	341.932	468.782	NA	NA	10.53	12.21	24.93	28.19	0.05	0.39
preop	P18	17	6	1	5	7	35	50	0	0	NA	NA	NA	NA	6.39	6.88	46.45	48.93	0	0
preop	P19	47	25	1	1	3	6	22	0	0	505.444	382.507	NA	NA	1.72223	2.12216	15.44	18.3	0.03	0.04
preop	P21	34	42	4	11	8	23	33	1	2	887.279	722.288	30	NA	8.13	8.13225	29.77	33	1.69	1.73
preop	P22	56	28	12	0	0	16	28	0	0	2588.49	713.564	NA	NA	0.16	0.16	23.71	24.39	0	0
preop	P23	55	30	3	4	4	27	42	0	0	1529.01	344.353	NA	NA	4.55	4.48	44.33	44.3	0.16	0.16
preop	P25	55	6	1	8	19	13	27	0	0	629.779	57.0282	NA	NA	18.13	19.95	23.63	25.91	0.03	0.04
preop	P26	0	1	0	0	0	0	0	0	0	1.44277	16.418	2	NA	0.0127286	0.0152854	0.16	0.16	0	0
preop	P27	26	36	10	0	0	0	1	0	0	588.458	700.51	1	NA	0.101317	0.122189	0.44	0.61	0.01	0
preop	P28	43	36	13	0	1	3	19	0	0	1740.57	752.565	NA	NA	0.52	0.61	10.63	14.36	0	0.01
preop	P30	65	21	3	0	1	1	6	0	0	1063.81	365.013	0	NA	0.257381	0.329464	3.75	4.56	0.06	0.07
preop	P31	38	28	25	0	0	2	7	0	0	1602.91	791.275	NA	NA	0.08	0.09	6.09	6.69	0	0
preop	P32	37	51	3	3	2	53	71	0	0	1090.85	557.015	NA	NA	2.68	2.53	71.27	72.48	0.01	0.01
preop	P33	45	44	8	2	1	30	63	0	0	3261.44	536.794	NA	NA	0.95	1.07	53.22	58.84	0	0
preop	P34	52	26	2	2	1	8	12	0	0	676.499	405.587	5	NA	1.57241	1.40138	14.27	13.64	0.52	0.47
preop	P35	52	24	3	0	1	2	9	0	0	1062.9	354.696	1	NA	0.762624	0.899496	6.11	7.45	0.18	0.24
preop	P36	6	2	0	0	1	38	37	0	0	12.681	21.3561	NA	NA	0.26	0.26	37.16	36.98	0	0
preop	P37	39	26	27	4	10	5	13	1	2	609.5	940.9	NA	NA	7.99	9.44	5.49	12.58	1.95	2.18
preop	P38d	86	6	1	0	0	0	8	0	0	2081.38	71.5845	5	NA	0.334553	0.4	4.69	6.73	0.02	0.02
preop	P38g	54	35	5	10	18	10	23	1	1	NA	NA	50	NA	17.1463	17.1562	22.76	23.1	1.48	1.46
preop	P39	4	49	0	7	6	16	22	0	0	19.4817	718.117	1	NA	7.45853	7.05159	25.25	25.49	0	0.01
preop	P40	52	35	4	4	5	6	16	0	0	1346.55	561.926	30	NA	5.2462	5.2339	14.52	15.29	0.34	0.35
preop	P41	66	10	7	0	1	1	2	0	0	1071.2	292.276	NA	NA	1.02	1.01	2.03	2.21	0	0.1
preop	P42	NA	NA	NA	NA	NA	NA	NA	NA	NA	NA	NA	NA	NA	NA	NA	NA	NA	NA	NA
preop	P43	58	15	1	0	0	2	7	0	0	NA	NA	60	NA	0.129593	0.129593	3.76	4.69	0	0
preop	P44	40	27	3	0	0	0	1	0	0	NA	NA	1	NA	0	0	0.55	0.8	0.01	0
preop	P45	NA	NA	NA	NA	NA	NA	NA	NA	NA	NA	NA	NA	NA	NA	NA	NA	NA	NA	NA
preop	P46	10	53	6	5	7	4	9	0	1	55.8015	963.94	50	NA	6.6	6.72	8.51	8.51	0.48	1.35
preop	P47	19	23	5	64	58	7	27	0	0	255.525	279.497	90	NA	69.3	66.82	14.61	19.34	0.17	0.42
preop	P48	41	10	5	2	11	2	28	0	2	179.109	247.781	80	NA	6.69	8.28	15.97	21.23	0.25	1.61
preop	P49	54	13	10	1	3	3	9	0	0	725.682	280.974	1	1	1.88	2.59	7.09	8.36	0.1	0.22
preop	P50	39	23	14	16	43	6	19	0	0	446.841	736.505	70	NA	43.88	46.22	15.12	16.74	0.05	0.29
preop	P51	28	15	2	5	19	5	20	0	0	113.7	257.9	NA	NA	14.43	16.64	5.14	18.34	0.42	0.46
preop	P52	63	11	15	11	33	6	28	0	1	1184.61	445.781	NA	NA	32.45	34.17	23.7	26.49	0.09	0.64
preop	P53	46	24	13	11	25	10	23	0	0	882.346	616.315	10	NA	22.15	22.64	19.85	20.95	0.06	0.22
preop	P54	NA	NA	NA	NA	NA	NA	NA	NA	NA	NA	NA	50	NA	NA	NA	NA	NA	NA	NA
preop	P55	30	21	9	3	17	3	11	0	0	155.981	610.767	15	10	8.42	10.65	6.83	8.13	0.03	0.07
preop	P56	38	13	40	0	6	0	5	0	0	843.462	923.431	5	10	4.59	5.73	4.49	5.32	0.01	0.11
preop	P57	43	4	1	0	3	3	9	0	0	215.3	37.8	NA	NA	1.77	2.29	2.55	7.91	0.16	0.19
preop	P59	10	31	6	25	49	18	37	0	0	132.879	356.241	90	90	53.44	55.48	27.38	28.54	0	0
preop	P61	33	1	0	0	1	3	16	0	0	138.073	6.35374	20	NA	0.65	0.77	14.7	16.46	0	0.01
preop	P62	58	6	2	0	0	0	11	0	0	692.157	101.861	NA	NA	0.183038	0.29438	1.2	1.18	0	0
preop	P63	26	20	16	1	4	11	27	0	0	367.193	677.37	15	NA	1.78632	2.2362	16.14	18.98	0.04	0.17
preop	P64	42	14	4	0	4	1	16	0	0	377.313	309.596	NA	NA	1.70555	2.60636	6.54	9.24	0.13	0.48
preop	P65	50	1	0	0	0	7	8	0	0	801.289	16.5696	10	NA	0.384366	0.475258	6.17	7.33	0	0
preop	P66	45	11	33	0	1	5	6	0	0	1359.38	620.304	5	NA	0.982745	0.988584	8.13	8.39	0.02	0.21
postop	R1	14	42	7	5	7	4	4	0	0	320.023	760.48	10	5	5.12036	5.34844	3.16	3.38	0.04	0.18
postop	R2	29	12	46	5	7	26	23	1	4	495.517	959.82	20	20	6.11562	6.45367	21.47	22.3	0.6	2.69
postop	R3	0	25	7	4	5	7	8	3	6	53.6876	720.039	1	1	4.92948	4.97431	8.03	8.09	2.47	5.25
postop	R6	56	15	11	0	1	14	3	0	0	1647.61	322.429	5	1	0.521966	0.814996	4.57	3.55	0	0
postop	R8	62	9	18	6	10	12	7	0	1	1139.39	390.083	1	1	9.04456	9.81883	8.56	8.02	0.21	0.65
postop	R11	35	11	37	5	11	11	21	0	0	583.386	1094.8	NA	5	8.3321	9.69232	15.04	17.85	0	0.01
postop	R12	2	20	3	1	1	1	0	0	0	27.0448	365.787	5	1	1.56659	1.13287	0.99	0.74	0	0
postop	R13	20	31	11	2	5	2	9	0	0	314.934	606.62	5	10	3.55168	4.09212	5.99	7.34	0.01	0.11
postop	R14	37	20	7	1	2	2	3	0	0	269.598	399.423	1	1	1.9433	1.93509	3.17	2.87	0.02	0.02
postop	R20	13	4	65	19	10	10	3	9	7	155.241	544.643	5	5	27.8261	24.0409	8.12	7.67	6.62	14.96
postop	R22	2	32	0	0	1	1	2	0	0	8.62561	423.076	1	5	0.766284	0.809956	2.02	2.2	0.08	0.19
postop	R23	9	26	19	5	5	4	3	0	0	146.031	836.013	1	1	5.08	4.98	3.42	3.4	0.15	0.2
postop	R27	29	21	32	10	9	21	18	1	2	358.658	473.324	5	20	9.88538	9.76414	23.88	23.01	0.99	1.36
postop	R28	11	17	0	0	1	0	1	0	0	55.4389	283.506	1	NA	0.317254	0.360811	0.28	0.34	0	0.01
postop	R29	51	9	9	2	7	3	10	0	1	447.075	307.187	1	5	5.68264	6.94258	8.89	9.94	0.35	0.63
postop	R30	2	60	15	6	4	6	5	1	2	52.4813	1695.63	10	1	5.74046	4.82923	5.53	5	1.05	1.61
postop	R31	9	95	21	0	0	2	1	0	0	74.7429	795.401	10	1	NA	NA	NA	NA	NA	NA
postop	R32	14	6	0	0	0	0	1	0	0	80.2327	65.5793	1	NA	0.43	0.49	0.92	1	0.01	0.04
postop	R37	56	13	17	3	4	6	3	0	1	775.474	487.557	NA	NA	3.24	3.2	4.54	3.85	0.26	0.73
postop	R38	0	48	16	16	16	7	8	3	3	133.273	1868.13	50	NA	15.58	16.04	8.1	8.52	3.15	3.24
postop	R39	19	22	39	13	10	12	8	4	4	553.6	1614.59	1	NA	11.51	11.13	9.22	8.36	3.64	5.1
postop	P4	68	6	18	1	2	1	2	0	0	1734.28	378.918	0	0	1.52413	1.67035	2.19	2.36	0	0.05
postop	P5	2	30	2	1	1	1	2	0	0	28.4228	357.967	1	1	0.938626	0.977055	1.78	2.19	0.01	0.03
postop	P12	64	10	21	3	24	2	12	0	0	2366.31	1319.54	50	1	11.44	14.81	6.54	7.84	0.01	0.09
postop	P49	42	27	20	0	0	1	1	0	0	843.311	1147.21	1	1	0.38	5.63	0.76	0.74	0.01	0.01
postop	P55	40	27	12	7	2	3	1	0	0	1249.34	482.121	15	10	6.66	5.63	3.04	2.69	0.13	0.05
postop	P56	21	32	41	16	16	6	10	0	0	1187.16	2014.12	5	10	18.5	17.05	11.41	11.69	0.08	0.1
postop	P59	4	34	58	49	39	28	42	0	0	504.26	2974.51	90	90	45.14	42.5	39.28	40.31	0.1	0.16
postop	P62	8	62	6	8	7	2	1	0	0	91.8142	1035.5	NA	NA	8.13	7.79	1.49	1.42	0.02	0.06
