# Supplementary material for: Response to neoadjuvant chemotherapy in early breast cancers is associated with epithelial–mesenchymal transition and tumor‐infiltrating lymphocytes
Source: Mol Oncol. 2025 Feb 6;19(8):2330–47. doi: 10.1002/1878-0261.13813 (PMC12330941; doi:10.1002/1878-0261.13813)
Supplement: Supplementary file 25 — Table S14. Differentially expressed genes related to inflammatory response in TNBC when comparing non‐responding patients to responding patients. [file MOL2-19-2330-s016.xls]

## Sheet: edger_result_selected
ENSEMBL	SYMBOL	logFC	logCPM	F	PValue	FDR	mlog10PValue
ENSG00000067082	KLF6	0.772	7.57	6.62	0.0146	0.999	1.84
ENSG00000196352	CD55	1.34	5.23	5.63	0.0234	0.999	1.63
ENSG00000160223	ICOSLG	-0.806	5.24	3.39	0.0745	0.999	1.13
ENSG00000017260	ATP2C1	0.431	7.07	3.33	0.0769	0.999	1.11
ENSG00000123609	NMI	0.829	4	3.2	0.0825	0.999	1.08
ENSG00000159388	BTG2	0.774	7.37	3.14	0.0853	0.999	1.07
ENSG00000105711	SCN1B	-0.693	4.29	2.95	0.095	0.999	1.02
ENSG00000169851	PCDH7	0.895	6.18	2.84	0.101	0.999	0.996
ENSG00000141506	PIK3R5	0.658	5.09	2.84	0.101	0.999	0.995
ENSG00000109320	NFKB1	-0.52	5.84	2.8	0.103	0.999	0.985
ENSG00000115594	IL1R1	0.741	6.08	2.76	0.106	0.999	0.976
ENSG00000043462	LCP2	0.742	5.93	2.61	0.115	0.999	0.939
ENSG00000119535	CSF3R	-0.75	5.95	2.56	0.119	0.999	0.924
ENSG00000077238	IL4R	0.585	6.39	2.56	0.119	0.999	0.926
ENSG00000164023	SGMS2	0.883	4.68	2.5	0.123	0.999	0.911
ENSG00000006210	CX3CL1	1.36	5.34	2.39	0.131	0.999	0.882
ENSG00000105976	MET	1.04	4.38	2.37	0.133	0.999	0.877
ENSG00000131871	SELENOS	0.495	5.2	2.22	0.145	0.999	0.839
ENSG00000157227	MMP14	0.654	7.93	2.19	0.148	0.999	0.83
ENSG00000188404	SELL	1.47	3.97	2.01	0.166	0.999	0.781
ENSG00000110324	IL10RA	0.661	6.73	1.87	0.18	0.999	0.745
ENSG00000137462	TLR2	0.505	5.4	1.79	0.189	0.999	0.723
ENSG00000167601	AXL	0.378	6.04	1.68	0.203	0.999	0.692
ENSG00000182866	LCK	1.06	3.74	1.52	0.226	0.999	0.646
ENSG00000117091	CD48	0.966	4.1	1.5	0.229	0.999	0.641
ENSG00000090339	ICAM1	0.639	5.05	1.45	0.237	0.999	0.626
ENSG00000128342	LIF	0.687	3.61	1.44	0.238	0.999	0.623
ENSG00000145623	OSMR	0.573	5.79	1.41	0.243	0.999	0.614
ENSG00000176170	SPHK1	0.677	4.9	1.4	0.245	0.999	0.611
ENSG00000136754	ABI1	0.315	5.88	1.38	0.248	0.999	0.606
ENSG00000165029	ABCA1	0.334	7.31	1.32	0.259	0.999	0.586
ENSG00000110436	SLC1A2	-0.74	5.58	1.31	0.26	0.999	0.586
ENSG00000168685	IL7R	1.06	6	1.28	0.265	0.999	0.577
ENSG00000110911	SLC11A2	-0.254	7.01	1.28	0.266	0.999	0.575
ENSG00000064989	CALCRL	-0.455	4.69	1.25	0.271	0.999	0.567
ENSG00000142166	IFNAR1	-0.236	6.48	1.24	0.273	0.999	0.563
ENSG00000054523	KIF1B	-0.218	7.27	1.19	0.283	0.999	0.548
ENSG00000106546	AHR	0.387	6.85	1.14	0.293	0.999	0.534
ENSG00000174600	CMKLR1	0.406	5.21	1.14	0.294	0.999	0.532
ENSG00000125347	IRF1	0.443	6.89	1.11	0.299	0.999	0.524
ENSG00000010327	STAB1	0.358	7.97	1.06	0.311	0.999	0.507
ENSG00000102265	TIMP1	-0.358	5.21	1	0.324	0.999	0.489
ENSG00000183484	GPR132	0.673	3.98	0.968	0.332	0.999	0.479
ENSG00000135503	ACVR1B	-0.29	5.82	0.963	0.333	0.999	0.477
ENSG00000122641	INHBA	0.564	6.6	0.942	0.338	0.999	0.47
ENSG00000164342	TLR3	-0.557	3.89	0.925	0.343	0.999	0.465
ENSG00000271503	CCL5	0.816	4.16	0.909	0.347	0.999	0.46
ENSG00000078401	EDN1	0.782	2.53	0.83	0.369	0.999	0.433
ENSG00000115604	IL18R1	0.746	3.35	0.819	0.372	0.999	0.43
ENSG00000057019	DCBLD2	0.287	6.08	0.82	0.372	0.999	0.43
ENSG00000167995	BEST1	0.436	3.84	0.817	0.372	0.999	0.429
ENSG00000090104	RGS1	0.549	4.36	0.812	0.374	0.999	0.427
ENSG00000185885	IFITM1	0.832	5.23	0.787	0.381	0.999	0.419
ENSG00000162711	NLRP3	0.575	3.42	0.784	0.382	0.999	0.418
ENSG00000173039	RELA	-0.192	6.01	0.783	0.382	0.999	0.418
ENSG00000104312	RIPK2	0.538	4.29	0.747	0.393	0.999	0.405
ENSG00000131979	GCH1	0.411	4.31	0.704	0.407	0.999	0.39
ENSG00000136867	SLC31A2	-0.453	3.94	0.699	0.409	0.999	0.388
ENSG00000003989	SLC7A2	-0.633	8.24	0.682	0.415	0.999	0.382
ENSG00000121858	TNFSF10	-0.474	6.12	0.671	0.419	0.999	0.378
ENSG00000100644	HIF1A	-0.274	6.18	0.657	0.423	0.999	0.373
ENSG00000150782	IL18	0.482	4.15	0.553	0.462	0.999	0.335
ENSG00000197405	C5AR1	0.432	3.94	0.531	0.471	0.999	0.327
ENSG00000121989	ACVR2A	0.303	5.17	0.524	0.474	0.999	0.324
ENSG00000163251	FZD5	-0.34	4.59	0.503	0.483	0.999	0.316
ENSG00000130706	ADRM1	-0.362	4.69	0.495	0.487	0.999	0.313
ENSG00000132155	RAF1	0.138	7.14	0.453	0.505	0.999	0.296
ENSG00000177272	KCNA3	0.58	4.12	0.444	0.509	0.999	0.293
ENSG00000167207	NOD2	0.401	4.79	0.44	0.512	0.999	0.291
ENSG00000106366	SERPINE1	-0.357	4.26	0.431	0.516	0.999	0.287
ENSG00000100385	IL2RB	0.506	4.89	0.426	0.518	0.999	0.286
ENSG00000134817	APLNR	0.414	4.37	0.414	0.524	0.999	0.281
ENSG00000254087	LYN	0.314	5.01	0.399	0.532	0.999	0.274
ENSG00000162493	PDPN	0.451	3.93	0.395	0.534	0.999	0.272
ENSG00000196639	HRH1	0.406	3.13	0.394	0.534	0.999	0.272
ENSG00000184588	PDE4B	-0.381	5.53	0.394	0.535	0.999	0.272
ENSG00000028137	TNFRSF1B	0.279	5.43	0.374	0.545	0.999	0.264
ENSG00000011422	PLAUR	0.406	3.89	0.37	0.547	0.999	0.262
ENSG00000198121	LPAR1	-0.328	4.62	0.358	0.553	0.999	0.257
ENSG00000170961	HAS2	0.451	2.73	0.352	0.557	0.999	0.254
ENSG00000117525	F3	-0.38	3.91	0.347	0.56	0.999	0.252
ENSG00000138755	CXCL9	0.632	6.33	0.343	0.562	0.999	0.25
ENSG00000059728	MXD1	0.228	5.17	0.316	0.578	0.999	0.238
ENSG00000080815	PSEN1	-0.136	6.54	0.315	0.578	0.999	0.238
ENSG00000187764	SEMA4D	0.202	6.67	0.309	0.582	0.999	0.235
ENSG00000055332	EIF2AK2	0.193	7.78	0.305	0.584	0.999	0.234
ENSG00000139514	SLC7A1	0.212	6.23	0.291	0.593	0.999	0.227
ENSG00000117090	SLAMF1	0.424	3.23	0.279	0.601	0.999	0.221
ENSG00000060558	GNA15	-0.361	3.27	0.274	0.604	0.999	0.219
ENSG00000085117	CD82	0.253	4.43	0.271	0.606	0.999	0.218
ENSG00000070961	ATP2B1	0.155	6.32	0.257	0.616	0.999	0.211
ENSG00000075142	SRI	0.251	5.34	0.236	0.63	0.999	0.201
ENSG00000146242	TPBG	-0.227	7.01	0.215	0.646	0.999	0.19
ENSG00000136868	SLC31A1	-0.136	5.61	0.208	0.652	0.999	0.186
ENSG00000143333	RGS16	-0.213	4.49	0.191	0.664	0.999	0.178
ENSG00000101017	CD40	0.219	3.77	0.169	0.683	0.999	0.165
ENSG00000231925	TAPBP	0.111	8.21	0.168	0.685	0.999	0.165
ENSG00000038945	MSR1	-0.183	5.77	0.165	0.687	0.999	0.163
ENSG00000105835	NAMPT	-0.123	5.9	0.162	0.69	0.999	0.161
ENSG00000130303	BST2	0.225	6.02	0.14	0.71	0.999	0.148
ENSG00000184371	CSF1	-0.149	5.79	0.133	0.718	0.999	0.144
ENSG00000124762	CDKN1A	-0.172	5.51	0.128	0.722	0.999	0.141
ENSG00000164136	IL15	-0.175	4.51	0.125	0.725	0.999	0.139
ENSG00000161638	ITGA5	-0.13	6.32	0.12	0.731	0.999	0.136
ENSG00000049249	TNFRSF9	0.241	3	0.114	0.738	0.999	0.132
ENSG00000174125	TLR1	-0.124	4.86	0.111	0.741	0.999	0.13
ENSG00000089041	P2RX7	0.12	5.2	0.0762	0.784	0.999	0.106
ENSG00000105707	HPN	-0.187	5.26	0.0746	0.786	0.999	0.104
ENSG00000160932	LY6E	-0.157	6.83	0.0725	0.789	0.999	0.103
ENSG00000065135	GNAI3	-0.0521	7.42	0.0721	0.79	0.999	0.102
ENSG00000170458	CD14	-0.153	4.35	0.0712	0.791	0.999	0.102
ENSG00000172575	RASGRP1	0.171	4.99	0.0644	0.801	0.999	0.0963
ENSG00000175040	CHST2	0.143	3.46	0.0616	0.806	0.999	0.0939
ENSG00000165168	CYBB	0.126	6.86	0.0603	0.808	0.999	0.0929
ENSG00000171860	C3AR1	-0.109	3.74	0.0571	0.813	0.999	0.0902
ENSG00000177105	RHOG	-0.128	4.01	0.0559	0.814	0.999	0.0891
ENSG00000105855	ITGB8	-0.178	6.72	0.0548	0.816	0.999	0.0881
ENSG00000135124	P2RX4	-0.0758	5.77	0.0545	0.817	0.999	0.0879
ENSG00000258227	CLEC5A	-0.206	3.76	0.0538	0.818	0.999	0.0873
ENSG00000137393	RNF144B	-0.104	6.03	0.0523	0.821	0.999	0.0859
ENSG00000171522	PTGER4	0.12	4.44	0.0455	0.832	0.999	0.0797
ENSG00000204681	GABBR1	0.0734	7.68	0.0391	0.844	0.999	0.0734
ENSG00000073008	PVR	-0.0838	5.02	0.0381	0.846	0.999	0.0724
ENSG00000174437	ATP2A2	-0.036	8.32	0.033	0.857	0.999	0.0671
ENSG00000181634	TNFSF15	0.116	4.17	0.0318	0.859	0.999	0.0658
ENSG00000108691	CCL2	0.159	3.56	0.0292	0.865	0.999	0.0628
ENSG00000100906	NFKBIA	-0.0638	5.91	0.0267	0.871	0.999	0.0599
ENSG00000185507	IRF7	-0.0691	5.31	0.0214	0.884	0.999	0.0533
ENSG00000136997	MYC	0.0943	5.39	0.0178	0.895	0.999	0.0483
ENSG00000169245	CXCL10	0.114	4.87	0.0144	0.905	0.999	0.0433
ENSG00000134070	IRAK2	-0.082	2.95	0.013	0.91	0.999	0.0411
ENSG00000159128	IFNGR2	0.0385	5.44	0.0116	0.915	0.999	0.0386
ENSG00000123700	KCNJ2	-0.0516	3.65	0.00933	0.924	0.999	0.0345
ENSG00000175591	P2RY2	-0.0688	4.45	0.00346	0.953	0.999	0.0207
ENSG00000173391	OLR1	0.0271	4.5	0.00351	0.953	0.999	0.0209
ENSG00000169403	PTAFR	-0.0229	4.49	0.00271	0.959	0.999	0.0183
ENSG00000130164	LDLR	-0.0218	6.15	0.0023	0.962	0.999	0.0168
ENSG00000134470	IL15RA	-0.0303	3.17	0.00203	0.964	0.999	0.0158
ENSG00000259207	ITGB3	0.0165	3.88	0.000658	0.98	0.999	0.00892
ENSG00000074660	SCARF1	0.0109	4.48	0.000427	0.984	0.999	0.00717
ENSG00000142227	EMP3	0.00915	2.92	0.000148	0.99	0.999	0.0042
ENSG00000132334	PTPRE	0.0015	5.96	3.56e-05	0.995	0.999	0.00206
