# Supplementary material for: Response to neoadjuvant chemotherapy in early breast cancers is associated with epithelial–mesenchymal transition and tumor‐infiltrating lymphocytes
Source: Mol Oncol. 2025 Feb 6;19(8):2330–47. doi: 10.1002/1878-0261.13813 (PMC12330941; doi:10.1002/1878-0261.13813)
Supplement: Supplementary file 26 — Table S15. Pearson correlation between EMT expression and lymphocyte infiltration. [file MOL2-19-2330-s014.xls]

## Sheet: edger_result_selected
ENSEMBL	SYMBOL	logFC	logCPM	F	PValue	FDR	mlog10PValue
ENSG00000165168	CYBB	-0.878	6.89	8.33	0.00669	0.932	2.17
ENSG00000184588	PDE4B	-0.877	5.99	7.93	0.00796	0.932	2.1
ENSG00000110436	SLC1A2	1.46	5.74	5.81	0.0214	0.932	1.67
ENSG00000137393	RNF144B	-0.584	6.36	5.74	0.0222	0.932	1.65
ENSG00000075142	SRI	0.498	5.21	5.3	0.0275	0.932	1.56
ENSG00000125347	IRF1	-0.526	7.12	4.98	0.0322	0.932	1.49
ENSG00000073008	PVR	0.617	5	4.94	0.0329	0.932	1.48
ENSG00000271503	CCL5	-1.01	4.12	4.32	0.0453	0.932	1.34
ENSG00000131979	GCH1	-0.713	4.51	3.93	0.0554	0.932	1.26
ENSG00000159388	BTG2	-0.467	7.01	3.64	0.0649	0.949	1.19
ENSG00000121858	TNFSF10	-0.512	6.35	3.45	0.0719	0.955	1.14
ENSG00000198121	LPAR1	-0.758	4.81	3.18	0.0834	0.955	1.08
ENSG00000117525	F3	0.847	4.41	3.13	0.0858	0.955	1.07
ENSG00000150782	IL18	-0.608	4.22	3.05	0.0894	0.955	1.05
ENSG00000132334	PTPRE	0.426	5.85	2.91	0.0968	0.955	1.01
ENSG00000174437	ATP2A2	-0.21	8.41	2.68	0.111	0.955	0.956
ENSG00000055332	EIF2AK2	0.332	7.63	2.58	0.117	0.955	0.932
ENSG00000100644	HIF1A	-0.36	6.72	2.37	0.132	0.955	0.878
ENSG00000117091	CD48	-0.829	4.51	2.32	0.137	0.955	0.863
ENSG00000070961	ATP2B1	-0.332	6.48	2.32	0.137	0.955	0.864
ENSG00000161638	ITGA5	0.349	6.5	2.27	0.141	0.955	0.85
ENSG00000057019	DCBLD2	0.364	5.96	2.14	0.152	0.957	0.817
ENSG00000128342	LIF	0.541	4.31	2.14	0.153	0.957	0.815
ENSG00000141506	PIK3R5	-0.35	5.38	2.05	0.162	0.962	0.792
ENSG00000162493	PDPN	-0.447	4.51	2	0.166	0.962	0.78
ENSG00000080815	PSEN1	-0.254	6.69	1.95	0.171	0.962	0.766
ENSG00000146242	TPBG	0.396	6.42	1.93	0.174	0.962	0.759
ENSG00000124762	CDKN1A	0.373	5.29	1.9	0.177	0.962	0.752
ENSG00000136754	ABI1	-0.242	6.17	1.81	0.188	0.962	0.726
ENSG00000106546	AHR	-0.283	6.98	1.75	0.194	0.962	0.712
ENSG00000259207	ITGB3	0.574	4.4	1.72	0.198	0.962	0.703
ENSG00000184371	CSF1	-0.526	6.01	1.69	0.202	0.962	0.695
ENSG00000196639	HRH1	-0.485	4.04	1.69	0.203	0.962	0.693
ENSG00000170458	CD14	-0.353	4.67	1.68	0.203	0.962	0.692
ENSG00000174600	CMKLR1	-0.386	5.19	1.64	0.209	0.962	0.679
ENSG00000162711	NLRP3	-0.465	3.51	1.62	0.211	0.962	0.675
ENSG00000197405	C5AR1	0.391	4.02	1.59	0.215	0.962	0.667
ENSG00000028137	TNFRSF1B	-0.302	5.71	1.57	0.218	0.962	0.662
ENSG00000115594	IL1R1	-0.296	6.77	1.57	0.218	0.962	0.661
ENSG00000138755	CXCL9	-0.707	6.25	1.56	0.22	0.962	0.657
ENSG00000130303	BST2	-0.476	6.13	1.56	0.22	0.962	0.658
ENSG00000104312	RIPK2	0.406	4.2	1.54	0.223	0.962	0.652
ENSG00000130706	ADRM1	-0.375	5.1	1.43	0.241	0.966	0.619
ENSG00000172575	RASGRP1	-0.542	4.37	1.31	0.26	0.966	0.586
ENSG00000134070	IRAK2	-0.606	3.7	1.3	0.262	0.966	0.582
ENSG00000059728	MXD1	0.269	4.98	1.23	0.275	0.966	0.561
ENSG00000110911	SLC11A2	0.152	6.91	1.18	0.284	0.966	0.547
ENSG00000231925	TAPBP	-0.173	7.89	1.17	0.288	0.966	0.541
ENSG00000043462	LCP2	-0.252	6.03	1.15	0.291	0.966	0.536
ENSG00000117090	SLAMF1	0.721	3.31	1.13	0.296	0.966	0.529
ENSG00000171522	PTGER4	-0.324	4.85	1.13	0.296	0.966	0.529
ENSG00000101017	CD40	-0.346	3.92	1.09	0.304	0.966	0.517
ENSG00000181634	TNFSF15	-0.332	4.2	1.08	0.306	0.966	0.514
ENSG00000090339	ICAM1	-0.285	5.41	1.04	0.315	0.969	0.501
ENSG00000049249	TNFRSF9	-0.393	3.45	0.984	0.328	0.97	0.484
ENSG00000105976	MET	-0.36	4.4	0.971	0.331	0.97	0.48
ENSG00000065135	GNAI3	0.143	7.7	0.961	0.334	0.97	0.477
ENSG00000183484	GPR132	-0.418	4.08	0.949	0.337	0.971	0.473
ENSG00000003989	SLC7A2	0.678	7.25	0.909	0.347	0.971	0.46
ENSG00000132155	RAF1	-0.138	7.08	0.903	0.349	0.971	0.458
ENSG00000167601	AXL	0.227	6.09	0.899	0.35	0.971	0.456
ENSG00000038945	MSR1	0.34	5.87	0.855	0.362	0.971	0.442
ENSG00000109320	NFKB1	-0.189	5.84	0.839	0.366	0.971	0.436
ENSG00000165029	ABCA1	-0.218	7.52	0.795	0.379	0.971	0.422
ENSG00000160932	LY6E	0.281	6.83	0.789	0.381	0.971	0.42
ENSG00000157227	MMP14	0.254	8.33	0.757	0.39	0.971	0.409
ENSG00000159128	IFNGR2	-0.184	5.55	0.719	0.402	0.971	0.395
ENSG00000108691	CCL2	-0.386	3.35	0.707	0.406	0.971	0.391
ENSG00000100385	IL2RB	-0.314	4.89	0.697	0.41	0.971	0.388
ENSG00000196352	CD55	-0.249	5.71	0.657	0.423	0.971	0.374
ENSG00000102265	TIMP1	0.19	5.01	0.65	0.426	0.971	0.371
ENSG00000105711	SCN1B	0.316	4.16	0.619	0.437	0.971	0.36
ENSG00000170961	HAS2	-0.494	3.39	0.615	0.438	0.971	0.358
ENSG00000136868	SLC31A1	0.219	5.8	0.607	0.441	0.971	0.355
ENSG00000168685	IL7R	-0.374	6.03	0.606	0.442	0.971	0.355
ENSG00000011422	PLAUR	0.278	4.47	0.576	0.453	0.971	0.344
ENSG00000064989	CALCRL	0.249	4.6	0.571	0.455	0.971	0.342
ENSG00000077238	IL4R	-0.166	6.7	0.556	0.461	0.971	0.336
ENSG00000010327	STAB1	-0.217	8.32	0.538	0.468	0.974	0.33
ENSG00000187764	SEMA4D	-0.147	6.84	0.522	0.475	0.976	0.323
ENSG00000142227	EMP3	0.293	2.86	0.516	0.477	0.976	0.321
ENSG00000122641	INHBA	0.255	6.98	0.506	0.481	0.976	0.317
ENSG00000164023	SGMS2	0.194	5	0.493	0.487	0.976	0.312
ENSG00000131871	SELENOS	-0.117	5.24	0.478	0.494	0.976	0.306
ENSG00000164136	IL15	-0.175	4.74	0.472	0.497	0.976	0.304
ENSG00000105707	HPN	0.512	3.72	0.463	0.501	0.977	0.3
ENSG00000254087	LYN	-0.173	5.25	0.452	0.506	0.977	0.296
ENSG00000169851	PCDH7	0.236	6.74	0.441	0.511	0.978	0.292
ENSG00000142166	IFNAR1	-0.101	6.43	0.424	0.519	0.979	0.285
ENSG00000169403	PTAFR	-0.185	4.88	0.405	0.529	0.98	0.277
ENSG00000017260	ATP2C1	-0.101	7.19	0.388	0.537	0.98	0.27
ENSG00000105835	NAMPT	0.175	6.51	0.377	0.543	0.98	0.265
ENSG00000085117	CD82	0.167	5.05	0.33	0.57	0.981	0.244
ENSG00000163251	FZD5	-0.164	4.55	0.324	0.573	0.981	0.242
ENSG00000119535	CSF3R	-0.222	5.81	0.319	0.576	0.981	0.239
ENSG00000175040	CHST2	0.201	3.93	0.318	0.577	0.981	0.239
ENSG00000115604	IL18R1	-0.167	3.49	0.307	0.583	0.981	0.234
ENSG00000130164	LDLR	-0.13	6.43	0.27	0.607	0.981	0.217
ENSG00000204681	GABBR1	0.129	7.31	0.233	0.632	0.986	0.199
ENSG00000137462	TLR2	0.144	5.55	0.211	0.649	0.987	0.188
ENSG00000167995	BEST1	-0.144	4.31	0.211	0.649	0.987	0.188
ENSG00000067082	KLF6	-0.0834	7.75	0.206	0.653	0.987	0.185
ENSG00000177272	KCNA3	-0.176	4.29	0.19	0.666	0.987	0.177
ENSG00000060558	GNA15	-0.224	3.1	0.188	0.667	0.987	0.176
ENSG00000164342	TLR3	0.207	3.58	0.172	0.681	0.99	0.167
ENSG00000182866	LCK	-0.162	4.07	0.167	0.685	0.99	0.164
ENSG00000145623	OSMR	-0.136	6.12	0.168	0.685	0.99	0.165
ENSG00000185885	IFITM1	0.186	4.8	0.168	0.685	0.99	0.165
ENSG00000136867	SLC31A2	0.122	3.86	0.164	0.688	0.99	0.162
ENSG00000089041	P2RX7	-0.112	5.16	0.164	0.688	0.99	0.162
ENSG00000054523	KIF1B	-0.0695	7.48	0.163	0.689	0.99	0.162
ENSG00000139514	SLC7A1	-0.0963	6.2	0.137	0.714	0.99	0.147
ENSG00000110324	IL10RA	-0.0898	7.13	0.128	0.723	0.99	0.141
ENSG00000167207	NOD2	0.0876	4.72	0.126	0.725	0.99	0.14
ENSG00000174125	TLR1	-0.12	4.77	0.121	0.73	0.99	0.137
ENSG00000185507	IRF7	0.0936	5.47	0.12	0.732	0.99	0.136
ENSG00000175591	P2RY2	-0.12	4.77	0.0844	0.773	0.991	0.112
ENSG00000173391	OLR1	-0.119	4.61	0.0741	0.787	0.991	0.104
ENSG00000176170	SPHK1	-0.0968	5.42	0.0654	0.8	0.992	0.0971
ENSG00000135124	P2RX4	-0.0546	5.5	0.0548	0.816	0.993	0.0881
ENSG00000134470	IL15RA	-0.105	2.85	0.0533	0.819	0.994	0.0868
ENSG00000106366	SERPINE1	-0.0828	4.42	0.0438	0.835	0.996	0.0781
ENSG00000258227	CLEC5A	-0.111	3.41	0.0372	0.848	0.996	0.0715
ENSG00000090104	RGS1	-0.0758	4.7	0.0333	0.856	0.996	0.0674
ENSG00000160223	ICOSLG	0.0507	5.31	0.0297	0.864	0.996	0.0634
ENSG00000177105	RHOG	-0.0452	4.34	0.028	0.868	0.996	0.0614
ENSG00000143333	RGS16	0.0414	4.92	0.0241	0.878	0.996	0.0567
ENSG00000134817	APLNR	0.0625	4.89	0.0238	0.878	0.996	0.0563
ENSG00000121989	ACVR2A	-0.0332	5.34	0.0228	0.881	0.996	0.0551
ENSG00000123700	KCNJ2	0.045	3.87	0.0208	0.886	0.996	0.0525
ENSG00000136997	MYC	0.0612	4.89	0.0152	0.903	0.996	0.0445
ENSG00000123609	NMI	0.0368	4.2	0.00963	0.922	0.997	0.0351
ENSG00000078401	EDN1	-0.0501	3.3	0.00833	0.928	0.997	0.0325
ENSG00000171860	C3AR1	-0.0319	3.81	0.00762	0.931	0.997	0.0311
ENSG00000105855	ITGB8	-0.0312	6.4	0.00705	0.934	0.997	0.0299
ENSG00000100906	NFKBIA	-0.00988	5.86	0.00192	0.965	0.999	0.0153
ENSG00000074660	SCARF1	-0.0145	4.8	0.00186	0.966	0.999	0.0151
ENSG00000135503	ACVR1B	-0.00643	5.71	0.000962	0.975	1	0.0108
ENSG00000173039	RELA	-0.00401	6.09	0.000605	0.981	1	0.00854
ENSG00000006210	CX3CL1	-0.00824	6.02	0.000385	0.984	1	0.00681
ENSG00000169245	CXCL10	0.00831	4.51	0.000238	0.988	1	0.00534
ENSG00000188404	SELL	0.00285	3.72	2.68e-05	0.996	1	0.00178
