# Supplementary material for: Response to neoadjuvant chemotherapy in early breast cancers is associated with epithelial–mesenchymal transition and tumor‐infiltrating lymphocytes
Source: Mol Oncol. 2025 Feb 6;19(8):2330–47. doi: 10.1002/1878-0261.13813 (PMC12330941; doi:10.1002/1878-0261.13813)
Supplement: Supplementary file 27 — Table S16. P‐value of Pearson's correlation between EMT expression and lymphocyte infiltration. [file MOL2-19-2330-s005.xls]

## Sheet: edger_result_selected
ENSEMBL	SYMBOL	logFC	logCPM	F	PValue	FDR	mlog10PValue
ENSG00000176170	SPHK1	1.16	6.09	9.02	0.00554	1	2.26
ENSG00000271503	CCL5	-1.08	4.88	5.38	0.0278	1	1.56
ENSG00000100385	IL2RB	-0.989	5.39	4.68	0.0391	1	1.41
ENSG00000105707	HPN	1.25	4.09	4.41	0.0447	1	1.35
ENSG00000117090	SLAMF1	-1.12	3.82	4.09	0.0526	1	1.28
ENSG00000181634	TNFSF15	-0.765	4.9	3.88	0.0586	1	1.23
ENSG00000177272	KCNA3	-1.08	4.79	3.77	0.0623	1	1.21
ENSG00000159388	BTG2	-0.555	6.68	3.66	0.0661	1	1.18
ENSG00000106546	AHR	-0.61	7.1	3.2	0.0845	1	1.07
ENSG00000130303	BST2	0.817	5.83	2.64	0.115	1	0.939
ENSG00000134817	APLNR	0.649	4.48	2.5	0.125	1	0.904
ENSG00000136868	SLC31A1	-0.402	6.22	2.32	0.139	1	0.858
ENSG00000146242	TPBG	0.484	5.77	2.14	0.155	1	0.81
ENSG00000164136	IL15	-0.533	5.1	2.02	0.166	1	0.779
ENSG00000169403	PTAFR	-0.564	5.03	1.95	0.173	1	0.762
ENSG00000142227	EMP3	-0.603	3.12	1.91	0.178	1	0.751
ENSG00000125347	IRF1	-0.43	7.52	1.86	0.183	1	0.737
ENSG00000138755	CXCL9	-0.926	7.09	1.84	0.186	1	0.731
ENSG00000100906	NFKBIA	-0.37	6.31	1.84	0.186	1	0.732
ENSG00000139514	SLC7A1	-0.347	6.93	1.82	0.188	1	0.727
ENSG00000003989	SLC7A2	0.735	5.51	1.69	0.204	1	0.691
ENSG00000115594	IL1R1	-0.422	6.65	1.66	0.207	1	0.683
ENSG00000057019	DCBLD2	0.328	6.28	1.63	0.213	1	0.673
ENSG00000162711	NLRP3	0.691	3.48	1.6	0.217	1	0.664
ENSG00000110436	SLC1A2	0.675	4.15	1.58	0.219	1	0.659
ENSG00000110911	SLC11A2	-0.267	6.93	1.48	0.234	1	0.632
ENSG00000187764	SEMA4D	-0.34	7.13	1.37	0.251	1	0.6
ENSG00000080815	PSEN1	-0.192	6.41	1.32	0.26	1	0.585
ENSG00000077238	IL4R	0.352	6.64	1.31	0.262	1	0.582
ENSG00000169245	CXCL10	-0.664	5.61	1.29	0.266	1	0.575
ENSG00000196639	HRH1	0.573	3.5	1.26	0.271	1	0.568
ENSG00000075142	SRI	-0.253	5.29	1.17	0.289	1	0.539
ENSG00000135503	ACVR1B	0.255	5.42	1.17	0.289	1	0.539
ENSG00000142166	IFNAR1	-0.207	6.57	1.16	0.29	1	0.537
ENSG00000184371	CSF1	0.357	6.28	1.11	0.3	1	0.523
ENSG00000198121	LPAR1	0.346	4.66	1.04	0.316	1	0.5
ENSG00000165168	CYBB	-0.338	7.17	1.03	0.319	1	0.496
ENSG00000121858	TNFSF10	0.322	6	0.978	0.331	1	0.48
ENSG00000163251	FZD5	-0.325	5.03	0.94	0.341	1	0.468
ENSG00000131871	SELENOS	-0.248	5.52	0.906	0.349	1	0.457
ENSG00000172575	RASGRP1	-0.424	4.86	0.892	0.353	1	0.452
ENSG00000169851	PCDH7	0.386	6.39	0.855	0.363	1	0.44
ENSG00000185507	IRF7	0.405	5.35	0.852	0.364	1	0.439
ENSG00000010327	STAB1	0.257	8.33	0.818	0.373	1	0.428
ENSG00000070961	ATP2B1	0.18	6.48	0.78	0.385	1	0.415
ENSG00000108691	CCL2	-0.397	3.7	0.778	0.385	1	0.414
ENSG00000123609	NMI	0.254	4.62	0.776	0.386	1	0.414
ENSG00000105855	ITGB8	-0.426	7.63	0.773	0.387	1	0.413
ENSG00000078401	EDN1	-0.45	3.42	0.743	0.396	1	0.402
ENSG00000090339	ICAM1	-0.339	6	0.73	0.4	1	0.398
ENSG00000049249	TNFRSF9	-0.345	3.82	0.721	0.403	1	0.395
ENSG00000011422	PLAUR	0.364	4.71	0.696	0.411	1	0.386
ENSG00000174437	ATP2A2	0.109	8.34	0.667	0.421	1	0.376
ENSG00000101017	CD40	-0.411	4.27	0.649	0.427	1	0.369
ENSG00000164342	TLR3	-0.344	3.68	0.59	0.449	1	0.348
ENSG00000159128	IFNGR2	-0.26	5.77	0.582	0.452	1	0.345
ENSG00000130706	ADRM1	-0.262	4.98	0.56	0.46	1	0.337
ENSG00000165029	ABCA1	-0.162	7.48	0.509	0.481	1	0.317
ENSG00000170458	CD14	0.22	4.69	0.45	0.508	1	0.294
ENSG00000196352	CD55	-0.223	5.68	0.43	0.517	1	0.286
ENSG00000160223	ICOSLG	0.222	5.64	0.414	0.525	1	0.28
ENSG00000105835	NAMPT	0.196	7.03	0.407	0.529	1	0.277
ENSG00000184588	PDE4B	0.224	6.39	0.362	0.552	1	0.258
ENSG00000174600	CMKLR1	-0.242	5.51	0.359	0.554	1	0.257
ENSG00000043462	LCP2	-0.189	6.37	0.356	0.556	1	0.255
ENSG00000134070	IRAK2	-0.265	3.09	0.352	0.558	1	0.253
ENSG00000173391	OLR1	-0.306	4.09	0.337	0.566	1	0.247
ENSG00000157227	MMP14	0.197	8.44	0.32	0.576	1	0.24
ENSG00000006210	CX3CL1	0.218	6.33	0.32	0.576	1	0.24
ENSG00000067082	KLF6	-0.16	7.77	0.315	0.579	1	0.237
ENSG00000259207	ITGB3	0.365	4.13	0.291	0.594	1	0.227
ENSG00000064989	CALCRL	0.208	4.61	0.287	0.597	1	0.224
ENSG00000137393	RNF144B	0.22	6.39	0.284	0.598	1	0.223
ENSG00000128342	LIF	-0.269	4.44	0.284	0.598	1	0.223
ENSG00000175040	CHST2	0.208	4.39	0.277	0.603	1	0.22
ENSG00000183484	GPR132	0.259	4.45	0.274	0.604	1	0.219
ENSG00000131979	GCH1	0.211	4.66	0.271	0.607	1	0.217
ENSG00000185885	IFITM1	-0.271	4.81	0.264	0.611	1	0.214
ENSG00000055332	EIF2AK2	0.133	7.82	0.26	0.614	1	0.212
ENSG00000136997	MYC	0.233	6.14	0.242	0.626	1	0.203
ENSG00000102265	TIMP1	-0.227	5.61	0.238	0.629	1	0.201
ENSG00000136754	ABI1	-0.105	6.15	0.234	0.632	1	0.199
ENSG00000132334	PTPRE	-0.138	6.02	0.231	0.634	1	0.198
ENSG00000174125	TLR1	0.197	5.12	0.225	0.639	1	0.195
ENSG00000109320	NFKB1	-0.104	5.87	0.209	0.651	1	0.187
ENSG00000117525	F3	0.209	4.61	0.206	0.653	1	0.185
ENSG00000258227	CLEC5A	0.18	4.09	0.191	0.665	1	0.177
ENSG00000123700	KCNJ2	0.157	4.43	0.189	0.667	1	0.176
ENSG00000100644	HIF1A	0.132	6.99	0.184	0.672	1	0.173
ENSG00000105711	SCN1B	-0.18	3.95	0.158	0.694	1	0.159
ENSG00000134470	IL15RA	-0.188	3.78	0.154	0.697	1	0.157
ENSG00000188404	SELL	-0.248	4.29	0.149	0.702	1	0.153
ENSG00000167995	BEST1	0.138	4.13	0.149	0.703	1	0.153
ENSG00000145623	OSMR	-0.132	6.47	0.147	0.704	1	0.152
ENSG00000150782	IL18	-0.171	4.33	0.143	0.708	1	0.15
ENSG00000090104	RGS1	0.133	4.75	0.139	0.712	1	0.147
ENSG00000135124	P2RX4	-0.092	5.05	0.138	0.713	1	0.147
ENSG00000204681	GABBR1	-0.0817	7.43	0.135	0.716	1	0.145
ENSG00000117091	CD48	-0.18	4.4	0.133	0.718	1	0.144
ENSG00000197405	C5AR1	-0.211	3.73	0.133	0.718	1	0.144
ENSG00000162493	PDPN	0.176	4.46	0.131	0.72	1	0.143
ENSG00000060558	GNA15	0.182	3.44	0.127	0.724	1	0.14
ENSG00000017260	ATP2C1	-0.0987	7.47	0.125	0.727	1	0.139
ENSG00000170961	HAS2	0.157	3.1	0.116	0.736	1	0.133
ENSG00000121989	ACVR2A	-0.118	5.23	0.114	0.738	1	0.132
ENSG00000182866	LCK	-0.142	4.43	0.107	0.746	1	0.127
ENSG00000054523	KIF1B	-0.0605	7.73	0.105	0.749	1	0.126
ENSG00000106366	SERPINE1	0.18	4.8	0.104	0.749	1	0.125
ENSG00000231925	TAPBP	-0.08	8.23	0.102	0.751	1	0.124
ENSG00000132155	RAF1	0.0623	7.23	0.102	0.752	1	0.124
ENSG00000119535	CSF3R	-0.133	5.54	0.0973	0.757	1	0.121
ENSG00000059728	MXD1	0.0802	5.05	0.0948	0.76	1	0.119
ENSG00000175591	P2RY2	0.237	3.9	0.0945	0.761	1	0.119
ENSG00000160932	LY6E	0.119	7.54	0.0918	0.764	1	0.117
ENSG00000073008	PVR	0.119	5.32	0.0921	0.764	1	0.117
ENSG00000171522	PTGER4	-0.094	4.82	0.089	0.768	1	0.115
ENSG00000110324	IL10RA	-0.112	7.39	0.0879	0.769	1	0.114
ENSG00000137462	TLR2	0.0985	5.91	0.0871	0.77	1	0.113
ENSG00000115604	IL18R1	0.125	3.55	0.0805	0.779	1	0.109
ENSG00000167207	NOD2	-0.0976	5.23	0.0714	0.791	1	0.102
ENSG00000028137	TNFRSF1B	0.0686	6.09	0.062	0.805	1	0.0941
ENSG00000065135	GNAI3	-0.0473	7.53	0.059	0.81	1	0.0916
ENSG00000130164	LDLR	0.0715	6.51	0.0446	0.834	1	0.0787
ENSG00000168685	IL7R	0.118	6.81	0.0404	0.842	1	0.0746
ENSG00000074660	SCARF1	0.0711	4.66	0.0341	0.855	1	0.0681
ENSG00000105976	MET	-0.0867	5.72	0.0259	0.873	1	0.0589
ENSG00000122641	INHBA	0.0767	7.1	0.0208	0.886	1	0.0523
ENSG00000141506	PIK3R5	-0.0441	5.61	0.0165	0.899	1	0.0464
ENSG00000161638	ITGA5	0.0444	6.61	0.0154	0.902	1	0.0447
ENSG00000089041	P2RX7	-0.0392	5.15	0.0156	0.902	1	0.045
ENSG00000143333	RGS16	-0.0468	4.86	0.0129	0.911	1	0.0407
ENSG00000038945	MSR1	0.0426	5.79	0.0119	0.914	1	0.0391
ENSG00000164023	SGMS2	-0.0384	5.02	0.0095	0.923	1	0.0348
ENSG00000254087	LYN	0.0276	5.63	0.008	0.929	1	0.0318
ENSG00000124762	CDKN1A	-0.0317	5.49	0.00602	0.939	1	0.0275
ENSG00000177105	RHOG	-0.0328	4.3	0.00562	0.941	1	0.0265
ENSG00000104312	RIPK2	-0.0263	4.44	0.00526	0.943	1	0.0256
ENSG00000171860	C3AR1	0.0271	3.8	0.00474	0.946	1	0.0243
ENSG00000085117	CD82	-0.0269	5.39	0.00394	0.95	1	0.0221
ENSG00000136867	SLC31A2	-0.0234	4.58	0.00312	0.956	1	0.0196
ENSG00000173039	RELA	-0.00656	6.29	0.00116	0.973	1	0.0118
ENSG00000167601	AXL	-0.00404	6.08	0.000177	0.989	1	0.0046
